# Supplementary material for: Bacteria Community Inhabiting Heterobasidion Fruiting Body and Associated Wood of Different Decay Classes
Source: Front Microbiol. 2022 May 3;13:864619. doi: 10.3389/fmicb.2022.864619 (PMC9111749; doi:10.3389/fmicb.2022.864619)
Supplement: Supplementary Table 1 — The basic information of each sampling point. [file Table_1.xls]

## Sheet: S Table 1
	Supplementary Table 1 The basic information of each sampling point
Decay stage	Study site	Spot no.	Canopy cover %	Diameter cm	substrate	N	E	H
1	Myrskyla	2(a3,a4)	>71	16	Log	60.6456	25.7714	83.72
	Myrskyla	3(a5,a6)	>71	20	stump	60.6453	25.7737	80.04
	Myrskyla	4(a7,a8)	>71	35	stump	60.6452	25.7737	85.89
	Myrskyla	9(a9,a10)	>71	14	Log	60.6437	25.7738	96.32
	Lapinjarvi	10(a19,a20)	>71	21	Log	60.6485	26.1368	42.11
	Lapinjarvi	11(a21,a22)	>71	18	Log	60.6486	26.1362	74.02
	Lapinjarvi	12(a23,a24)	59-63	17	Log	60.6486	26.1307	77.78
	Viikki	17(a33,a34)	59-63	36	standing	60.2202	25.0029	7.42
	Lapinjarvi	7(b13,b14)	64-70	38	Log	60.6575	26.1198	84.81
	Lapinjarvi	8(b15,b16)	64-70	26	Log	60.6575	26.1198	89.54
	Sipoo 2	20(b39,b40)	59-63	30	Log	60.4737	25.2374	66.11
	Sipoo 2	21(b41,b42)	>71	38	Log	60.4731	25.2371	72.11
2	Myrskyla	5(a13,a14)	>71	26	Log	60.6454	25.7737	82.82
	Myrskyla	6(a15,a16)	>71	26	Log	60.6454	25.7737	82.82
	Lapinjarvi	13(a25,a26)	>71	20	Log	60.6652	26.1034	81.96
	Lapinjarvi	14(a27,a28)	>71	27	Log	60.6657	26.1034	86.29
	Lapinjarvi	1(b1,b2)	64-70	30	Log	60.6583	26.1215	13.53
	Lapinjarvi	5(b9,b10)	64-70	31	Log	60.657	26.1213	75.26
	Sipoo 2	18(b35,b36)	>71	29	Log	60.4734	25.2375	64.04
	Sipoo 2	19(b37,b38)	64-70	21	Log	60.4736	25.2372	66.11
3	Myrskyla	1(a1,a2)	64-70	26	Log	60.6456	25.7709	68.92
	Lapinjarvi	4(b7.b8)	>71	31	Log	60.6564	26.1213	77.16
	Sipoo 1	9(b17,b18)	59-63	26	Log	60.4567	25.1951	82.25
	Sipoo 1	12(b23,b24)	59-63	40	Log	60.457	25.1954	87.34
	Sipoo 1	14(b27,b28)	59-63	29	stump	60.4567	25.1952	84.38
4	Myrskyla	7(a17,a18)	59-63	25	stump	60.6434	25.771	102.67
	Myrskyla	8(a11,a12)	0	20	stump	60.6438	25.7726	96.29
	Lapinjarvi	15(a29,a30)	>71	26	stump	60.6656	26.1035	82.04
	Lapinjarvi	16(a31,a32)	>71	32	Log	60.6656	26.1035	83.86
	Lapinjarvi	2(b3,b4)	>71	33	Log	60.6581	26.121	82.11
	Lapinjarvi	3(b5,b6)	>71	33	Log	60.6569	26.1206	78.99
	Lapinjarvi	6(b11,b12)	64-70	24	Log	60.6575	26.1199	83.28
	Sipoo 1	11(b21,b22)	59-63	34	Log	60.457	25.1955	86.19
	Sipoo 1	13(b25,b26)	59-63	26	stump	60.4567	25.1952	74.35
	Sipoo 1	15(b29,b30)	64-70	30	Log	60.4571	25.1948	86.18
	Sipoo 1	16(b31,b32)	59-63	26	stump	60.4572	25.1955	89.28
	Sipoo 2	17(b33,b34)	64-70	15	stump	60.473	25.2421	85.46
	Sipoo 1	10(b19,b20)	>71	17	stump	60.4568	25.1955	87.3
Both fruiting body and wood collected in the same spot were listed under the same Spot no., those with odd numbers represent fruiting body, those with even numbers represent wood.
Canopy cover	59-63+0 (1)	64-70(2)	>71(3)
Canopy lack		b2,b12,b14,b30,b34	a20,a26,a32
Canopy contain spot	11	9	18
Contain sample	22	13	33
Stand age	1		2	3
	0+33-45	46-55	56-65	66-75	76-87	88-108
Lack	b2	a20	_	a32,b12,b30	a26,b14	b34
spot	13		9	16
sample	24		18	26
Decay	1	2	3	4
Lack	a20,b14	a26,b2	_	a30,b12,b32,b34
spot	12	8	5	13
sample	22	14	10	22
