# Supplementary material for: Bacteria Community Inhabiting Heterobasidion Fruiting Body and Associated Wood of Different Decay Classes
Source: Front Microbiol. 2022 May 3;13:864619. doi: 10.3389/fmicb.2022.864619 (PMC9111749; doi:10.3389/fmicb.2022.864619)
Supplement: Supplementary Table 2 — The relative abundance of functional groups. [file Table_2.xls]

## Sheet: Sheet2
Supplementary Table 2 The relative abundance of functional groups
Group	Subject	chemoheterotrophy	aerobic_chemoheterotrophy	nitrogen_fixation	ureolysis	fermentation	cellulolysis	nonphotosynthetic_cyanobacteria	plant_pathogen	human_associated	human_pathogens_all	human_gut	nitrate_reduction	hydrocarbon_degradation	phototrophy	chloroplasts	nitrogen_respiration
D1F	a3	38.2202	35.4908	12.1136	0.967906	2.97879	0.142103	4.02177	0.423627	1.56581	0.820441	0.761455	2.48009	0	0	0.00268118	0.0107247
	b13	38.9277	38.3572	6.89099	5.53925	0.582861	0.388574	0.157083	0.132281	4.15444	3.92708	0.574594	0.248026	0.00826754	0.0909429	0.00413377	0.0165351
	a5	44.8433	44.837	6.54004	1.47198	0	0.120291	0.671098	0.417854	0.45584	0.45584	0	0	0.00633112	0.167775	0.0126622	0
	a7	44.8749	44.8219	6.47515	1.16102	0.0298547	0.471041	0.706561	0.421283	0.434552	0.4246	0.00995157	0.0199031	0.0232203	0.119419	0.00663438	0
	a9	45.3645	45.3645	6.4461	0.844862	0.00322466	0.902905	0.548193	0.203154	0.14511	0.14511	0.00322466	0.00322466	0	0	0.0225726	0.00322466
	a19	45.836	45.836	4.67317	0.325175	0.00584146	0.262866	2.64813	0.0194715	0.0934634	0.0934634	0.00584146	0.00584146	0	0.00973577	0.179138	0.00584146
	a21	49.1593	49.1443	0.852261	0.386032	0.0312632	0.0149519	0.035341	0.18486	0.0693227	0.0625263	0.00815561	0.00951488	0.00679634	0.0339817	0	0.00135927
	a23	47.1162	47.0878	1.97357	2.19475	0.00283559	0.133273	0.189985	0.686213	0.241025	0.23819	0.00283559	0.00283559	0.0255203	0.102081	0.00283559	0
	a33	42.8187	42.4937	7.71374	5.36123	0.365257	0.0030954	0.851235	0.0588126	0.0835758	0.0680988	0.0247632	0.046431	0	0.0959574	0.0061908	0.0092862
	b15	42.1513	41.9826	9.4373	1.21941	0.168671	0.508779	2.64897	0.0995438	0.738283	0.732753	0.00553021	0.00829531	0	0.295866	0.0027651	0
	b39	46.7437	46.5156	1.89118	0.860604	0.230211	0.0279696	0.354999	2.40324	0.393726	0.38512	0.0107575	0.0537877	0	0.126939	0	0.00215151
	b41	41.3692	41.3501	4.58961	2.27843	0.0191006	0.150076	7.8831	0.761297	0.63305	0.616678	0.016372	0.0191006	0	0.313796	0	0
D2F	a27	43.1616	42.3701	6.24187	2.35201	0.97812	0.214847	0.0621926	0.356194	1.26647	0.898965	0.955504	0.531464	0	0.446656	0	0.163962
	b1	42.9632	42.9581	4.87767	5.81608	1.1395	0.0696074	0.134059	0.100544	0.7399	0.734744	0.0051561	0.0051561	0	0.443425	0.0128903	0
	a13	39.6852	39.6852	2.77581	14.1921	0	1.76589	0.68214	0.575833	0.251004	0.251004	0	0	0	0.121073	0.0147649	0
	a15	42.3687	42.3497	5.4555	1.33949	0.00713759	1.2919	5.68152	0.0523423	0.701863	0.701863	0	0	0.011896	0.0261712	0.011896	0
	a25	40.251	40.0487	17.5127	0.568898	0.205273	0.780036	0.240462	0.0117299	0.117299	0.117299	0.00293247	0.00293247	0	0	0.137826	0.00293247
	b35	44.774	44.7518	3.86668	3.08278	0.0138989	0.0889531	0.90899	1.44827	0.380831	0.366932	0.0138989	0.0138989	0.00833936	0.277979	0.00277979	0
	b37	41.0563	40.4589	4.96496	4.47408	0.60029	0.192211	0.665346	4.53027	1.01724	0.431736	0.591419	0.597333	0	0.34598	0.0709702	0.00295709
	b9	41.3455	40.8792	10.4695	5.02446	0.761212	0	0.029717	0.029717	0.0388607	0.0320029	0.00914369	0.0137155	0	1.3647	0	0.00228592
D3F	a1	39.6602	39.6602	2.2003	9.65886	0	0.189067	2.69078	3.46897	1.02754	1.02754	0	0	0	0.358953	0.0575421	0
	b17	40.8823	40.8415	12.9386	1.31659	0.023753	0.604004	2.21581	0.142518	0.461486	0.461486	0.00678656	0.0135731	0.0305395	0.023753	0.0305395	0.00678656
	b23	41.7358	41.4893	1.79361	3.97144	0.253315	0.0918055	0.431826	9.9184	0.134308	0.129208	0.0119007	0.017001	0	0.0153009	0	0.00680041
	b27	41.5749	41.4097	8.14978	2.03984	0.167592	0.239418	3.42128	1.89379	0.512354	0.50996	0.00478835	0.0119709	0	0.0622486	0	0.00239418
	b7	45.7923	45.7727	3.85672	1.5828	0.0501439	0.38371	0.603907	0.137351	0.806663	0.806663	0	0.00218017	0.00654051	0.194035	0.00436034	0
D4F	b11	43.9221	43.9059	7.62893	1.06954	0.00969368	0.536384	2.40403	0.0484684	0.0969368	0.0969368	0	0	0.0161561	0.0193874	0.245573	0
	a11	41.5677	41.5643	10.4457	0.546001	0.0034125	0.119438	5.13923	0.1911	0.180863	0.17745	0.0034125	0.0034125	0	0.047775	0.0102375	0
	a17	46.0291	45.9993	4.5538	1.31455	0	0.079369	0.381963	0.649834	0.466293	0.466293	0	0	0.0297634	0.0297634	0	0
	a29	45.6289	45.5752	2.48188	3.38716	0.0268518	0.161111	1.15463	1.07407	0.207143	0.191799	0.0191799	0.0268518	0.0306878	0.0230158	0.00767195	0.00383597
	a31	43.6991	43.6911	7.2317	1.32169	0	0.145064	1.75151	0.120887	1.01276	1.01276	0	0	0.0080591	0.00268637	0.00268637	0
	b19	41.9186	41.8918	1.97344	2.34462	0	1.64144	6.57813	2.1879	0.70318	0.70318	0	0	0.0268074	0.018559	0.0123727	0
	b21	41.2713	41.2276	10.9545	1.53376	0.0124696	1.68963	0.710768	0.283684	1.04745	1.04745	0.0062348	0.0062348	0.0405262	0.031174	0.130931	0.0062348
	b25	39.9045	39.4938	13.4606	1.66246	0.527324	0.227582	1.39602	0.28309	1.06297	0.904776	0.513447	0.277539	0	0.135994	0.0388554	0.111016
	b29	43.2635	43.2496	6.41786	2.91948	0.050096	0.130806	0.434165	0.436949	1.39991	1.39712	0.0473129	0.0473129	0.00834934	0.0695778	0.0834934	0.0445298
	b3	47.9034	47.9034	1.77221	1.2094	0.0451108	0.0773329	0.143925	0.474738	0.16111	0.16111	0	0	0	0.137481	0.0107407	0
	b31	42.6505	42.64	6.03679	2.91097	0.0078604	0.0550228	3.74417	1.21574	0.337997	0.335377	0.00262013	0.0078604	0.00262013	0.0497825	0.00262013	0
	b33	43.4658	43.4088	7.83739	2.80575	0.093593	0.278744	0.209567	0.288917	0.583939	0.535108	0.0488311	0.0569696	0	0.384545	0.00203463	0
	b5	47.7474	47.1119	1.298	1.49356	0.66489	0.0171111	0.259112	1.19534	0.0293334	0.0293334	0.0146667	0.0317778	0	0.0928891	0	0.0146667
D1W	a4	37.6053	28.7721	4.2194	3.91328	5.61745	2.10181	0.0220911	0.00315587	3.45568	2.19333	3.40518	1.95033	3.85963	0	2.23751	0.643797
	a8	34.5034	33.7291	1.0403	0.370278	26.9803	0.061713	0.0117549	0.00293871	0.534846	0.503989	0.523091	1.24601	0	0.0102855	0	0.481949
	a10	41.1618	38.4533	7.07058	0.210998	3.3652	4.62688	0.0409077	0.00861215	1.11312	0.790165	0.968867	2.13581	0.00430608	0.00215304	0.00215304	0.0452138
	b16	39.7582	38.7416	15.9798	0.935744	1.06692	0.0743348	0.0153042	0.100571	1.1347	0.559697	0.931371	0.634032	0	0.0131179	0.00437264	0.0502853
	a6	41.4457	41.4282	11.8803	1.69468	0.0175796	0.246115	0.632867	0.246115	1.13213	1.13213	0	0.00703185	0.0105478	0.0914141	0.0351593	0
	a22	48.475	48.232	0.41636	0.804829	0	0.998068	0.235074	0.412375	0.0876546	0.0876546	0	0	0.243042	0.00199215	0.00597645	0
	a24	47.9295	47.8937	2.14372	0.845776	0.00975895	0.240721	0.117107	0.260239	0.253733	0.253733	0	0	0.0325298	0.0130119	0.00650597	0
	a34	41.7798	41.7196	12.1574	1.64155	0.0850913	0.0638185	0.156001	0.138273	0.145364	0.145364	0	0.0106364	0.0496366	0.0460911	1.86137	0
	b40	46.5798	46.227	4.45336	0.445538	0.374977	0.169345	0.0504002	0.165313	0.556418	0.435458	0.362881	0.139104	0.00201601	0.0221761	0	0.0161281
	b42	44.2418	44.0932	1.52433	4.31958	0.16196	0.00381083	0.5278	4.56919	0.184825	0.135284	0.160055	0.0647841	0	0	0	0.0133379
D2W	a14	38.5327	36.1726	13.7612	1.16572	2.39325	0.949353	0.629222	0.0044156	2.41754	1.73312	1.32247	0.78156	0.0485716	0	0.00662339	0.0816885
	a16	38.855	37.0194	15.0674	1.04455	1.86376	0.999953	0.0891977	0.00469462	1.95296	1.72058	0.990564	0.307497	0.0258204	0	0.00469462	0.0539881
	a28	39.6123	39.3	13.9322	3.93	0.256978	0.00443066	0.276916	0.0310146	1.1121	1.06557	0.254763	0.0819672	0.0886132	0.0155073	0.00443066	0.03323
	b10	44.1151	43.8402	8.56738	2.07737	0.626328	0	0.0226725	0.0283407	0.0170044	0.0170044	0.0085022	0.0085022	0	0.663171	0	0.0085022
	b36	44.7003	44.6786	5.71189	1.6395	0.0154962	0.774809	0.477283	0.402901	0.644641	0.641542	0.00309924	0.012397	0.00929771	0.282031	0.00619848	0
	b38	40.2364	40.2118	13.6608	0.930161	1.35687	0.0706063	0.0552571	0.153492	0.828856	0.810437	0.528012	0.521873	0	0.132003	0	0.503454
D3W	a2	42.3417	24.8455	4.95967	2.47984	15.7886	0.862365	0.0900978	0.0429037	2.39403	2.03793	1.85344	0.407585	1.80196	0.0171615	0.0257422	0.0514845
	b18	41.5324	41.4879	12.484	1.71518	0.109796	0.456987	0.195852	0.284875	0.792308	0.783406	0.0118698	0.0118698	0.026707	0.100893	0.00296745	0.00296745
	b24	25.6463	12.6037	6.86677	12.0714	5.04318	0.00283166	0.00566332	0	5.02902	4.41172	5.00637	4.6156	11.9609	0	2.77502	3.96149
	b28	37.1272	36.3379	19.9644	1.13266	0.791861	2.33799	0.1278	0.623966	0.771814	0.769308	0.00501178	0.00501178	0	0.00250589	0	0.00250589
	b8	40.7578	40.5089	14.2471	0.537584	0.253533	1.8968	0.039908	0.119724	0.502371	0.255881	0.253533	0.251186	0	0.335697	0.0352129	0.00469506
D4W	a30	37.6083	36.8963	22.501	0.50781	0.698239	0	0.0551968	0.0275984	0.433295	0.408456	0.0551968	0.645802	0.0386377	0	0.0993542	0.0248385
	b20	37.4649	36.434	19.2334	1.51486	0.856645	0.150034	0.048398	0.0193592	1.34547	1.13735	0.817927	0.396864	0.362985	0	0.0387184	0.179073
	b22	38.0403	37.0847	15.7206	1.00746	0.604002	5.77105	0.320876	0.141563	0.467157	0.460079	0.00707814	0.00943752	0.351548	0.0141563	0	0
	b26	42.7671	42.0502	7.82292	1.27679	0.756129	0.866016	0.0549436	0.253787	1.65092	1.50702	0.735198	0.185762	0.00261636	0.0183145	0.0183145	0.0340127
	b32	42.2063	41.6661	11.7462	0.610027	0.791129	0	0.0127089	0.212874	0.737116	0.45752	0.705344	0.559192	0.0222406	0	0	0.273241
	a12	37.877	37.8577	1.58237	0.328053	0	21.641	0.207007	0.0929776	0.0666632	0.0666632	0	0	0.0192972	0	0.26139	0
	a18	46.3173	46.3119	3.65013	0.629614	0.0054277	2.10866	0.54277	0.100413	0.103126	0.0976987	0.0054277	0.0054277	0	0.0162831	0.10584	0
	b4	44.9278	44.1393	6.42332	2.88385	0.859396	0	0.0620183	0.0531585	0.194915	0.186055	0.0487286	0.0575884	0	0.119607	0.00442988	0.0398689
	b6	43.2766	43.2766	9.00193	1.457	0.118742	0.574454	0.442875	0.12516	0.811938	0.811938	0	0	0	0.0866496	0.0160462	0
251 records (37.8486 %) were assigned to at least one group, the dataset was organised by the output full result.
