# Supplementary material for: Bacteria Community Inhabiting Heterobasidion Fruiting Body and Associated Wood of Different Decay Classes
Source: Front Microbiol. 2022 May 3;13:864619. doi: 10.3389/fmicb.2022.864619 (PMC9111749; doi:10.3389/fmicb.2022.864619)
Supplement: Supplementary Table 3 — The basic information of OTUs Node in the networks. [file Table_3.xlsx]

## Sheet: D1W
Supplementary Table 3 The basic information of OTUs Node in the networks.
Id	Label	abundance	phylum	class	order	family	genus	x	degree	modularity_class	weighted degree	Eccentricity	closnesscentrality	harmonicclosnesscentrality	betweenesscentrality	Authority	Hub	eigencentrality	clustering	triangles	componentnumber
OTU_54	OTU_54	38.9	p__Proteobacteria	c__Gammaproteobacteria	o__Xanthomonadales	f__Rhodanobacteraceae	g__Dokdonella		18	7	16.4792	16	0.2	0.369673	2223.45	0.325731	0.325731	0.997417	0.411765	63	0
OTU_6433	OTU_6433	250.5	p__Actinobacteria	c__Actinobacteria	o__Frankiales	f__Frankiaceae	g__Jatrophihabitans		17	7	15.7092	17	0.185185	0.35268	319.635	0.328361	0.328361	1	0.477941	65	0
OTU_5845	OTU_5845	121.6	p__Actinobacteria	c__Actinobacteria	o__Frankiales	f__Frankiaceae	g__Jatrophihabitans		17	7	15.6018	17	0.182421	0.34571	244.251	0.315796	0.315796	0.963284	0.455882	62	0
OTU_343	OTU_343	24.3	p__Proteobacteria	c__Alphaproteobacteria	o__Caulobacterales	f__Caulobacteraceae	g__Phenylobacterium		15	7	13.8078	17	0.178571	0.334628	131.742	0.306284	0.306284	0.930766	0.542857	57	0
OTU_88	OTU_88	114.8	p__Actinobacteria	c__Thermoleophilia	o__Solirubrobacterales	f__Solirubrobacteraceae	g__JCM_18997		14	7	12.8256	17	0.178862	0.332355	308.972	0.2754	0.2754	0.838589	0.505495	46	0
OTU_75	OTU_75	44.5	p__Actinobacteria	c__Actinobacteria	o__Frankiales	f__uncultured	g__metagenome	s__metagenome	12	7	10.8858	17	0.184255	0.331771	246.4	0.258192	0.258192	0.790503	0.621212	41	0
OTU_48	OTU_48	212	p__Acidobacteria	c__Acidobacteriia	o__Acidobacteriales	f__Acidobacteriaceae_(Subgroup_1)	g__Granulicella	s__metagenome	11	6	10.1936	14	0.120879	0.22604	798.25	0	0	0.156495	0.472727	26	0
OTU_30	OTU_30	220.9	p__Actinobacteria	c__Actinobacteria	o__Frankiales	f__Frankiaceae	g__Jatrophihabitans	s__	11	7	9.98943	17	0.179153	0.31268	80.575	0.234225	0.234225	0.711056	0.6	33	0
OTU_182	OTU_182	16.4	p__Proteobacteria	c__Gammaproteobacteria	o__Gammaproteobacteria_Incertae_Sedis	f__Unknown_Family	g__Acidibacter	s__	11	7	10.1579	17	0.173776	0.305234	11.9372	0.253662	0.253662	0.767467	0.727273	40	0
OTU_4313	OTU_4313	43.8	p__Proteobacteria	c__Alphaproteobacteria	o__Reyranellales	f__Reyranellaceae	g__Reyranella		10	7	8.98008	17	0.177706	0.3119	420.993	0.182535	0.182535	0.570971	0.488889	22	0
OTU_254	OTU_254	66.4	p__Acidobacteria	c__Acidobacteriia	o__Acidobacteriales	f__Acidobacteriaceae_(Subgroup_1)	g__Granulicella	s__uncultured_soil_bacterium	10	6	9.30019	14	0.120746	0.221494	411.389	0	0	0.145923	0.533333	24	0
OTU_70	OTU_70	12.8	p__Proteobacteria	c__Alphaproteobacteria	o__Rhizobiales	f__Amb-16S-1323	g__	s__	10	7	9.11397	17	0.175159	0.304931	6.80393	0.241418	0.241418	0.732374	0.777778	35	0
OTU_7324	OTU_7324	281.6	p__Proteobacteria	c__Alphaproteobacteria	o__Sphingomonadales	f__Sphingomonadaceae	g__Sphingomonas		9	6	8.21796	13	0.131422	0.225232	1202.59	0	0	0.136494	0.555556	20	0
OTU_71	OTU_71	37.5	p__Proteobacteria	c__Gammaproteobacteria	o__Betaproteobacteriales	f__Burkholderiaceae	g__Rhizobacter	s__metagenome	9	7	8.22782	17	0.185185	0.318589	626.759	0.168079	0.168079	0.518299	0.527778	19	0
OTU_251	OTU_251	54.6	p__Proteobacteria	c__Gammaproteobacteria	o__Betaproteobacteriales	f__Burkholderiaceae			9	7	8.13665	17	0.180624	0.308286	175.593	0.198374	0.198374	0.603682	0.638889	23	0
OTU_84	OTU_84	17.6	p__Proteobacteria	c__Deltaproteobacteria	o__Myxococcales	f__Polyangiaceae	g__Pajaroellobacter		9	7	8.119	17	0.173502	0.2969	146.236	0.188027	0.188027	0.5705	0.583333	21	0
OTU_120	OTU_120	25.3	p__Actinobacteria	c__Actinobacteria					9	7	8.1304	18	0.161527	0.28538	41.8268	0.169201	0.169201	0.514738	0.527778	19	0
OTU_5248	OTU_5248	140.4	p__Acidobacteria	c__Acidobacteriia	o__Solibacterales	f__Solibacteraceae_(Subgroup_3)	g__Bryobacter		9	6	8.13485	14	0.119435	0.213237	35.0667	0	0	0.13689	0.583333	21	0
OTU_3094	OTU_3094	56.3	p__Actinobacteria	c__Actinobacteria	o__Frankiales	f__Frankiaceae	g__Jatrophihabitans		8	7	7.27221	17	0.183028	0.310255	617.598	0.107757	0.107757	0.340968	0.321429	9	0
OTU_5470	OTU_5470	242	p__Acidobacteria	c__Acidobacteriia	o__Acidobacteriales	f__Acidobacteriaceae_(Subgroup_1)	g__Granulicella		8	6	7.25634	14	0.119177	0.207176	45.95	0	0	0.130192	0.642857	18	0
OTU_10	OTU_10	345.7	p__Actinobacteria	c__Actinobacteria	o__Corynebacteriales	f__Mycobacteriaceae	g__Mycobacterium		7	7	6.4217	18	0.166163	0.29196	566.405	0.112327	0.112327	0.349483	0.333333	7	0
OTU_25	OTU_25	33.9	p__Proteobacteria	c__Alphaproteobacteria	o__Rhizobiales	f__Rhizobiaceae	g__Mesorhizobium	s__Mesorhizobium_ciceri	7	18	6.31581	18	0.15625	0.260759	394.838	0.01593	0.01593	0.093775	0.52381	11	0
OTU_6768	OTU_6768	313.4	p__Actinobacteria	c__Actinobacteria	o__Micrococcales	f__Microbacteriaceae			7	18	6.50221	18	0.157819	0.268334	270.85	0.025058	0.025058	0.120013	0.47619	10	0
OTU_3644	OTU_3644	146.6	p__Actinobacteria	c__Thermoleophilia	o__Solirubrobacterales	f__67-14	g__metagenome	s__metagenome	7	7	6.35749	17	0.172414	0.285537	45.3396	0.130791	0.130791	0.400584	0.571429	12	0
OTU_1454	OTU_1454	13.6	p__Proteobacteria	c__Alphaproteobacteria	o__Sphingomonadales	f__Sphingomonadaceae			6	3	5.46663	16	0.189655	0.293028	1505.37	0.027356	0.027356	0.10386	0.266667	4	0
OTU_543	OTU_543	61.2	p__Verrucomicrobia	c__Verrucomicrobiae	o__Methylacidiphilales	f__Methylacidiphilaceae	g__uncultured		6	1	5.49096	14	0.180033	0.25285	1057.76	0.000304	0.000304	0.024359	0.266667	4	0
OTU_95	OTU_95	6.9	p__Proteobacteria	c__Alphaproteobacteria	o__Acetobacterales	f__Acetobacteraceae	g__Roseococcus	s__metagenome	6	18	5.4129	17	0.174603	0.286143	665.625	0.076009	0.076009	0.256266	0.466667	7	0
OTU_16	OTU_16	360.6	p__Acidobacteria	c__Acidobacteriia	o__Solibacterales	f__Solibacteraceae_(Subgroup_3)	g__Bryobacter	s__	6	6	5.5691	13	0.131108	0.213111	532.872	0	0	0.082801	0.533333	8	0
OTU_431	OTU_431	50.3	p__Proteobacteria	c__Alphaproteobacteria	o__Rhizobiales	f__Devosiaceae	g__Devosia	s__metagenome	6	18	5.57424	19	0.140665	0.237399	303.84	0.005557	0.005557	0.056461	0.333333	5	0
OTU_35	OTU_35	85.7	p__Proteobacteria	c__Alphaproteobacteria	o__Rhizobiales	f__Hyphomicrobiaceae	g__Hyphomicrobium	s__uncultured_Hyphomicrobium_sp.	6	1	5.33242	11	0.14966	0.209796	231	0	0	0.02097	0.266667	4	0
OTU_8	OTU_8	631.3	p__Actinobacteria	c__Actinobacteria	o__Micrococcales	f__Microbacteriaceae			6	18	5.56194	18	0.155587	0.253941	108.945	0.015763	0.015763	0.089871	0.666667	10	0
OTU_94	OTU_94	17.3	p__Actinobacteria	c__Actinobacteria	o__Frankiales	f__Cryptosporangiaceae	g__Fodinicola		6	18	5.42372	19	0.147651	0.253874	58.6092	0.018693	0.018693	0.093663	0.466667	7	0
OTU_5757	OTU_5757	26.9	p__Proteobacteria	c__Alphaproteobacteria	o__Rhizobiales	f__Labraceae	g__Labrys	s__Labrys_methylaminiphilus	6	7	5.38153	17	0.17134	0.278264	43.062	0.13316	0.13316	0.405267	0.6	9	0
OTU_46	OTU_46	270.8	p__Proteobacteria	c__Alphaproteobacteria	o__Rhizobiales	f__Xanthobacteraceae	g__Tardiphaga	s__	6	18	5.48319	18	0.156472	0.258486	20.6791	0.030631	0.030631	0.130462	0.666667	10	0
OTU_36	OTU_36	158	p__Acidobacteria	c__Acidobacteriia	o__Acidobacteriales	f__Acidobacteriaceae_(Subgroup_1)	g__Granulicella		6	6	5.59703	14	0.118919	0.198085	0	0	0	0.11214	1	15	0
OTU_391	OTU_391	156.8	p__Acidobacteria	c__Acidobacteriia	o__Acidobacteriales	f__Acidobacteriaceae_(Subgroup_1)	g__Granulicella		6	6	5.59631	14	0.118919	0.198085	0	0	0	0.11214	1	15	0
OTU_58	OTU_58	123.7	p__Proteobacteria	c__Alphaproteobacteria	o__Azospirillales	f__Inquilinaceae	g__Inquilinus		5	1	4.55079	13	0.191972	0.253738	2743.8	0.000299	0.000299	0.018455	0.2	2	0
OTU_82	OTU_82	21.4	p__Proteobacteria	c__Alphaproteobacteria	o__Caulobacterales	f__Caulobacteraceae	g__uncultured	s__metagenome	5	1	4.50802	11	0.16692	0.225011	2510	3e-06	3e-06	0.020647	0.4	4	0
OTU_50	OTU_50	631.3	p__Acidobacteria	c__Acidobacteriia	o__Acidobacteriales	f__Acidobacteriaceae_(Subgroup_1)	g__Granulicella	s__uncultured_Acidobacteria_bacterium	5	6	4.57207	15	0.110442	0.190189	1000	0	0	0.065408	0.6	6	0
OTU_51	OTU_51	11.9	p__Proteobacteria	c__Alphaproteobacteria	o__Azospirillales	f__Inquilinaceae	g__Inquilinus	s__Inquilinus_limosus	5	3	4.67725	17	0.163934	0.246684	681.53	0.004053	0.004053	0.031214	0.3	3	0
OTU_14	OTU_14	411.9	p__Actinobacteria	c__Thermoleophilia	o__Solirubrobacterales	f__67-14	g__metagenome	s__metagenome	5	7	4.48992	18	0.154494	0.254633	218.348	0.064773	0.064773	0.199972	0.3	3	0
OTU_6466	OTU_6466	40.5	p__Proteobacteria	c__Alphaproteobacteria	o__Rhizobiales	f__Beijerinckiaceae			5	6	4.56364	13	0.128957	0.200809	176.517	0	0	0.062873	0.5	5	0
OTU_128	OTU_128	36.4	p__Actinobacteria	c__Actinobacteria	o__Micromonosporales	f__Micromonosporaceae	g__Micromonospora	s__	5	18	4.70111	20	0.125858	0.20885	138.522	0.000759	0.000759	0.02707	0.4	4	0
OTU_131	OTU_131	75.1	p__Actinobacteria	c__Actinobacteria	o__Propionibacteriales	f__Nocardioidaceae	g__Aeromicrobium	s__	5	18	4.64246	20	0.130797	0.214972	121.09	0.001261	0.001261	0.025386	0.4	4	0
OTU_122	OTU_122	194.1	p__Actinobacteria	c__Actinobacteria	o__Propionibacteriales	f__Nocardioidaceae			5	18	4.68078	20	0.126002	0.210365	45.9992	0.001098	0.001098	0.030254	0.4	4	0
OTU_4351	OTU_4351	264.9	p__Actinobacteria	c__Thermoleophilia	o__Solirubrobacterales	f__67-14	g__metagenome	s__metagenome	5	7	4.44341	18	0.156695	0.25486	22.5377	0.067647	0.067647	0.209925	0.5	5	0
OTU_147	OTU_147	61.9	p__Verrucomicrobia	c__Verrucomicrobiae	o__Chthoniobacterales	f__Chthoniobacteraceae	g__Chthoniobacter	s__	5	14	4.55152	2	0.857143	0.916667	11.5	0	0	0.011311	0.1	1	4
OTU_11	OTU_11	830	p__Acidobacteria	c__Acidobacteriia	o__Acidobacteriales	f__Acidobacteriaceae_(Subgroup_1)	g__Terriglobus	s__	5	6	4.58423	15	0.109562	0.185276	6	0	0	0.078243	0.8	8	0
OTU_105	OTU_105	28.3	p__Proteobacteria	c__Alphaproteobacteria	o__Reyranellales	f__Reyranellaceae	g__Reyranella		5	7	4.50504	17	0.172956	0.277658	0.813925	0.123225	0.123225	0.374325	0.9	9	0
OTU_65	OTU_65	20.5	p__Proteobacteria	c__Alphaproteobacteria	o__Rhizobiales	f__Beijerinckiaceae			4	1	3.6954	11	0.154494	0.214752	2184	0	0	0.021785	0.5	3	0
OTU_5730	OTU_5730	21.2	p__Proteobacteria	c__Alphaproteobacteria	o__Rhizobiales	f__Beijerinckiaceae	g__1174-901-12	s__uncultured_Rhizobiales_bacterium	4	6	3.67222	12	0.142672	0.212452	2125.36	0	0	0.045231	0.333333	2	0
OTU_77	OTU_77	17.4	p__WPS-2	c__metagenome	o__metagenome	f__metagenome	g__metagenome	s__metagenome	4	1	3.596	15	0.185497	0.261038	1218.1	0.002584	0.002584	0.025261	0.166667	1	0
OTU_204	OTU_204	10.3	p__Proteobacteria	c__Alphaproteobacteria	o__Dongiales	f__Dongiaceae	g__Dongia	s__metagenome	4	3	3.65696	18	0.142857	0.209824	529	0.000382	0.000382	0.015534	0.166667	1	0
OTU_59	OTU_59	259.2	p__Proteobacteria	c__Gammaproteobacteria	o__Betaproteobacteriales	f__Burkholderiaceae	g__Massilia		4	0	3.63636	18	0.08587	0.144514	373	0	0	0.011746	0.333333	2	0
OTU_5237	OTU_5237	14.2	p__Bacteroidetes	c__Bacteroidia	o__Sphingobacteriales	f__Sphingobacteriaceae	g__Mucilaginibacter		4	1	3.60357	15	0.169231	0.233664	306.776	0.000272	0.000272	0.017321	0.333333	2	0
OTU_2337	OTU_2337	45.4	p__Actinobacteria	c__Actinobacteria	o__Corynebacteriales	f__Mycobacteriaceae	g__Mycobacterium		4	3	3.70632	17	0.171875	0.261056	305.39	0.012872	0.012872	0.053992	0.333333	2	0
OTU_213	OTU_213	30.3	p__Acidobacteria	c__Acidobacteriia	o__Acidobacteriales	f__Acidobacteriaceae_(Subgroup_1)			4	1	3.56435	15	0.154278	0.209566	217	5.4e-05	5.4e-05	0.01388	0.166667	1	0
OTU_3	OTU_3	1780.9	p__Proteobacteria	c__Gammaproteobacteria	o__Xanthomonadales	f__Rhodanobacteraceae	g__Luteibacter	s__metagenome	4	0	3.70859	18	0.085737	0.142241	161	0	0	0.011259	0.333333	2	0
OTU_32	OTU_32	167.7	p__Acidobacteria	c__Acidobacteriia	o__Acidobacteriales	f__Acidobacteriaceae_(Subgroup_1)	g__Acidipila		4	6	3.68485	14	0.117021	0.181238	109	0	0	0.042414	0.5	3	0
OTU_3915	OTU_3915	100.8	p__Proteobacteria	c__Gammaproteobacteria	o__Pseudomonadales	f__Pseudomonadaceae	g__Pseudomonas		4	3	3.66534	19	0.125858	0.180963	107.5	4e-05	4e-05	0.013233	0.5	3	0
OTU_5	OTU_5	1557	p__Proteobacteria	c__Gammaproteobacteria	o__Pseudomonadales	f__Pseudomonadaceae	g__Pseudomonas		4	3	3.68063	19	0.125858	0.180963	107.5	4e-05	4e-05	0.013233	0.5	3	0
OTU_152	OTU_152	77.4	p__Actinobacteria	c__Thermoleophilia	o__Solirubrobacterales	f__67-14			4	7	3.67551	18	0.161765	0.260337	20.4682	0.057044	0.057044	0.178707	0.666667	4	0
OTU_56	OTU_56	145.4	p__Proteobacteria	c__Alphaproteobacteria	o__Rhizobiales	f__Beijerinckiaceae			4	20	3.6971	2	0.833333	0.9	8	0	0	0.008389	0.166667	1	2
OTU_4152	OTU_4152	109.9	p__Actinobacteria	c__Actinobacteria	o__Frankiales	f__Frankiaceae	g__Jatrophihabitans		4	7	3.69379	18	0.161765	0.263475	2.93244	0.087155	0.087155	0.265016	0.833333	5	0
OTU_1207	OTU_1207	170.6	p__Acidobacteria	c__Acidobacteriia	o__Acidobacteriales	f__Acidobacteriaceae_(Subgroup_1)	g__Granulicella		4	6	3.81431	15	0.109344	0.179215	0	0	0	0.0625	1	6	0
OTU_1121	OTU_1121	35.4	p__Proteobacteria	c__Alphaproteobacteria	o__Rhizobiales	f__Hyphomicrobiaceae	g__Hyphomicrobium		3	1	2.6837	12	0.179153	0.228445	2617	2.8e-05	2.8e-05	0.011625	0	0	0
OTU_108	OTU_108	65.4	p__Proteobacteria	c__Alphaproteobacteria	o__Sphingomonadales	f__Sphingomonadaceae	g__Sphingomonas	s__metagenome	3	1	2.70082	15	0.193662	0.274631	1866.9	0.030387	0.030387	0.096488	0	0	0
OTU_216	OTU_216	244.3	p__Proteobacteria	c__Gammaproteobacteria	o__Betaproteobacteriales	f__Burkholderiaceae	g__Burkholderia-Caballeronia-Paraburkholderia	s__metagenome	3	0	2.74488	16	0.101196	0.166339	917	0	0	0.014742	0	0	0
OTU_61	OTU_61	292.9	p__Proteobacteria	c__Gammaproteobacteria	o__Pseudomonadales	f__Pseudomonadaceae	g__Pseudomonas	s__Pseudomonas_viridiflava	3	0	2.7697	17	0.093063	0.153044	721	0	0	0.010859	0.333333	1	0
OTU_145	OTU_145	44.8	p__Actinobacteria	c__Thermoleophilia	o__Solirubrobacterales	f__Solirubrobacteraceae			3	18	2.78742	19	0.145503	0.232208	374.426	0.010517	0.010517	0.042018	0.333333	1	0
OTU_650	OTU_650	16.9	p__Proteobacteria	c__Alphaproteobacteria	o__Caulobacterales	f__Caulobacteraceae	g__Phenylobacterium		3	18	2.7803	19	0.137328	0.210516	216	0.001988	0.001988	0.024247	0.333333	1	0
OTU_83	OTU_83	73.1	p__Actinobacteria	c__Actinobacteria	o__Micrococcales	f__Microbacteriaceae	g__Subtercola	s__Subtercola_boreus	3	18	2.69901	20	0.128957	0.197093	109	0.001089	0.001089	0.013107	0.333333	1	0
OTU_6852	OTU_6852	125.6	p__Proteobacteria	c__Alphaproteobacteria	o__Rhizobiales	f__Rhizobiaceae	g__Allorhizobium-Neorhizobium-Pararhizobium-Rhizobium		3	3	2.69854	17	0.161765	0.22926	45.97	0.002939	0.002939	0.021334	0.666667	2	0
OTU_119	OTU_119	18.3	p__Actinobacteria	c__Actinobacteria	o__Streptomycetales	f__Streptomycetaceae	g__Streptomyces		3	18	2.69473	19	0.139417	0.218763	39.8408	0.004113	0.004113	0.033308	0.333333	1	0
OTU_2799	OTU_2799	217.2	p__Proteobacteria	c__Alphaproteobacteria	o__Acetobacterales	f__Acetobacteraceae	g__uncultured	s__metagenome	3	16	2.73176	3	0.583333	0.690476	10	0	0	0.007766	0.333333	1	7
OTU_6319	OTU_6319	13	p__Proteobacteria	c__Alphaproteobacteria	o__Acetobacterales	f__Acetobacteraceae	g__uncultured	s__uncultured_soil_bacterium	3	16	2.71235	3	0.583333	0.690476	10	0	0	0.007766	0.333333	1	7
OTU_270	OTU_270	11.1	p__Proteobacteria	c__Gammaproteobacteria	o__Betaproteobacteriales	f__Burkholderiaceae	g__Burkholderia-Caballeronia-Paraburkholderia		3	16	2.73072	3	0.538462	0.666667	6	0	0	0.007357	0.333333	1	7
OTU_133	OTU_133	93.5	p__Actinobacteria	c__Actinobacteria	o__Frankiales	f__Acidothermaceae	g__Acidothermus	s__uncultured_actinobacterium	3	13	2.71656	2	0.714286	0.8	6	0	0	0.007036	0.333333	1	11
OTU_52	OTU_52	627.7	p__Actinobacteria	c__Actinobacteria	o__Corynebacteriales	f__Mycobacteriaceae	g__Mycobacterium		3	13	2.71205	3	0.625	0.766667	4	0	0	0.006628	0.333333	1	11
OTU_41	OTU_41	77.8	p__Proteobacteria	c__Alphaproteobacteria	o__Sphingomonadales	f__Sphingomonadaceae	g__Sphingomonas		3	9	2.68667	1	1	1	2	0	0	0.005901	0.333333	1	9
OTU_62	OTU_62	104.9	p__Proteobacteria	c__Alphaproteobacteria					3	17	2.73726	1	1	1	2	0	0	0.005901	0.333333	1	17
OTU_220	OTU_220	26.2	p__Proteobacteria	c__Alphaproteobacteria	o__Acetobacterales	f__Acetobacteraceae	g__uncultured		3	7	2.6548	18	0.149254	0.225629	0.85	0.044974	0.044974	0.136929	0.333333	1	0
OTU_322	OTU_322	92	p__Proteobacteria	c__Gammaproteobacteria	o__Enterobacteriales	f__Enterobacteriaceae	g__Enterobacter		3	28	2.85011	1	1	1	0.5	0	0	0.007386	0.666667	2	22
OTU_89	OTU_89	106.4	p__Firmicutes	c__Clostridia	o__Clostridiales	f__Clostridiaceae_1	g__Clostridium_sensu_stricto_1	s__Clostridium_perfringens	3	28	2.84774	1	1	1	0.5	0	0	0.007386	0.666667	2	22
OTU_654	OTU_654	65.6	p__Proteobacteria	c__Alphaproteobacteria	o__Sphingomonadales	f__Sphingomonadaceae			3	6	2.71734	14	0.118153	0.180661	0	0	0	0.060316	1	3	0
OTU_42	OTU_42	88.2	p__Proteobacteria	c__Alphaproteobacteria	o__Rhizobiales	f__Devosiaceae	g__Devosia	s__metagenome	3	18	2.84713	21	0.117647	0.184317	0	0.000286	0.000286	0.017583	1	3	0
OTU_2914	OTU_2914	97.6	p__Proteobacteria	c__Alphaproteobacteria	o__Caulobacterales	f__Caulobacteraceae	g__uncultured		3	1	2.74441	11	0.149051	0.19616	0	0	0	0.0155	1	3	0
OTU_3156	OTU_3156	30	p__Bacteroidetes	c__Bacteroidia	o__Sphingobacteriales	f__Sphingobacteriaceae	g__Mucilaginibacter		2	1	1.78052	14	0.189329	0.242432	1792.6	0.002814	0.002814	0.015025	0	0	0
OTU_72	OTU_72	159.6	p__Proteobacteria	c__Gammaproteobacteria	o__Betaproteobacteriales	f__Burkholderiaceae			2	0	1.84787	19	0.079365	0.123436	216	0	0	0.005682	0	0	0
OTU_209	OTU_209	55.8	p__Proteobacteria	c__Gammaproteobacteria					2	19	1.78354	19	0.13431	0.195224	109	0.005991	0.005991	0.021175	0	0	0
OTU_156	OTU_156	28	p__Proteobacteria	c__Alphaproteobacteria	o__Rhizobiales	f__Xanthobacteraceae	g__uncultured		2	3	1.80278	18	0.147256	0.203107	109	0.001191	0.001191	0.008979	0	0	0
OTU_554	OTU_554	13.5	p__Verrucomicrobia	c__Verrucomicrobiae	o__Methylacidiphilales	f__Methylacidiphilaceae	g__uncultured		2	1	1.83109	16	0.157143	0.204182	109	0.000239	0.000239	0.00667	0	0	0
OTU_364	OTU_364	12.6	p__Proteobacteria	c__Alphaproteobacteria	o__Rhizobiales	f__Labraceae	g__Labrys	s__	2	18	1.8246	20	0.121145	0.171198	109	0.000184	0.000184	0.006153	0	0	0
OTU_13	OTU_13	223.6	p__Proteobacteria	c__Gammaproteobacteria	o__Gammaproteobacteria_Incertae_Sedis	f__Unknown_Family	g__Acidibacter		2	1	1.85308	16	0.14531	0.186902	109	2.5e-05	2.5e-05	0.005944	0	0	0
OTU_66	OTU_66	10.8	p__Firmicutes	c__Bacilli	o__Bacillales	f__Paenibacillaceae	g__Paenibacillus		2	0	1.78321	20	0.073677	0.109519	109	0	0	0.003776	0	0	0
OTU_492	OTU_492	206.1	p__Bacteroidetes	c__Bacteroidia	o__Sphingobacteriales	f__Sphingobacteriaceae	g__Pedobacter		2	16	1.80061	4	0.4375	0.559524	6	0	0	0.004367	0	0	7
OTU_4918	OTU_4918	27.9	p__Proteobacteria	c__Gammaproteobacteria	o__Xanthomonadales	f__Rhodanobacteraceae	g__Dokdonella		2	16	1.83664	4	0.4375	0.559524	6	0	0	0.004367	0	0	7
OTU_87	OTU_87	56	p__Proteobacteria	c__Alphaproteobacteria	o__Caulobacterales	f__Caulobacteraceae	g__Caulobacter		2	20	1.85129	2	0.625	0.7	4	0	0	0.004692	0	0	2
OTU_4096	OTU_4096	173.4	p__Actinobacteria	c__Actinobacteria	o__Frankiales	f__Acidothermaceae	g__Acidothermus		2	13	1.78326	3	0.555556	0.666667	4	0	0	0.004251	0	0	11
OTU_98	OTU_98	24.4	p__Actinobacteria	c__Coriobacteriia	o__Coriobacteriales	f__Atopobiaceae	g__Coriobacteriaceae_UCG-002	s__	2	23	1.78234	2	0.666667	0.75	4	0	0	0.003919	0	0	8
OTU_6849	OTU_6849	143.8	p__Proteobacteria	c__Gammaproteobacteria	o__Xanthomonadales	f__Rhodanobacteraceae	g__Rhodanobacter		2	23	1.79606	3	0.571429	0.708333	3	0	0	0.003512	0	0	8
OTU_957	OTU_957	59.1	p__Proteobacteria	c__Gammaproteobacteria	o__Enterobacteriales	f__Enterobacteriaceae	g__Escherichia-Shigella	s__Escherichia_coli	2	23	1.77623	3	0.571429	0.708333	3	0	0	0.003512	0	0	8
OTU_43	OTU_43	113.5	p__WPS-2	c__	o__	f__	g__	s__	2	14	1.7697	2	0.6	0.666667	2	0	0	0.005997	0	0	4
OTU_234	OTU_234	40.9	p__Actinobacteria	c__Thermoleophilia	o__Solirubrobacterales	f__Solirubrobacteraceae	g__Conexibacter		2	14	1.75758	2	0.6	0.666667	2	0	0	0.005997	0	0	4
OTU_141	OTU_141	15.4	p__Actinobacteria	c__Acidimicrobiia	o__uncultured				2	21	1.87451	2	0.75	0.833333	2	0	0	0.003423	0	0	15
OTU_81	OTU_81	295.5	p__Proteobacteria	c__Gammaproteobacteria	o__Enterobacteriales	f__Enterobacteriaceae			2	21	1.83406	2	0.75	0.833333	2	0	0	0.003423	0	0	15
OTU_1098	OTU_1098	23.9	p__Proteobacteria	c__Alphaproteobacteria	o__Caulobacterales	f__Caulobacteraceae	g__uncultured		2	27	1.82372	1	1	1	1	0	0	0.002927	0	0	16
OTU_76	OTU_76	133.4	p__Acidobacteria	c__Acidobacteriia	o__Acidobacteriales	f__Acidobacteriaceae_(Subgroup_1)	g__Acidipila	s__	2	14	1.7697	3	0.461538	0.583333	0.5	0	0	0.004731	0	0	4
OTU_38	OTU_38	72.3	p__Proteobacteria	c__Gammaproteobacteria	o__Betaproteobacteriales	f__Burkholderiaceae	g__Variovorax		2	7	1.82045	18	0.158273	0.235943	0	0.036896	0.036896	0.112676	1	1	0
OTU_4	OTU_4	299.9	p__Proteobacteria	c__Alphaproteobacteria	o__Sphingomonadales	f__Sphingomonadaceae			2	1	1.8303	14	0.168196	0.212922	0	5.5e-05	5.5e-05	0.010737	1	1	0
OTU_227	OTU_227	77.8	p__Proteobacteria	c__Alphaproteobacteria	o__Rhizobiales	f__Xanthobacteraceae	g__Afipia		2	1	1.85455	14	0.168196	0.212922	0	5.5e-05	5.5e-05	0.010737	1	1	0
OTU_5241	OTU_5241	35.1	p__Proteobacteria	c__Alphaproteobacteria	o__Rhizobiales	f__Beijerinckiaceae	g__1174-901-12		2	1	1.77948	12	0.143791	0.18173	0	0	0	0.010562	1	1	0
OTU_40	OTU_40	30.1	p__Bacteroidetes	c__Bacteroidia	o__Sphingobacteriales	f__Sphingobacteriaceae	g__Mucilaginibacter		2	3	1.79173	18	0.141207	0.191643	0	0.000641	0.000641	0.010233	1	1	0
OTU_74	OTU_74	11.1	p__Bacteroidetes	c__Bacteroidia	o__Sphingobacteriales	f__Sphingobacteriaceae	g__Mucilaginibacter		2	3	1.81279	20	0.112016	0.149604	0	7e-06	7e-06	0.007767	1	1	0
OTU_173	OTU_173	23.8	p__Proteobacteria	c__Gammaproteobacteria	o__Pseudomonadales	f__Moraxellaceae	g__uncultured	s__metagenome	2	3	1.78139	20	0.112016	0.149604	0	7e-06	7e-06	0.007767	1	1	0
OTU_112	OTU_112	471.9	p__Proteobacteria	c__Gammaproteobacteria	o__Betaproteobacteriales	f__Burkholderiaceae	g__Burkholderia-Caballeronia-Paraburkholderia		2	0	1.84242	19	0.079251	0.121163	0	0	0	0.007301	1	1	0
OTU_103	OTU_103	143.4	p__Actinobacteria	c__Actinobacteria	o__Corynebacteriales	f__Mycobacteriaceae	g__Mycobacterium	s__Mycobacterium_lentiflavum	2	14	1.92727	3	0.545455	0.638889	0	0	0	0.006263	1	1	4
OTU_26	OTU_26	242.5	p__Proteobacteria	c__Alphaproteobacteria	o__Rhizobiales	f__Beijerinckiaceae	g__Roseiarcus	s__	2	14	1.92727	3	0.545455	0.638889	0	0	0	0.006263	1	1	4
OTU_92	OTU_92	7.4	p__Firmicutes	c__Bacilli	o__Lactobacillales	f__Lactobacillaceae	g__Lactobacillus		2	28	1.77526	2	0.75	0.833333	0	0	0	0.005605	1	1	22
OTU_185	OTU_185	87.5	p__Firmicutes	c__Clostridia	o__Clostridiales	f__Peptostreptococcaceae	g__Paeniclostridium	s__	2	28	1.94839	2	0.75	0.833333	0	0	0	0.005605	1	1	22
OTU_6	OTU_6	131.5	p__Proteobacteria	c__Alphaproteobacteria	o__Rhizobiales	f__Rhizobiaceae	g__Allorhizobium-Neorhizobium-Pararhizobium-Rhizobium		2	20	1.85208	3	0.555556	0.666667	0	0	0	0.005472	1	1	2
OTU_1932	OTU_1932	51.7	p__Bacteroidetes	c__Bacteroidia	o__Sphingobacteriales	f__Sphingobacteriaceae	g__Pedobacter	s__metagenome	2	20	1.8755	3	0.555556	0.666667	0	0	0	0.005472	1	1	2
OTU_85	OTU_85	25.4	p__Actinobacteria	c__Actinobacteria	o__Frankiales	f__Acidothermaceae	g__Acidothermus		2	13	1.80789	3	0.555556	0.666667	0	0	0	0.005449	1	1	11
OTU_3777	OTU_3777	74.3	p__Proteobacteria	c__Alphaproteobacteria	o__Sphingomonadales	f__Sphingomonadaceae	g__Sphingomonas		2	9	1.7697	2	0.75	0.833333	0	0	0	0.004733	1	1	9
OTU_2338	OTU_2338	261.3	p__Proteobacteria	c__Alphaproteobacteria	o__Sphingomonadales	f__Sphingomonadaceae	g__Sphingomonas		2	9	1.79394	2	0.75	0.833333	0	0	0	0.004733	1	1	9
OTU_44	OTU_44	39.2	p__Bacteroidetes	c__Bacteroidia	o__Chitinophagales	f__Chitinophagaceae	g__uncultured		2	17	1.84728	2	0.75	0.833333	0	0	0	0.004733	1	1	17
OTU_5740	OTU_5740	20.8	p__Acidobacteria	c__Acidobacteriia	o__Acidobacteriales	f__Acidobacteriaceae_(Subgroup_1)	g__Granulicella		2	17	1.90563	2	0.75	0.833333	0	0	0	0.004733	1	1	17
OTU_96	OTU_96	157.2	p__Firmicutes	c__Clostridia	o__Clostridiales	f__Lachnospiraceae	g__Anaerocolumna	s__	2	12	1.83135	1	1	1	0	0	0	0.004122	1	1	13
OTU_6606	OTU_6606	20.9	p__Firmicutes	c__Clostridia	o__Clostridiales	f__Lachnospiraceae	g__Anaerocolumna	s__	2	12	1.91568	1	1	1	0	0	0	0.004122	1	1	13
OTU_136	OTU_136	31	p__Firmicutes	c__Negativicutes	o__Selenomonadales	f__Veillonellaceae	g__Pelosinus	s__	2	12	1.91568	1	1	1	0	0	0	0.004122	1	1	13
OTU_6429	OTU_6429	29.2	p__Actinobacteria	c__Actinobacteria	o__Micromonosporales	f__Micromonosporaceae			1	7	0.939042	18	0.15493	0.220055	0	0.009883	0.009883	0.032945	0	0	0
OTU_106	OTU_106	3.4	p__Cyanobacteria	c__Melainabacteria	o__Obscuribacterales	f__	g__	s__	1	1	0.924416	16	0.162482	0.206967	0	0.002787	0.002787	0.010219	0	0	0
OTU_86	OTU_86	103.6	p__Acidobacteria	c__Acidobacteriia	o__Acidobacteriales	f__Acidobacteriaceae_(Subgroup_1)	g__Acidicapsa		1	6	0.927273	15	0.104862	0.142054	0	0	0	0.006886	0	0	0
OTU_169	OTU_169	21.4	p__Actinobacteria	c__Actinobacteria	o__Frankiales	f__Frankiaceae	g__Jatrophihabitans		1	18	0.926829	21	0.111902	0.15981	0	7e-05	7e-05	0.005817	0	0	0
OTU_5246	OTU_5246	75.4	p__Bacteroidetes	c__Bacteroidia	o__Chitinophagales	f__Chitinophagaceae	g__uncultured		1	1	0.890244	12	0.130332	0.16207	0	0	0	0.005407	0	0	0
OTU_31	OTU_31	54	p__Proteobacteria	c__Alphaproteobacteria	o__Rhizobiales	f__Beijerinckiaceae			1	1	0.875384	12	0.130332	0.16207	0	0	0	0.005407	0	0	0
OTU_177	OTU_177	19.7	p__Bacteroidetes	c__Bacteroidia	o__Sphingobacteriales	f__Sphingobacteriaceae	g__Mucilaginibacter		1	3	0.915892	19	0.125142	0.164297	0	3.5e-05	3.5e-05	0.004166	0	0	0
OTU_4951	OTU_4951	22.6	p__Acidobacteria	c__Acidobacteriia	o__Acidobacteriales	f__Acidobacteriaceae_(Subgroup_1)	g__Granulicella		1	1	0.90303	16	0.13382	0.165157	0	5e-06	5e-06	0.003946	0	0	0
OTU_4285	OTU_4285	69.8	p__Acidobacteria	c__Acidobacteriia	o__Acidobacteriales	f__Acidobacteriaceae_(Subgroup_1)			1	1	0.887542	16	0.13382	0.165157	0	5e-06	5e-06	0.003946	0	0	0
OTU_55	OTU_55	322.6	p__Proteobacteria	c__Gammaproteobacteria	o__WD260	f__	g__	s__	1	14	0.890909	3	0.5	0.555556	0	0	0	0.003866	0	0	4
OTU_91	OTU_91	134.5	p__Proteobacteria	c__Gammaproteobacteria	o__Enterobacteriales	f__Enterobacteriaceae	g__Kluyvera	s__Kluyvera_georgiana	1	0	0.914651	19	0.079023	0.11389	0	0	0	0.003607	0	0	0
OTU_20	OTU_20	908.2	p__Proteobacteria	c__Gammaproteobacteria	o__Betaproteobacteriales	f__Burkholderiaceae	g__Burkholderia-Caballeronia-Paraburkholderia	s__Paraburkholderia_andropogonis	1	0	0.902456	17	0.091973	0.132135	0	0	0	0.003559	0	0	0
OTU_5760	OTU_5760	78.3	p__Proteobacteria	c__Alphaproteobacteria	o__Rhizobiales	f__Xanthobacteraceae			1	19	0.908537	20	0.118534	0.157479	0	0.000549	0.000549	0.003446	0	0	0
OTU_235	OTU_235	29.6	p__Bacteroidetes	c__Bacteroidia	o__Chitinophagales	f__Chitinophagaceae			1	1	0.926846	13	0.152144	0.179935	0	3e-06	3e-06	0.003384	0	0	0
OTU_123	OTU_123	33.5	p__Proteobacteria	c__Alphaproteobacteria	o__Azospirillales	f__Azospirillaceae			1	18	0.8997	21	0.114345	0.156828	0	0.0001	0.0001	0.003381	0	0	0
OTU_113	OTU_113	36.6	p__Bacteroidetes	c__Bacteroidia	o__Sphingobacteriales	f__Sphingobacteriaceae	g__Pedobacter		1	20	0.877317	3	0.5	0.566667	0	0	0	0.003194	0	0	2
OTU_157	OTU_157	52	p__Proteobacteria	c__Alphaproteobacteria	o__Acetobacterales	f__Acetobacteraceae	g__Acidocella		1	16	0.87768	4	0.368421	0.452381	0	0	0	0.0028	0	0	7
OTU_79	OTU_79	136.6	p__Actinobacteria	c__Actinobacteria	o__Corynebacteriales	f__Mycobacteriaceae	g__Mycobacterium		1	13	0.927273	4	0.416667	0.516667	0	0	0	0.002685	0	0	11
OTU_107	OTU_107	47.8	p__Bacteroidetes	c__Bacteroidia	o__Sphingobacteriales	f__Sphingobacteriaceae	g__Mucilaginibacter		1	17	0.874622	2	0.6	0.666667	0	0	0	0.002571	0	0	17
OTU_2633	OTU_2633	9.7	p__Bacteroidetes	c__Bacteroidia	o__Sphingobacteriales	f__Sphingobacteriaceae	g__Mucilaginibacter		1	9	0.880612	2	0.6	0.666667	0	0	0	0.002571	0	0	9
OTU_159	OTU_159	56.8	p__Actinobacteria	c__Actinobacteria	o__Kineosporiales	f__Kineosporiaceae	g__Kineosporia	s__	1	3	0.928833	19	0.128505	0.164354	0	0.000109	0.000109	0.002512	0	0	0
OTU_528	OTU_528	13.7	p__Acidobacteria	c__Acidobacteriia	o__Acidobacteriales	f__Acidobacteriaceae_(Subgroup_1)	g__Occallatibacter	s__uncultured_Acidobacteria_bacterium	1	1	0.892971	17	0.13597	0.165753	0	2.2e-05	2.2e-05	0.002347	0	0	0
OTU_3544	OTU_3544	106.7	p__Acidobacteria	c__Acidobacteriia	o__Acidobacteriales	f__Acidobacteriaceae_(Subgroup_1)	g__Acidipila	s__uncultured_Acidobacteria_bacterium	1	1	0.914651	17	0.127021	0.153705	0	2e-06	2e-06	0.002288	0	0	0
OTU_323	OTU_323	30.3	p__Proteobacteria	c__Alphaproteobacteria	o__Acetobacterales	f__Acetobacteraceae	g__uncultured	s__metagenome	1	18	0.886259	21	0.108161	0.141599	0	1.7e-05	1.7e-05	0.002249	0	0	0
OTU_4518	OTU_4518	38.3	p__Actinobacteria	c__Actinobacteria	o__Micrococcales	f__Microbacteriaceae			1	20	0.927273	3	0.416667	0.5	0	0	0	0.002156	0	0	2
OTU_27	OTU_27	488.4	p__Bacteroidetes	c__Bacteroidia	o__Sphingobacteriales	f__Sphingobacteriaceae	g__Pedobacter		1	16	0.916448	5	0.318182	0.409524	0	0	0	0.002088	0	0	7
OTU_99	OTU_99	125.2	p__Cyanobacteria	c__Oxyphotobacteria	o__Chloroplast	f__	g__	s__	1	16	0.910256	5	0.318182	0.409524	0	0	0	0.002088	0	0	7
OTU_5285	OTU_5285	24.3	p__Actinobacteria	c__Thermoleophilia	o__Solirubrobacterales	f__Solirubrobacteraceae	g__Conexibacter		1	13	0.893621	4	0.384615	0.483333	0	0	0	0.002075	0	0	11
OTU_18	OTU_18	31.2	p__Cyanobacteria	c__Melainabacteria	o__Obscuribacterales				1	0	0.886854	21	0.068664	0.094055	0	0	0	0.001988	0	0	0
OTU_6265	OTU_6265	389.1	p__Actinobacteria	c__Actinobacteria	o__Corynebacteriales	f__Mycobacteriaceae	g__Mycobacterium		1	23	0.911858	4	0.4	0.520833	0	0	0	0.00196	0	0	8
OTU_100	OTU_100	26.7	p__Proteobacteria	c__Gammaproteobacteria	o__Betaproteobacteriales	f__Burkholderiaceae	g__Verticia	s__metagenome	1	23	0.878092	4	0.4	0.520833	0	0	0	0.00196	0	0	8
OTU_69	OTU_69	49.2	p__Actinobacteria	c__Acidimicrobiia	o__uncultured	f__uncultured_forest_soil_bacterium	g__uncultured_forest_soil_bacterium	s__uncultured_forest_soil_bacterium	1	21	0.963636	3	0.5	0.611111	0	0	0	0.001949	0	0	15
OTU_1414	OTU_1414	280.8	p__Proteobacteria	c__Gammaproteobacteria	o__Enterobacteriales	f__Enterobacteriaceae			1	21	0.923186	3	0.5	0.611111	0	0	0	0.001949	0	0	15
OTU_134	OTU_134	33.6	p__Acidobacteria	c__Acidobacteriia	o__Acidobacteriales	f__Acidobacteriaceae_(Subgroup_1)			1	27	0.881463	2	0.666667	0.75	0	0	0	0.001861	0	0	16
OTU_174	OTU_174	21.5	p__Proteobacteria	c__Alphaproteobacteria	o__Acetobacterales	f__Acetobacteraceae	g__Acidocella	s__	1	27	0.942254	2	0.666667	0.75	0	0	0	0.001861	0	0	16
OTU_806	OTU_806	99.7	p__Proteobacteria	c__Alphaproteobacteria	o__Acetobacterales	f__Acetobacteraceae			1	2	0.911858	1	1	1	0	0	0	0.001376	0	0	1
OTU_15	OTU_15	348.2	p__Proteobacteria	c__Alphaproteobacteria	o__Acetobacterales	f__Acetobacteraceae	g__Acidiphilium	s__metagenome	1	2	0.911858	1	1	1	0	0	0	0.001376	0	0	1
OTU_284	OTU_284	110.6	p__Proteobacteria	c__Alphaproteobacteria	o__Acetobacterales	f__Acetobacteraceae	g__uncultured	s__metagenome	1	4	0.878788	1	1	1	0	0	0	0.001376	0	0	3
OTU_29	OTU_29	232.6	p__Proteobacteria	c__Alphaproteobacteria	o__Acetobacterales	f__Acetobacteraceae	g__Acidisoma	s__	1	4	0.878788	1	1	1	0	0	0	0.001376	0	0	3
OTU_205	OTU_205	85.8	p__Proteobacteria	c__Gammaproteobacteria	o__WD260	f__	g__	s__	1	5	0.90303	1	1	1	0	0	0	0.001376	0	0	5
OTU_57	OTU_57	337.9	p__Proteobacteria	c__Gammaproteobacteria	o__Gammaproteobacteria_Incertae_Sedis	f__Unknown_Family	g__Acidibacter	s__	1	5	0.90303	1	1	1	0	0	0	0.001376	0	0	5
OTU_73	OTU_73	100.1	p__Actinobacteria	c__Actinobacteria	o__Micrococcales	f__Microbacteriaceae			1	8	0.881681	1	1	1	0	0	0	0.001376	0	0	6
OTU_9	OTU_9	1782.3	p__Actinobacteria	c__Actinobacteria	o__Micrococcales	f__Cellulomonadaceae	g__Cellulomonas	s__Cellulomonas_hominis	1	8	0.881681	1	1	1	0	0	0	0.001376	0	0	6
OTU_164	OTU_164	346.9	p__Proteobacteria	c__Gammaproteobacteria	o__Betaproteobacteriales	f__Burkholderiaceae	g__Burkholderia-Caballeronia-Paraburkholderia		1	10	0.939394	1	1	1	0	0	0	0.001376	0	0	10
OTU_37	OTU_37	194.9	p__Proteobacteria	c__Alphaproteobacteria	o__Acetobacterales	f__Acetobacteraceae			1	10	0.939394	1	1	1	0	0	0	0.001376	0	0	10
OTU_3738	OTU_3738	91.6	p__Acidobacteria	c__Acidobacteriia	o__Acidobacteriales	f__Acidobacteriaceae_(Subgroup_1)	g__Granulicella		1	11	0.890909	1	1	1	0	0	0	0.001376	0	0	12
OTU_4777	OTU_4777	35.6	p__Proteobacteria	c__Alphaproteobacteria	o__Rhizobiales	f__Beijerinckiaceae			1	11	0.890909	1	1	1	0	0	0	0.001376	0	0	12
OTU_214	OTU_214	37.5	p__Proteobacteria	c__Gammaproteobacteria	o__Enterobacteriales	f__Enterobacteriaceae			1	15	0.906693	1	1	1	0	0	0	0.001376	0	0	14
OTU_5454	OTU_5454	88.5	p__Proteobacteria	c__Alphaproteobacteria	o__Rhizobiales	f__Xanthobacteraceae			1	15	0.906693	1	1	1	0	0	0	0.001376	0	0	14
OTU_749	OTU_749	25	p__Proteobacteria	c__Alphaproteobacteria	o__Acetobacterales	f__Acetobacteraceae	g__uncultured		1	22	0.919771	1	1	1	0	0	0	0.001376	0	0	18
OTU_502	OTU_502	19.9	p__Bacteroidetes	c__Bacteroidia	o__Sphingobacteriales	f__Sphingobacteriaceae	g__Mucilaginibacter		1	22	0.919771	1	1	1	0	0	0	0.001376	0	0	18
OTU_114	OTU_114	5.6	p__Verrucomicrobia	c__Verrucomicrobiae	o__Methylacidiphilales	f__Methylacidiphilaceae	g__uncultured	s__	1	24	0.872786	1	1	1	0	0	0	0.001376	0	0	19
OTU_375	OTU_375	54	p__Proteobacteria	c__Alphaproteobacteria	o__Micropepsales	f__Micropepsaceae	g__uncultured		1	24	0.872786	1	1	1	0	0	0	0.001376	0	0	19
OTU_139	OTU_139	16.3	p__Actinobacteria	c__Thermoleophilia	o__Solirubrobacterales	f__Solirubrobacteraceae	g__Conexibacter	s__	1	25	0.890327	1	1	1	0	0	0	0.001376	0	0	20
OTU_5481	OTU_5481	1.9	p__Proteobacteria	c__Gammaproteobacteria	o__Betaproteobacteriales	f__Burkholderiaceae			1	25	0.890327	1	1	1	0	0	0	0.001376	0	0	20
OTU_422	OTU_422	26.8	p__Acidobacteria	c__Acidobacteriia	o__Acidobacteriales	f__Acidobacteriaceae_(Subgroup_1)	g__Acidicapsa		1	26	0.908261	1	1	1	0	0	0	0.001376	0	0	21
OTU_509	OTU_509	72	p__Acidobacteria	c__Acidobacteriia	o__Acidobacteriales	f__Acidobacteriaceae_(Subgroup_1)	g__Acidipila		1	26	0.908261	1	1	1	0	0	0	0.001376	0	0	21
OTU_78	OTU_78	4.1	p__Firmicutes	c__Clostridia	o__Clostridiales	f__Ruminococcaceae	g__Ruminococcaceae_UCG-002		1	29	1	1	1	1	0	0	0	0.001376	0	0	23
OTU_200	OTU_200	30.8	p__Firmicutes	c__Clostridia	o__Clostridiales	f__Clostridiaceae_1	g__Clostridium_sensu_stricto_1	s__	1	29	1	1	1	1	0	0	0	0.001376	0	0	23

## Sheet: D2W
Supplementary Table 3 The basic information of OTUs Node in the networks.
Id	Label	abundance	phylum	class	order	family	genus	x	degree	modularity_class	weighted degree	Eccentricity	closnesscentrality	harmonicclosnesscentrality	betweenesscentrality	Authority	Hub	pageranks	componentnumber	clustering	triangles	eigencentrality
OTU_2338	OTU_2338	503.667	p__Proteobacteria	c__Alphaproteobacteria	o__Sphingomonadales	f__Sphingomonadaceae	g__Sphingomonas		11	13	10.9137	6	0.371795	0.567241	23.8333	0.311522	0.311522	0.007835	10	0.836364	46	1
OTU_7324	OTU_7324	156.667	p__Proteobacteria	c__Alphaproteobacteria	o__Sphingomonadales	f__Sphingomonadaceae	g__Sphingomonas		11	13	10.9137	6	0.371795	0.567241	23.8333	0.311522	0.311522	0.007835	10	0.836364	46	1
OTU_31	OTU_31	429.833	p__Proteobacteria	c__Alphaproteobacteria	o__Rhizobiales	f__Beijerinckiaceae			11	13	10.9137	6	0.371795	0.567241	23.8333	0.311522	0.311522	0.007835	10	0.836364	46	1
OTU_3094	OTU_3094	96.6667	p__Actinobacteria	c__Actinobacteria	o__Frankiales	f__Frankiaceae	g__Jatrophihabitans		11	13	10.9137	6	0.371795	0.567241	23.8333	0.311522	0.311522	0.007835	10	0.836364	46	1
OTU_3544	OTU_3544	30.1667	p__Acidobacteria	c__Acidobacteriia	o__Acidobacteriales	f__Acidobacteriaceae_(Subgroup_1)	g__Acidipila	s__uncultured_Acidobacteria_bacterium	11	13	10.9137	6	0.371795	0.567241	23.8333	0.311522	0.311522	0.007835	10	0.836364	46	1
OTU_6429	OTU_6429	105.167	p__Actinobacteria	c__Actinobacteria	o__Micromonosporales	f__Micromonosporaceae			11	13	10.9137	6	0.371795	0.567241	23.8333	0.311522	0.311522	0.007835	10	0.836364	46	1
OTU_85	OTU_85	33.1667	p__Actinobacteria	c__Actinobacteria	o__Frankiales	f__Acidothermaceae	g__Acidothermus		10	13	9.89927	7	0.302083	0.508703	6.25	0.28701	0.28701	0.0071	10	0.866667	39	0.919451
OTU_214	OTU_214	6.33333	p__Proteobacteria	c__Gammaproteobacteria	o__Enterobacteriales	f__Enterobacteriaceae			10	13	9.89927	7	0.302083	0.508703	6.25	0.28701	0.28701	0.0071	10	0.866667	39	0.919451
OTU_79	OTU_79	38.6667	p__Actinobacteria	c__Actinobacteria	o__Corynebacteriales	f__Mycobacteriaceae	g__Mycobacterium		10	13	9.89927	7	0.302083	0.508703	6.25	0.28701	0.28701	0.0071	10	0.866667	39	0.919451
OTU_124	OTU_124	39	p__Actinobacteria	c__Actinobacteria	o__Micrococcales	f__Microbacteriaceae	g__Aurantimicrobium	s__	10	13	9.89927	7	0.302083	0.508703	6.25	0.28701	0.28701	0.0071	10	0.866667	39	0.919451
OTU_270	OTU_270	25.5	p__Proteobacteria	c__Gammaproteobacteria	o__Betaproteobacteriales	f__Burkholderiaceae	g__Burkholderia-Caballeronia-Paraburkholderia		9	10	8.8705	5	0.349398	0.511494	168	0.002745	0.002745	0.00764	10	0.777778	28	0.342278
OTU_6265	OTU_6265	170.333	p__Actinobacteria	c__Actinobacteria	o__Corynebacteriales	f__Mycobacteriaceae	g__Mycobacterium		8	13	7.88489	7	0.298969	0.479967	54	0.192863	0.192863	0.007083	10	0.571429	16	0.622064
OTU_135	OTU_135	131.333	p__Proteobacteria	c__Alphaproteobacteria	o__Rhizobiales	f__Xanthobacteraceae	g__Starkeya	s__	8	0	7.88489	3	0.608696	0.75	48	0	0	0.008843	0	0.428571	12	0.118866
OTU_6	OTU_6	123.5	p__Proteobacteria	c__Alphaproteobacteria	o__Rhizobiales	f__Rhizobiaceae	g__Allorhizobium-Neorhizobium-Pararhizobium-Rhizobium		8	9	7.94202	1	1	1	0.6	0	0	0.0068	9	0.892857	25	0.247829
OTU_6852	OTU_6852	247.833	p__Proteobacteria	c__Alphaproteobacteria	o__Rhizobiales	f__Rhizobiaceae	g__Allorhizobium-Neorhizobium-Pararhizobium-Rhizobium		8	9	7.94202	1	1	1	0.6	0	0	0.0068	9	0.892857	25	0.247829
OTU_38	OTU_38	77.1667	p__Proteobacteria	c__Gammaproteobacteria	o__Betaproteobacteriales	f__Burkholderiaceae	g__Variovorax		8	9	7.94202	1	1	1	0.6	0	0	0.0068	9	0.892857	25	0.247829
OTU_182	OTU_182	368.167	p__Proteobacteria	c__Gammaproteobacteria	o__Gammaproteobacteria_Incertae_Sedis	f__Unknown_Family	g__Acidibacter	s__	8	9	7.94202	1	1	1	0.6	0	0	0.0068	9	0.892857	25	0.247829
OTU_131	OTU_131	15.6667	p__Actinobacteria	c__Actinobacteria	o__Propionibacteriales	f__Nocardioidaceae	g__Aeromicrobium	s__	8	9	7.94202	1	1	1	0.6	0	0	0.0068	9	0.892857	25	0.247829
OTU_76	OTU_76	66.5	p__Acidobacteria	c__Acidobacteriia	o__Acidobacteriales	f__Acidobacteriaceae_(Subgroup_1)	g__Acidipila	s__	8	10	7.98561	6	0.278846	0.446552	0	0.000941	0.000941	0.006497	10	1	28	0.330376
OTU_3424	OTU_3424	265.833	p__Acidobacteria	c__Acidobacteriia	o__Acidobacteriales	f__Acidobacteriaceae_(Subgroup_1)	g__Granulicella		8	10	7.98561	6	0.278846	0.446552	0	0.000941	0.000941	0.006497	10	1	28	0.330376
OTU_69	OTU_69	133	p__Actinobacteria	c__Acidimicrobiia	o__uncultured	f__uncultured_forest_soil_bacterium	g__uncultured_forest_soil_bacterium	s__uncultured_forest_soil_bacterium	8	10	7.98561	6	0.278846	0.446552	0	0.000941	0.000941	0.006497	10	1	28	0.330376
OTU_6858	OTU_6858	118.667	p__Actinobacteria	c__Actinobacteria	o__Corynebacteriales	f__Mycobacteriaceae	g__Mycobacterium		8	10	7.98561	6	0.278846	0.446552	0	0.000941	0.000941	0.006497	10	1	28	0.330376
OTU_157	OTU_157	70.5	p__Proteobacteria	c__Alphaproteobacteria	o__Acetobacterales	f__Acetobacteraceae	g__Acidocella		8	10	7.98561	6	0.278846	0.446552	0	0.000941	0.000941	0.006497	10	1	28	0.330376
OTU_6319	OTU_6319	72.6667	p__Proteobacteria	c__Alphaproteobacteria	o__Acetobacterales	f__Acetobacteraceae	g__uncultured	s__uncultured_soil_bacterium	8	10	7.98561	6	0.278846	0.446552	0	0.000941	0.000941	0.006497	10	1	28	0.330376
OTU_123	OTU_123	34.6667	p__Proteobacteria	c__Alphaproteobacteria	o__Azospirillales	f__Azospirillaceae			8	10	7.98561	6	0.278846	0.446552	0	0.000941	0.000941	0.006497	10	1	28	0.330376
OTU_141	OTU_141	48.1667	p__Actinobacteria	c__Acidimicrobiia	o__uncultured				8	10	7.98561	6	0.278846	0.446552	0	0.000941	0.000941	0.006497	10	1	28	0.330376
OTU_77	OTU_77	10.6667	p__WPS-2	c__metagenome	o__metagenome	f__metagenome	g__metagenome	s__metagenome	7	13	6.89928	5	0.408451	0.522414	210	0.190485	0.190485	0.00575	10	0.714286	15	0.617745
OTU_391	OTU_391	95.6667	p__Acidobacteria	c__Acidobacteriia	o__Acidobacteriales	f__Acidobacteriaceae_(Subgroup_1)	g__Granulicella		7	0	6.89928	4	0.482759	0.666667	33	0	0	0.009114	0	0.428571	9	0.070695
OTU_42	OTU_42	42.6667	p__Proteobacteria	c__Alphaproteobacteria	o__Rhizobiales	f__Devosiaceae	g__Devosia	s__metagenome	7	6	6.9272	3	0.75	0.87037	4.91667	0	0	0.00924	6	0.571429	12	0.079272
OTU_113	OTU_113	28.1667	p__Bacteroidetes	c__Bacteroidia	o__Sphingobacteriales	f__Sphingobacteriaceae	g__Pedobacter		7	6	6.9272	3	0.75	0.87037	4.91667	0	0	0.00924	6	0.571429	12	0.079272
OTU_343	OTU_343	31.1667	p__Proteobacteria	c__Alphaproteobacteria	o__Caulobacterales	f__Caulobacteraceae	g__Phenylobacterium		7	6	6.9272	3	0.75	0.87037	4.91667	0	0	0.00924	6	0.571429	12	0.079272
OTU_227	OTU_227	266.833	p__Proteobacteria	c__Alphaproteobacteria	o__Rhizobiales	f__Xanthobacteraceae	g__Afipia		7	9	6.92805	2	0.888889	0.9375	0	0	0	0.006017	9	1	21	0.22789
OTU_209	OTU_209	135.833	p__Proteobacteria	c__Gammaproteobacteria					7	9	6.92805	2	0.888889	0.9375	0	0	0	0.006017	9	1	21	0.22789
OTU_1454	OTU_1454	29.8333	p__Proteobacteria	c__Alphaproteobacteria	o__Sphingomonadales	f__Sphingomonadaceae			7	9	6.92805	2	0.888889	0.9375	0	0	0	0.006017	9	1	21	0.22789
OTU_5470	OTU_5470	317.5	p__Acidobacteria	c__Acidobacteriia	o__Acidobacteriales	f__Acidobacteriaceae_(Subgroup_1)	g__Granulicella		6	4	5.92805	3	0.666667	0.783333	10	0	0	0.007355	4	0.733333	11	0.071052
OTU_53	OTU_53	194.5	p__Proteobacteria	c__Alphaproteobacteria	o__Acetobacterales	f__Acetobacteraceae	g__uncultured	s__metagenome	6	4	5.92805	3	0.666667	0.783333	10	0	0	0.007355	4	0.733333	11	0.071052
OTU_4808	OTU_4808	132.5	p__Proteobacteria	c__Alphaproteobacteria	o__Micropepsales	f__Micropepsaceae	g__uncultured	s__metagenome	6	0	5.95683	4	0.482759	0.64881	4.5	0	0	0.006618	0	0.866667	13	0.097302
OTU_103	OTU_103	395.167	p__Actinobacteria	c__Actinobacteria	o__Corynebacteriales	f__Mycobacteriaceae	g__Mycobacterium	s__Mycobacterium_lentiflavum	6	0	5.95683	4	0.482759	0.64881	4.5	0	0	0.006618	0	0.866667	13	0.097302
OTU_4364	OTU_4364	28.1667	p__Proteobacteria	c__Alphaproteobacteria	o__Acetobacterales	f__Acetobacteraceae			6	0	5.95683	4	0.482759	0.64881	4.5	0	0	0.006618	0	0.866667	13	0.097302
OTU_174	OTU_174	60	p__Proteobacteria	c__Alphaproteobacteria	o__Acetobacterales	f__Acetobacteraceae	g__Acidocella	s__	6	0	5.95683	4	0.482759	0.64881	4.5	0	0	0.006618	0	0.866667	13	0.097302
OTU_185	OTU_185	88.6667	p__Firmicutes	c__Clostridia	o__Clostridiales	f__Peptostreptococcaceae	g__Paeniclostridium	s__	5	4	4.92805	2	0.666667	0.75	24	0	0	0.006873	4	0.4	4	0.048292
OTU_2	OTU_2	1682.67	p__Proteobacteria	c__Gammaproteobacteria	o__Betaproteobacteriales	f__Burkholderiaceae	g__Burkholderia-Caballeronia-Paraburkholderia		5	0	4.97122	3	0.56	0.654762	7	0	0	0.006101	0	0.9	9	0.073582
OTU_72	OTU_72	71.5	p__Proteobacteria	c__Gammaproteobacteria	o__Betaproteobacteriales	f__Burkholderiaceae			5	0	4.97122	3	0.56	0.654762	7	0	0	0.006101	0	0.9	9	0.073582
OTU_5285	OTU_5285	68.6667	p__Actinobacteria	c__Thermoleophilia	o__Solirubrobacterales	f__Solirubrobacteraceae	g__Conexibacter		5	0	4.97122	3	0.56	0.654762	7	0	0	0.006101	0	0.9	9	0.073582
OTU_643	OTU_643	84.1667	p__Actinobacteria	c__Thermoleophilia	o__Solirubrobacterales	f__Solirubrobacteraceae	g__Conexibacter		5	0	4.97122	3	0.56	0.654762	7	0	0	0.006101	0	0.9	9	0.073582
OTU_22	OTU_22	29.1667	p__Bacteroidetes	c__Bacteroidia	o__Sphingobacteriales	f__Sphingobacteriaceae	g__Mucilaginibacter		5	5	4.94244	3	0.7	0.833333	2.5	0	0	0.007546	5	0.7	7	0.043982
OTU_237	OTU_237	4.5	p__Proteobacteria	c__Gammaproteobacteria	o__Betaproteobacteriales	f__Burkholderiaceae	g__Massilia	s__	5	5	4.94244	3	0.7	0.833333	2.5	0	0	0.007546	5	0.7	7	0.043982
OTU_5	OTU_5	26.5	p__Proteobacteria	c__Gammaproteobacteria	o__Pseudomonadales	f__Pseudomonadaceae	g__Pseudomonas		5	5	4.95683	2	0.777778	0.857143	2	0	0	0.007507	5	0.8	8	0.046317
OTU_502	OTU_502	7.33333	p__Bacteroidetes	c__Bacteroidia	o__Sphingobacteriales	f__Sphingobacteriaceae	g__Mucilaginibacter		5	5	4.95683	2	0.777778	0.857143	2	0	0	0.007507	5	0.8	8	0.046317
OTU_100	OTU_100	69.1667	p__Proteobacteria	c__Gammaproteobacteria	o__Betaproteobacteriales	f__Burkholderiaceae	g__Verticia	s__metagenome	5	5	4.95683	2	0.777778	0.857143	2	0	0	0.007507	5	0.8	8	0.046317
OTU_74	OTU_74	4	p__Bacteroidetes	c__Bacteroidia	o__Sphingobacteriales	f__Sphingobacteriaceae	g__Mucilaginibacter		5	9	4.92592	2	0.727273	0.8125	0	0	0	0.004556	9	1	10	0.166645
OTU_20	OTU_20	51.1667	p__Proteobacteria	c__Gammaproteobacteria	o__Betaproteobacteriales	f__Burkholderiaceae	g__Burkholderia-Caballeronia-Paraburkholderia	s__Paraburkholderia_andropogonis	5	4	4.97122	4	0.5	0.675	0	0	0	0.006178	4	1	10	0.062581
OTU_107	OTU_107	9	p__Bacteroidetes	c__Bacteroidia	o__Sphingobacteriales	f__Sphingobacteriaceae	g__Mucilaginibacter		5	4	4.97122	4	0.5	0.675	0	0	0	0.006178	4	1	10	0.062581
OTU_6196	OTU_6196	13.1667	p__Proteobacteria	c__Alphaproteobacteria	o__Rhizobiales	f__Rhizobiaceae			5	4	4.97122	4	0.5	0.675	0	0	0	0.006178	4	1	10	0.062581
OTU_81	OTU_81	29.3333	p__Proteobacteria	c__Gammaproteobacteria	o__Enterobacteriales	f__Enterobacteriaceae			5	4	4.97122	4	0.5	0.675	0	0	0	0.006178	4	1	10	0.062581
OTU_234	OTU_234	58.1667	p__Actinobacteria	c__Thermoleophilia	o__Solirubrobacterales	f__Solirubrobacteraceae	g__Conexibacter		5	0	4.94244	5	0.368421	0.54881	0	0	0	0.005655	0	1	10	0.07979
OTU_177	OTU_177	28.8333	p__Bacteroidetes	c__Bacteroidia	o__Sphingobacteriales	f__Sphingobacteriaceae	g__Mucilaginibacter		5	0	4.94244	5	0.368421	0.54881	0	0	0	0.005655	0	1	10	0.07979
OTU_554	OTU_554	59.3333	p__Verrucomicrobia	c__Verrucomicrobiae	o__Methylacidiphilales	f__Methylacidiphilaceae	g__uncultured		4	5	3.94244	3	0.636364	0.761905	6	0	0	0.006803	5	0.5	3	0.032304
OTU_8	OTU_8	2137.33	p__Actinobacteria	c__Actinobacteria	o__Micrococcales	f__Microbacteriaceae			4	6	3.94244	2	0.642857	0.722222	6	0	0	0.005896	6	0.5	3	0.050193
OTU_63	OTU_63	23.6667	p__Bacteroidetes	c__Bacteroidia	o__Sphingobacteriales	f__Sphingobacteriaceae	g__Mucilaginibacter		4	6	3.94074	2	0.642857	0.722222	6	0	0	0.005896	6	0.5	3	0.050193
OTU_3915	OTU_3915	13.5	p__Proteobacteria	c__Gammaproteobacteria	o__Pseudomonadales	f__Pseudomonadaceae	g__Pseudomonas		4	4	3.97122	3	0.5	0.633333	2.33333	0	0	0.006033	4	0.833333	5	0.029767
OTU_4	OTU_4	480	p__Proteobacteria	c__Alphaproteobacteria	o__Sphingomonadales	f__Sphingomonadaceae			4	4	3.97122	3	0.5	0.633333	2.33333	0	0	0.006033	4	0.833333	5	0.029767
OTU_322	OTU_322	72.8333	p__Proteobacteria	c__Gammaproteobacteria	o__Enterobacteriales	f__Enterobacteriaceae	g__Enterobacter		4	4	3.97122	3	0.5	0.633333	2.33333	0	0	0.006033	4	0.833333	5	0.029767
OTU_37	OTU_37	50.8333	p__Proteobacteria	c__Alphaproteobacteria	o__Acetobacterales	f__Acetobacteraceae			4	13	3.94244	8	0.239669	0.369294	0	0.115778	0.115778	0.003357	10	1	6	0.370008
OTU_87	OTU_87	37	p__Proteobacteria	c__Alphaproteobacteria	o__Caulobacterales	f__Caulobacteraceae	g__Caulobacter		4	6	3.95683	4	0.529412	0.675926	0	0	0	0.005472	6	1	6	0.055404
OTU_509	OTU_509	111	p__Acidobacteria	c__Acidobacteriia	o__Acidobacteriales	f__Acidobacteriaceae_(Subgroup_1)	g__Acidipila		4	6	3.95683	4	0.529412	0.675926	0	0	0	0.005472	6	1	6	0.055404
OTU_422	OTU_422	30	p__Acidobacteria	c__Acidobacteriia	o__Acidobacteriales	f__Acidobacteriaceae_(Subgroup_1)	g__Acidicapsa		3	33	2.95683	4	0.408451	0.474138	255	0.019689	0.019689	0.004144	10	0	0	0.109372
OTU_5237	OTU_5237	17.5	p__Bacteroidetes	c__Bacteroidia	o__Sphingobacteriales	f__Sphingobacteriaceae	g__Mucilaginibacter		3	33	2.95683	7	0.211679	0.289491	54	2.1e-05	2.1e-05	0.007593	10	0.333333	1	0.008743
OTU_24	OTU_24	21.5	p__Proteobacteria	c__Alphaproteobacteria	o__Acetobacterales	f__Acetobacteraceae	g__Endobacter	s__	3	6	2.95641	3	0.5	0.611111	8.25	0	0	0.005599	6	0	0	0.021879
OTU_492	OTU_492	7.33333	p__Bacteroidetes	c__Bacteroidia	o__Sphingobacteriales	f__Sphingobacteriaceae	g__Pedobacter		3	18	2.95641	3	0.625	0.766667	6	0	0	0.008674	17	0.333333	1	0.008626
OTU_654	OTU_654	55.1667	p__Proteobacteria	c__Alphaproteobacteria	o__Sphingomonadales	f__Sphingomonadaceae			3	28	2.95683	1	1	1	2	0	0	0.009226	25	0.333333	1	0.00773
OTU_95	OTU_95	62.5	p__Proteobacteria	c__Alphaproteobacteria	o__Acetobacterales	f__Acetobacteraceae	g__Roseococcus	s__metagenome	3	4	2.95683	4	0.37037	0.516667	0	0	0	0.004789	4	1	3	0.021295
OTU_2799	OTU_2799	213.167	p__Proteobacteria	c__Alphaproteobacteria	o__Acetobacterales	f__Acetobacteraceae	g__uncultured	s__metagenome	3	0	2.98561	5	0.35	0.480952	0	0	0	0.004731	0	1	3	0.025609
OTU_46	OTU_46	281.667	p__Proteobacteria	c__Alphaproteobacteria	o__Rhizobiales	f__Xanthobacteraceae	g__Tardiphaga	s__	3	0	2.98561	5	0.35	0.480952	0	0	0	0.004731	0	1	3	0.025609
OTU_6768	OTU_6768	541.333	p__Actinobacteria	c__Actinobacteria	o__Micrococcales	f__Microbacteriaceae			3	0	2.98561	5	0.35	0.480952	0	0	0	0.004731	0	1	3	0.025609
OTU_45	OTU_45	12.6667	p__Proteobacteria	c__Gammaproteobacteria	o__Betaproteobacteriales	f__Burkholderiaceae	g__Ralstonia	s__Ralstonia_pickettii	3	26	2.95683	1	1	1	0	0	0	0.006289	26	1	3	0.012965
OTU_73	OTU_73	62.5	p__Actinobacteria	c__Actinobacteria	o__Micrococcales	f__Microbacteriaceae			3	26	2.98561	1	1	1	0	0	0	0.006289	26	1	3	0.012965
OTU_3156	OTU_3156	19	p__Bacteroidetes	c__Bacteroidia	o__Sphingobacteriales	f__Sphingobacteriaceae	g__Mucilaginibacter		3	26	2.98561	1	1	1	0	0	0	0.006289	26	1	3	0.012965
OTU_169	OTU_169	81.1667	p__Actinobacteria	c__Actinobacteria	o__Frankiales	f__Frankiaceae	g__Jatrophihabitans		3	26	2.98561	1	1	1	0	0	0	0.006289	26	1	3	0.012965
OTU_122	OTU_122	4.33333	p__Actinobacteria	c__Actinobacteria	o__Propionibacteriales	f__Nocardioidaceae			3	6	2.95555	4	0.5	0.62037	0	0	0	0.004309	6	1	3	0.0449
OTU_152	OTU_152	91	p__Actinobacteria	c__Thermoleophilia	o__Solirubrobacterales	f__67-14			2	33	1.97122	5	0.318681	0.368391	100	0.002006	0.002006	0.00419	10	0	0	0.01653
OTU_6466	OTU_6466	65.1667	p__Proteobacteria	c__Alphaproteobacteria	o__Rhizobiales	f__Beijerinckiaceae			2	33	1.97122	6	0.256637	0.316092	78	0.000204	0.000204	0.004876	10	0	0	0.007394
OTU_101	OTU_101	18	p__Bacteroidetes	c__Bacteroidia	o__Sphingobacteriales	f__Sphingobacteriaceae	g__Mucilaginibacter		2	18	1.97037	2	0.625	0.7	6	0	0	0.006363	17	0	0	0.006149
OTU_251	OTU_251	48.5	p__Proteobacteria	c__Gammaproteobacteria	o__Betaproteobacteriales	f__Burkholderiaceae			2	18	1.9708	3	0.5	0.633333	4	0	0	0.006962	17	0	0	0.004672
OTU_14	OTU_14	887.333	p__Actinobacteria	c__Thermoleophilia	o__Solirubrobacterales	f__67-14	g__metagenome	s__metagenome	2	2	2	1	1	1	0	0	0	0.006289	2	1	1	0.005381
OTU_3	OTU_3	756	p__Proteobacteria	c__Gammaproteobacteria	o__Xanthomonadales	f__Rhodanobacteraceae	g__Luteibacter	s__metagenome	2	2	2	1	1	1	0	0	0	0.006289	2	1	1	0.005381
OTU_26	OTU_26	224.5	p__Proteobacteria	c__Alphaproteobacteria	o__Rhizobiales	f__Beijerinckiaceae	g__Roseiarcus	s__	2	2	2	1	1	1	0	0	0	0.006289	2	1	1	0.005381
OTU_67	OTU_67	29.8333	p__Proteobacteria	c__Alphaproteobacteria	o__Micropepsales	f__Micropepsaceae	g__uncultured	s__bacterium_enrichment_culture_clone_auto2_4W	2	7	1.98561	1	1	1	0	0	0	0.006289	7	1	1	0.005381
OTU_17	OTU_17	960.667	p__Proteobacteria	c__Alphaproteobacteria	o__Micropepsales	f__Micropepsaceae	g__uncultured	s__metagenome	2	7	1.98561	1	1	1	0	0	0	0.006289	7	1	1	0.005381
OTU_375	OTU_375	40.5	p__Proteobacteria	c__Alphaproteobacteria	o__Micropepsales	f__Micropepsaceae	g__uncultured		2	7	1.97122	1	1	1	0	0	0	0.006289	7	1	1	0.005381
OTU_43	OTU_43	64.3333	p__WPS-2	c__	o__	f__	g__	s__	2	8	2	1	1	1	0	0	0	0.006289	8	1	1	0.005381
OTU_15	OTU_15	553.833	p__Proteobacteria	c__Alphaproteobacteria	o__Acetobacterales	f__Acetobacteraceae	g__Acidiphilium	s__metagenome	2	8	2	1	1	1	0	0	0	0.006289	8	1	1	0.005381
OTU_80	OTU_80	42.3333	p__Verrucomicrobia	c__Verrucomicrobiae	o__Verrucomicrobiales	f__Rubritaleaceae	g__Luteolibacter	s__	2	8	2	1	1	1	0	0	0	0.006289	8	1	1	0.005381
OTU_147	OTU_147	123.167	p__Verrucomicrobia	c__Verrucomicrobiae	o__Chthoniobacterales	f__Chthoniobacteraceae	g__Chthoniobacter	s__	2	5	1.97122	4	0.466667	0.583333	0	0	0	0.003509	5	1	1	0.019068
OTU_2337	OTU_2337	44.5	p__Actinobacteria	c__Actinobacteria	o__Corynebacteriales	f__Mycobacteriaceae	g__Mycobacterium		2	13	1.98561	8	0.233871	0.32619	0	0.021631	0.021631	0.002949	10	1	1	0.072622
OTU_41	OTU_41	86.6667	p__Proteobacteria	c__Alphaproteobacteria	o__Sphingomonadales	f__Sphingomonadaceae	g__Sphingomonas		2	13	1.98561	8	0.233871	0.32619	0	0.021631	0.021631	0.002949	10	1	1	0.072622
OTU_4777	OTU_4777	219.833	p__Proteobacteria	c__Alphaproteobacteria	o__Rhizobiales	f__Beijerinckiaceae			2	17	2	1	1	1	0	0	0	0.006289	16	1	1	0.005381
OTU_164	OTU_164	121.833	p__Proteobacteria	c__Gammaproteobacteria	o__Betaproteobacteriales	f__Burkholderiaceae	g__Burkholderia-Caballeronia-Paraburkholderia		2	17	2	1	1	1	0	0	0	0.006289	16	1	1	0.005381
OTU_3777	OTU_3777	248.333	p__Proteobacteria	c__Alphaproteobacteria	o__Sphingomonadales	f__Sphingomonadaceae	g__Sphingomonas		2	17	2	1	1	1	0	0	0	0.006289	16	1	1	0.005381
OTU_205	OTU_205	81.5	p__Proteobacteria	c__Gammaproteobacteria	o__WD260	f__	g__	s__	2	33	1.98561	8	0.176829	0.238136	0	2e-06	2e-06	0.005383	10	1	1	0.006507
OTU_4096	OTU_4096	119	p__Actinobacteria	c__Actinobacteria	o__Frankiales	f__Acidothermaceae	g__Acidothermus		2	33	1.98561	8	0.176829	0.238136	0	2e-06	2e-06	0.005383	10	1	1	0.006507
OTU_71	OTU_71	32.6667	p__Proteobacteria	c__Gammaproteobacteria	o__Betaproteobacteriales	f__Burkholderiaceae	g__Rhizobacter	s__metagenome	2	18	1.98561	4	0.454545	0.616667	0	0	0	0.005916	17	1	1	0.006497
OTU_93	OTU_93	106.833	p__Proteobacteria	c__Alphaproteobacteria	o__Rhizobiales	f__Xanthobacteraceae	g__uncultured	s__uncultured_forest_soil_bacterium	2	18	1.98561	4	0.454545	0.616667	0	0	0	0.005916	17	1	1	0.006497
OTU_4391	OTU_4391	23.3333	p__Actinobacteria	c__Actinobacteria	o__Frankiales	f__Acidothermaceae	g__Acidothermus		2	20	2	1	1	1	0	0	0	0.006289	19	1	1	0.005381
OTU_52	OTU_52	256.833	p__Actinobacteria	c__Actinobacteria	o__Corynebacteriales	f__Mycobacteriaceae	g__Mycobacterium		2	20	2	1	1	1	0	0	0	0.006289	19	1	1	0.005381
OTU_158	OTU_158	8.5	p__Actinobacteria	c__Actinobacteria	o__Frankiales	f__Acidothermaceae	g__Acidothermus		2	20	2	1	1	1	0	0	0	0.006289	19	1	1	0.005381
OTU_54	OTU_54	73.6667	p__Proteobacteria	c__Gammaproteobacteria	o__Xanthomonadales	f__Rhodanobacteraceae	g__Dokdonella		2	22	1.98561	1	1	1	0	0	0	0.006289	21	1	1	0.005381
OTU_25	OTU_25	248.667	p__Proteobacteria	c__Alphaproteobacteria	o__Rhizobiales	f__Rhizobiaceae	g__Mesorhizobium	s__Mesorhizobium_ciceri	2	22	1.98561	1	1	1	0	0	0	0.006289	21	1	1	0.005381
OTU_4313	OTU_4313	22.5	p__Proteobacteria	c__Alphaproteobacteria	o__Reyranellales	f__Reyranellaceae	g__Reyranella		2	22	1.97122	1	1	1	0	0	0	0.006289	21	1	1	0.005381
OTU_5757	OTU_5757	10.8333	p__Proteobacteria	c__Alphaproteobacteria	o__Rhizobiales	f__Labraceae	g__Labrys	s__Labrys_methylaminiphilus	2	24	1.98561	1	1	1	0	0	0	0.006289	23	1	1	0.005381
OTU_40	OTU_40	2.83333	p__Bacteroidetes	c__Bacteroidia	o__Sphingobacteriales	f__Sphingobacteriaceae	g__Mucilaginibacter		2	24	1.98561	1	1	1	0	0	0	0.006289	23	1	1	0.005381
OTU_4285	OTU_4285	105.333	p__Acidobacteria	c__Acidobacteriia	o__Acidobacteriales	f__Acidobacteriaceae_(Subgroup_1)			2	24	1.97122	1	1	1	0	0	0	0.006289	23	1	1	0.005381
OTU_1414	OTU_1414	168.833	p__Proteobacteria	c__Gammaproteobacteria	o__Enterobacteriales	f__Enterobacteriaceae			2	28	1.98561	2	0.75	0.833333	0	0	0	0.006187	25	1	1	0.006299
OTU_6517	OTU_6517	16.1667	p__Proteobacteria	c__Alphaproteobacteria	o__Sphingomonadales	f__Sphingomonadaceae	g__Sphingomonas		2	28	1.98561	2	0.75	0.833333	0	0	0	0.006187	25	1	1	0.006299
OTU_5241	OTU_5241	65.6667	p__Proteobacteria	c__Alphaproteobacteria	o__Rhizobiales	f__Beijerinckiaceae	g__1174-901-12		2	35	1.98561	1	1	1	0	0	0	0.006289	33	1	1	0.005381
OTU_220	OTU_220	53.8333	p__Proteobacteria	c__Alphaproteobacteria	o__Acetobacterales	f__Acetobacteraceae	g__uncultured		2	35	1.98561	1	1	1	0	0	0	0.006289	33	1	1	0.005381
OTU_91	OTU_91	3.33333	p__Proteobacteria	c__Gammaproteobacteria	o__Enterobacteriales	f__Enterobacteriaceae	g__Kluyvera	s__Kluyvera_georgiana	2	35	1.97122	1	1	1	0	0	0	0.006289	33	1	1	0.005381
OTU_235	OTU_235	364.5	p__Bacteroidetes	c__Bacteroidia	o__Chitinophagales	f__Chitinophagaceae			1	1	1	1	1	1	0	0	0	0.006289	1	0	0	0.001656
OTU_1	OTU_1	4709.5	p__Proteobacteria	c__Alphaproteobacteria	o__Rhizobiales	f__Xanthobacteraceae	g__Bradyrhizobium		1	1	1	1	1	1	0	0	0	0.006289	1	0	0	0.001656
OTU_56	OTU_56	127.833	p__Proteobacteria	c__Alphaproteobacteria	o__Rhizobiales	f__Beijerinckiaceae			1	3	1	1	1	1	0	0	0	0.006289	3	0	0	0.001656
OTU_7	OTU_7	510.667	p__Proteobacteria	c__Alphaproteobacteria	o__Sphingomonadales	f__Sphingomonadaceae	g__Sphingomonas		1	3	1	1	1	1	0	0	0	0.006289	3	0	0	0.001656
OTU_104	OTU_104	60	p__Proteobacteria	c__Gammaproteobacteria	o__Enterobacteriales	f__Enterobacteriaceae			1	11	0.985611	1	1	1	0	0	0	0.006289	11	0	0	0.001656
OTU_57	OTU_57	490.833	p__Proteobacteria	c__Gammaproteobacteria	o__Gammaproteobacteria_Incertae_Sedis	f__Unknown_Family	g__Acidibacter	s__	1	11	0.985611	1	1	1	0	0	0	0.006289	11	0	0	0.001656
OTU_6849	OTU_6849	435.833	p__Proteobacteria	c__Gammaproteobacteria	o__Xanthomonadales	f__Rhodanobacteraceae	g__Rhodanobacter		1	12	1	1	1	1	0	0	0	0.006289	12	0	0	0.001656
OTU_12	OTU_12	13.1667	p__Proteobacteria	c__Deltaproteobacteria	o__Myxococcales	f__BIrii41	g__metagenome	s__metagenome	1	12	1	1	1	1	0	0	0	0.006289	12	0	0	0.001656
OTU_75	OTU_75	110.167	p__Actinobacteria	c__Actinobacteria	o__Frankiales	f__uncultured	g__metagenome	s__metagenome	1	14	1	1	1	1	0	0	0	0.006289	13	0	0	0.001656
OTU_6433	OTU_6433	427	p__Actinobacteria	c__Actinobacteria	o__Frankiales	f__Frankiaceae	g__Jatrophihabitans		1	14	1	1	1	1	0	0	0	0.006289	13	0	0	0.001656
OTU_4351	OTU_4351	350.333	p__Actinobacteria	c__Thermoleophilia	o__Solirubrobacterales	f__67-14	g__metagenome	s__metagenome	1	5	0.985611	4	0.411765	0.488095	0	0	0	0.002389	5	0	0	0.007391
OTU_749	OTU_749	19.5	p__Proteobacteria	c__Alphaproteobacteria	o__Acetobacterales	f__Acetobacteraceae	g__uncultured		1	15	1	1	1	1	0	0	0	0.006289	14	0	0	0.001656
OTU_16	OTU_16	304.333	p__Acidobacteria	c__Acidobacteriia	o__Solibacterales	f__Solibacteraceae_(Subgroup_3)	g__Bryobacter	s__	1	15	1	1	1	1	0	0	0	0.006289	14	0	0	0.001656
OTU_21	OTU_21	58.3333	p__Acidobacteria	c__Acidobacteriia	o__Acidobacteriales	f__Acidobacteriaceae_(Subgroup_1)	g__Edaphobacter		1	16	1	1	1	1	0	0	0	0.006289	15	0	0	0.001656
OTU_112	OTU_112	69.8333	p__Proteobacteria	c__Gammaproteobacteria	o__Betaproteobacteriales	f__Burkholderiaceae	g__Burkholderia-Caballeronia-Paraburkholderia		1	16	1	1	1	1	0	0	0	0.006289	15	0	0	0.001656
OTU_216	OTU_216	112.667	p__Proteobacteria	c__Gammaproteobacteria	o__Betaproteobacteriales	f__Burkholderiaceae	g__Burkholderia-Caballeronia-Paraburkholderia	s__metagenome	1	18	0.985611	4	0.357143	0.466667	0	0	0	0.003905	17	0	0	0.002543
OTU_119	OTU_119	41	p__Actinobacteria	c__Actinobacteria	o__Streptomycetales	f__Streptomycetaceae	g__Streptomyces		1	19	0.985611	1	1	1	0	0	0	0.006289	18	0	0	0.001656
OTU_115	OTU_115	71	p__Bacteroidetes	c__Bacteroidia	o__Sphingobacteriales	f__Sphingobacteriaceae	g__Mucilaginibacter		1	19	0.985611	1	1	1	0	0	0	0.006289	18	0	0	0.001656
OTU_120	OTU_120	68.5	p__Actinobacteria	c__Actinobacteria					1	21	0.985611	1	1	1	0	0	0	0.006289	20	0	0	0.001656
OTU_36	OTU_36	147.833	p__Acidobacteria	c__Acidobacteriia	o__Acidobacteriales	f__Acidobacteriaceae_(Subgroup_1)	g__Granulicella		1	21	0.985611	1	1	1	0	0	0	0.006289	20	0	0	0.001656
OTU_4918	OTU_4918	60	p__Proteobacteria	c__Gammaproteobacteria	o__Xanthomonadales	f__Rhodanobacteraceae	g__Dokdonella		1	23	0.985611	1	1	1	0	0	0	0.006289	22	0	0	0.001656
OTU_86	OTU_86	106.833	p__Acidobacteria	c__Acidobacteriia	o__Acidobacteriales	f__Acidobacteriaceae_(Subgroup_1)	g__Acidicapsa		1	23	0.985611	1	1	1	0	0	0	0.006289	22	0	0	0.001656
OTU_97	OTU_97	69.8333	p__Acidobacteria	c__Acidobacteriia	o__Acidobacteriales	f__Acidobacteriaceae_(Subgroup_1)	g__Acidipila	s__	1	6	0.985611	4	0.346154	0.416667	0	0	0	0.00253	6	0	0	0.005294
OTU_364	OTU_364	15.3333	p__Proteobacteria	c__Alphaproteobacteria	o__Rhizobiales	f__Labraceae	g__Labrys	s__	1	25	1	1	1	1	0	0	0	0.006289	24	0	0	0.001656
OTU_543	OTU_543	87.3333	p__Verrucomicrobia	c__Verrucomicrobiae	o__Methylacidiphilales	f__Methylacidiphilaceae	g__uncultured		1	25	1	1	1	1	0	0	0	0.006289	24	0	0	0.001656
OTU_108	OTU_108	45.5	p__Proteobacteria	c__Alphaproteobacteria	o__Sphingomonadales	f__Sphingomonadaceae	g__Sphingomonas	s__metagenome	1	28	0.985611	2	0.6	0.666667	0	0	0	0.003557	25	0	0	0.003434
OTU_5740	OTU_5740	100.667	p__Acidobacteria	c__Acidobacteriia	o__Acidobacteriales	f__Acidobacteriaceae_(Subgroup_1)	g__Granulicella		1	27	1	1	1	1	0	0	0	0.006289	27	0	0	0.001656
OTU_44	OTU_44	619.333	p__Bacteroidetes	c__Bacteroidia	o__Chitinophagales	f__Chitinophagaceae	g__uncultured		1	27	1	1	1	1	0	0	0	0.006289	27	0	0	0.001656
OTU_118	OTU_118	34.3333	p__Proteobacteria	c__Alphaproteobacteria	o__Rhodospirillales	f__Magnetospirillaceae	g__uncultured	s__	1	29	1	1	1	1	0	0	0	0.006289	28	0	0	0.001656
OTU_68	OTU_68	198.5	p__Proteobacteria	c__Gammaproteobacteria	o__Xanthomonadales	f__Rhodanobacteraceae	g__Luteibacter	s__metagenome	1	29	1	1	1	1	0	0	0	0.006289	28	0	0	0.001656
OTU_739	OTU_739	4.83333	p__Bacteroidetes	c__Bacteroidia	o__Sphingobacteriales	f__Sphingobacteriaceae	g__Mucilaginibacter		1	30	1	1	1	1	0	0	0	0.006289	29	0	0	0.001656
OTU_51	OTU_51	7.83333	p__Proteobacteria	c__Alphaproteobacteria	o__Azospirillales	f__Inquilinaceae	g__Inquilinus	s__Inquilinus_limosus	1	30	1	1	1	1	0	0	0	0.006289	29	0	0	0.001656
OTU_145	OTU_145	68	p__Actinobacteria	c__Thermoleophilia	o__Solirubrobacterales	f__Solirubrobacteraceae			1	31	0.985611	1	1	1	0	0	0	0.006289	30	0	0	0.001656
OTU_62	OTU_62	121.333	p__Proteobacteria	c__Alphaproteobacteria					1	31	0.985611	1	1	1	0	0	0	0.006289	30	0	0	0.001656
OTU_106	OTU_106	1.16667	p__Cyanobacteria	c__Melainabacteria	o__Obscuribacterales	f__	g__	s__	1	32	0.979796	1	1	1	0	0	0	0.006289	31	0	0	0.001656
OTU_66	OTU_66	0.333333	p__Firmicutes	c__Bacilli	o__Bacillales	f__Paenibacillaceae	g__Paenibacillus		1	32	0.979796	1	1	1	0	0	0	0.006289	31	0	0	0.001656
OTU_70	OTU_70	18.8333	p__Proteobacteria	c__Alphaproteobacteria	o__Rhizobiales	f__Amb-16S-1323	g__	s__	1	34	1	1	1	1	0	0	0	0.006289	32	0	0	0.001656
OTU_128	OTU_128	19.8333	p__Actinobacteria	c__Actinobacteria	o__Micromonosporales	f__Micromonosporaceae	g__Micromonospora	s__	1	34	1	1	1	1	0	0	0	0.006289	32	0	0	0.001656
OTU_204	OTU_204	2.33333	p__Proteobacteria	c__Alphaproteobacteria	o__Dongiales	f__Dongiaceae	g__Dongia	s__metagenome	1	36	0.985184	1	1	1	0	0	0	0.006289	34	0	0	0.001656
OTU_213	OTU_213	40.8333	p__Acidobacteria	c__Acidobacteriia	o__Acidobacteriales	f__Acidobacteriaceae_(Subgroup_1)			1	36	0.985184	1	1	1	0	0	0	0.006289	34	0	0	0.001656
OTU_78	OTU_78	2.16667	p__Firmicutes	c__Clostridia	o__Clostridiales	f__Ruminococcaceae	g__Ruminococcaceae_UCG-002		1	37	0.979796	1	1	1	0	0	0	0.006289	35	0	0	0.001656
OTU_92	OTU_92	1.33333	p__Firmicutes	c__Bacilli	o__Lactobacillales	f__Lactobacillaceae	g__Lactobacillus		1	37	0.979796	1	1	1	0	0	0	0.006289	35	0	0	0.001656

## Sheet: D3W
Supplementary Table 3 The basic information of OTUs Node in the networks.
Id	Label	abundance	phylum	class	order	family	genus	x	degree	modularity_class	weighted degree	Eccentricity	closnesscentrality	harmonicclosnesscentrality	betweenesscentrality	Authority	Hub	pageranks	componentnumber	clustering	triangles	eigencentrality
OTU_5754	OTU_5754	63.8	p__Proteobacteria	c__Alphaproteobacteria	o__Sphingomonadales	f__Sphingomonadaceae	g__Sphingomonas		18	10	18	1	1	1	0	0.229416	0.229416	0.005	10	1	153	1
OTU_6	OTU_6	70.6	p__Proteobacteria	c__Alphaproteobacteria	o__Rhizobiales	f__Rhizobiaceae	g__Allorhizobium-Neorhizobium-Pararhizobium-Rhizobium		18	10	18	1	1	1	0	0.229416	0.229416	0.005	10	1	153	1
OTU_6433	OTU_6433	486	p__Actinobacteria	c__Actinobacteria	o__Frankiales	f__Frankiaceae	g__Jatrophihabitans		18	10	18	1	1	1	0	0.229416	0.229416	0.005	10	1	153	1
OTU_47	OTU_47	38	p__Proteobacteria	c__Alphaproteobacteria	o__Rhizobiales	f__Labraceae	g__Labrys	s__metagenome	18	10	18	1	1	1	0	0.229416	0.229416	0.005	10	1	153	1
OTU_21	OTU_21	68	p__Acidobacteria	c__Acidobacteriia	o__Acidobacteriales	f__Acidobacteriaceae_(Subgroup_1)	g__Edaphobacter		18	10	18	1	1	1	0	0.229416	0.229416	0.005	10	1	153	1
OTU_18	OTU_18	14.2	p__Cyanobacteria	c__Melainabacteria	o__Obscuribacterales				18	10	18	1	1	1	0	0.229416	0.229416	0.005	10	1	153	1
OTU_36	OTU_36	112	p__Acidobacteria	c__Acidobacteriia	o__Acidobacteriales	f__Acidobacteriaceae_(Subgroup_1)	g__Granulicella		18	10	18	1	1	1	0	0.229416	0.229416	0.005	10	1	153	1
OTU_3738	OTU_3738	80.6	p__Acidobacteria	c__Acidobacteriia	o__Acidobacteriales	f__Acidobacteriaceae_(Subgroup_1)	g__Granulicella		18	10	18	1	1	1	0	0.229416	0.229416	0.005	10	1	153	1
OTU_431	OTU_431	84.4	p__Proteobacteria	c__Alphaproteobacteria	o__Rhizobiales	f__Devosiaceae	g__Devosia	s__metagenome	18	10	18	1	1	1	0	0.229416	0.229416	0.005	10	1	153	1
OTU_72	OTU_72	21.6	p__Proteobacteria	c__Gammaproteobacteria	o__Betaproteobacteriales	f__Burkholderiaceae			18	10	18	1	1	1	0	0.229416	0.229416	0.005	10	1	153	1
OTU_209	OTU_209	213.4	p__Proteobacteria	c__Gammaproteobacteria					18	10	18	1	1	1	0	0.229416	0.229416	0.005	10	1	153	1
OTU_4967	OTU_4967	9.6	p__Proteobacteria	c__Gammaproteobacteria	o__Betaproteobacteriales	f__Burkholderiaceae	g__Burkholderia-Caballeronia-Paraburkholderia		18	10	18	1	1	1	0	0.229416	0.229416	0.005	10	1	153	1
OTU_6196	OTU_6196	9.4	p__Proteobacteria	c__Alphaproteobacteria	o__Rhizobiales	f__Rhizobiaceae			18	10	18	1	1	1	0	0.229416	0.229416	0.005	10	1	153	1
OTU_65	OTU_65	37	p__Proteobacteria	c__Alphaproteobacteria	o__Rhizobiales	f__Beijerinckiaceae			18	10	18	1	1	1	0	0.229416	0.229416	0.005	10	1	153	1
OTU_375	OTU_375	69	p__Proteobacteria	c__Alphaproteobacteria	o__Micropepsales	f__Micropepsaceae	g__uncultured		18	10	18	1	1	1	0	0.229416	0.229416	0.005	10	1	153	1
OTU_180	OTU_180	77.8	p__Proteobacteria	c__Alphaproteobacteria	o__Rhizobiales	f__Beijerinckiaceae	g__uncultured		18	10	18	1	1	1	0	0.229416	0.229416	0.005	10	1	153	1
OTU_554	OTU_554	21.6	p__Verrucomicrobia	c__Verrucomicrobiae	o__Methylacidiphilales	f__Methylacidiphilaceae	g__uncultured		18	10	18	1	1	1	0	0.229416	0.229416	0.005	10	1	153	1
OTU_5160	OTU_5160	12.4	p__Proteobacteria	c__Gammaproteobacteria	o__WD260				18	10	18	1	1	1	0	0.229416	0.229416	0.005	10	1	153	1
OTU_124	OTU_124	23.8	p__Actinobacteria	c__Actinobacteria	o__Micrococcales	f__Microbacteriaceae	g__Aurantimicrobium	s__	18	10	18	1	1	1	0	0.229416	0.229416	0.005	10	1	153	1
OTU_22	OTU_22	10	p__Bacteroidetes	c__Bacteroidia	o__Sphingobacteriales	f__Sphingobacteriaceae	g__Mucilaginibacter		15	7	15	1	1	1	0	0	0	0.005	7	1	105	0.410916
OTU_10	OTU_10	184	p__Actinobacteria	c__Actinobacteria	o__Corynebacteriales	f__Mycobacteriaceae	g__Mycobacterium		15	7	15	1	1	1	0	0	0	0.005	7	1	105	0.410916
OTU_61	OTU_61	81.2	p__Proteobacteria	c__Gammaproteobacteria	o__Pseudomonadales	f__Pseudomonadaceae	g__Pseudomonas	s__Pseudomonas_viridiflava	15	7	15	1	1	1	0	0	0	0.005	7	1	105	0.410916
OTU_30	OTU_30	436.8	p__Actinobacteria	c__Actinobacteria	o__Frankiales	f__Frankiaceae	g__Jatrophihabitans	s__	15	7	15	1	1	1	0	0	0	0.005	7	1	105	0.410916
OTU_2337	OTU_2337	23.8	p__Actinobacteria	c__Actinobacteria	o__Corynebacteriales	f__Mycobacteriaceae	g__Mycobacterium		15	7	15	1	1	1	0	0	0	0.005	7	1	105	0.410916
OTU_76	OTU_76	287.2	p__Acidobacteria	c__Acidobacteriia	o__Acidobacteriales	f__Acidobacteriaceae_(Subgroup_1)	g__Acidipila	s__	15	7	15	1	1	1	0	0	0	0.005	7	1	105	0.410916
OTU_4152	OTU_4152	303.4	p__Actinobacteria	c__Actinobacteria	o__Frankiales	f__Frankiaceae	g__Jatrophihabitans		15	7	15	1	1	1	0	0	0	0.005	7	1	105	0.410916
OTU_43	OTU_43	119.8	p__WPS-2	c__	o__	f__	g__	s__	15	7	15	1	1	1	0	0	0	0.005	7	1	105	0.410916
OTU_235	OTU_235	51.2	p__Bacteroidetes	c__Bacteroidia	o__Chitinophagales	f__Chitinophagaceae			15	7	15	1	1	1	0	0	0	0.005	7	1	105	0.410916
OTU_3156	OTU_3156	9.8	p__Bacteroidetes	c__Bacteroidia	o__Sphingobacteriales	f__Sphingobacteriaceae	g__Mucilaginibacter		15	7	15	1	1	1	0	0	0	0.005	7	1	105	0.410916
OTU_1170	OTU_1170	18.6	p__Bacteroidetes	c__Bacteroidia	o__Chitinophagales	f__Chitinophagaceae	g__uncultured		15	7	15	1	1	1	0	0	0	0.005	7	1	105	0.410916
OTU_4313	OTU_4313	37.2	p__Proteobacteria	c__Alphaproteobacteria	o__Reyranellales	f__Reyranellaceae	g__Reyranella		15	7	15	1	1	1	0	0	0	0.005	7	1	105	0.410916
OTU_120	OTU_120	121	p__Actinobacteria	c__Actinobacteria					15	7	15	1	1	1	0	0	0	0.005	7	1	105	0.410916
OTU_123	OTU_123	81.8	p__Proteobacteria	c__Alphaproteobacteria	o__Azospirillales	f__Azospirillaceae			15	7	15	1	1	1	0	0	0	0.005	7	1	105	0.410916
OTU_169	OTU_169	34.2	p__Actinobacteria	c__Actinobacteria	o__Frankiales	f__Frankiaceae	g__Jatrophihabitans		15	7	15	1	1	1	0	0	0	0.005	7	1	105	0.410916
OTU_811	OTU_811	84	p__Proteobacteria	c__Alphaproteobacteria	o__Rhizobiales	f__Xanthobacteraceae	g__uncultured	s__	15	7	15	1	1	1	0	0	0	0.005	7	1	105	0.410916
OTU_29	OTU_29	210	p__Proteobacteria	c__Alphaproteobacteria	o__Acetobacterales	f__Acetobacteraceae	g__Acidisoma	s__	15	9	15	1	1	1	0	0	0	0.005	9	1	105	0.410916
OTU_46	OTU_46	162	p__Proteobacteria	c__Alphaproteobacteria	o__Rhizobiales	f__Xanthobacteraceae	g__Tardiphaga	s__	15	9	15	1	1	1	0	0	0	0.005	9	1	105	0.410916
OTU_12	OTU_12	58.4	p__Proteobacteria	c__Deltaproteobacteria	o__Myxococcales	f__BIrii41	g__metagenome	s__metagenome	15	9	15	1	1	1	0	0	0	0.005	9	1	105	0.410916
OTU_6768	OTU_6768	115.8	p__Actinobacteria	c__Actinobacteria	o__Micrococcales	f__Microbacteriaceae			15	9	15	1	1	1	0	0	0	0.005	9	1	105	0.410916
OTU_16	OTU_16	257.6	p__Acidobacteria	c__Acidobacteriia	o__Solibacterales	f__Solibacteraceae_(Subgroup_3)	g__Bryobacter	s__	15	9	15	1	1	1	0	0	0	0.005	9	1	105	0.410916
OTU_58	OTU_58	96.4	p__Proteobacteria	c__Alphaproteobacteria	o__Azospirillales	f__Inquilinaceae	g__Inquilinus		15	9	15	1	1	1	0	0	0	0.005	9	1	105	0.410916
OTU_5470	OTU_5470	74.4	p__Acidobacteria	c__Acidobacteriia	o__Acidobacteriales	f__Acidobacteriaceae_(Subgroup_1)	g__Granulicella		15	9	15	1	1	1	0	0	0	0.005	9	1	105	0.410916
OTU_806	OTU_806	40	p__Proteobacteria	c__Alphaproteobacteria	o__Acetobacterales	f__Acetobacteraceae			15	9	15	1	1	1	0	0	0	0.005	9	1	105	0.410916
OTU_115	OTU_115	32.8	p__Bacteroidetes	c__Bacteroidia	o__Sphingobacteriales	f__Sphingobacteriaceae	g__Mucilaginibacter		15	9	15	1	1	1	0	0	0	0.005	9	1	105	0.410916
OTU_5246	OTU_5246	306	p__Bacteroidetes	c__Bacteroidia	o__Chitinophagales	f__Chitinophagaceae	g__uncultured		15	9	15	1	1	1	0	0	0	0.005	9	1	105	0.410916
OTU_1207	OTU_1207	160	p__Acidobacteria	c__Acidobacteriia	o__Acidobacteriales	f__Acidobacteriaceae_(Subgroup_1)	g__Granulicella		15	9	15	1	1	1	0	0	0	0.005	9	1	105	0.410916
OTU_5454	OTU_5454	28	p__Proteobacteria	c__Alphaproteobacteria	o__Rhizobiales	f__Xanthobacteraceae			15	9	15	1	1	1	0	0	0	0.005	9	1	105	0.410916
OTU_3777	OTU_3777	75.8	p__Proteobacteria	c__Alphaproteobacteria	o__Sphingomonadales	f__Sphingomonadaceae	g__Sphingomonas		15	9	15	1	1	1	0	0	0	0.005	9	1	105	0.410916
OTU_364	OTU_364	10.8	p__Proteobacteria	c__Alphaproteobacteria	o__Rhizobiales	f__Labraceae	g__Labrys	s__	15	9	15	1	1	1	0	0	0	0.005	9	1	105	0.410916
OTU_95	OTU_95	36.4	p__Proteobacteria	c__Alphaproteobacteria	o__Acetobacterales	f__Acetobacteraceae	g__Roseococcus	s__metagenome	15	9	15	1	1	1	0	0	0	0.005	9	1	105	0.410916
OTU_5760	OTU_5760	40.4	p__Proteobacteria	c__Alphaproteobacteria	o__Rhizobiales	f__Xanthobacteraceae			15	9	15	1	1	1	0	0	0	0.005	9	1	105	0.410916
OTU_57	OTU_57	562.4	p__Proteobacteria	c__Gammaproteobacteria	o__Gammaproteobacteria_Incertae_Sedis	f__Unknown_Family	g__Acidibacter	s__	13	2	13	1	1	1	0	0	0	0.005	2	1	78	0.219883
OTU_4	OTU_4	422.8	p__Proteobacteria	c__Alphaproteobacteria	o__Sphingomonadales	f__Sphingomonadaceae			13	2	13	1	1	1	0	0	0	0.005	2	1	78	0.219883
OTU_37	OTU_37	59.6	p__Proteobacteria	c__Alphaproteobacteria	o__Acetobacterales	f__Acetobacteraceae			13	2	13	1	1	1	0	0	0	0.005	2	1	78	0.219883
OTU_205	OTU_205	234	p__Proteobacteria	c__Gammaproteobacteria	o__WD260	f__	g__	s__	13	2	13	1	1	1	0	0	0	0.005	2	1	78	0.219883
OTU_251	OTU_251	46	p__Proteobacteria	c__Gammaproteobacteria	o__Betaproteobacteriales	f__Burkholderiaceae			13	2	13	1	1	1	0	0	0	0.005	2	1	78	0.219883
OTU_2914	OTU_2914	140.6	p__Proteobacteria	c__Alphaproteobacteria	o__Caulobacterales	f__Caulobacteraceae	g__uncultured		13	2	13	1	1	1	0	0	0	0.005	2	1	78	0.219883
OTU_654	OTU_654	100.6	p__Proteobacteria	c__Alphaproteobacteria	o__Sphingomonadales	f__Sphingomonadaceae			13	2	13	1	1	1	0	0	0	0.005	2	1	78	0.219883
OTU_254	OTU_254	66.8	p__Acidobacteria	c__Acidobacteriia	o__Acidobacteriales	f__Acidobacteriaceae_(Subgroup_1)	g__Granulicella	s__uncultured_soil_bacterium	13	2	13	1	1	1	0	0	0	0.005	2	1	78	0.219883
OTU_88	OTU_88	59.4	p__Actinobacteria	c__Thermoleophilia	o__Solirubrobacterales	f__Solirubrobacteraceae	g__JCM_18997		13	2	13	1	1	1	0	0	0	0.005	2	1	78	0.219883
OTU_6517	OTU_6517	15.4	p__Proteobacteria	c__Alphaproteobacteria	o__Sphingomonadales	f__Sphingomonadaceae	g__Sphingomonas		13	2	13	1	1	1	0	0	0	0.005	2	1	78	0.219883
OTU_220	OTU_220	36	p__Proteobacteria	c__Alphaproteobacteria	o__Acetobacterales	f__Acetobacteraceae	g__uncultured		13	2	13	1	1	1	0	0	0	0.005	2	1	78	0.219883
OTU_213	OTU_213	31	p__Acidobacteria	c__Acidobacteriia	o__Acidobacteriales	f__Acidobacteriaceae_(Subgroup_1)			13	2	13	1	1	1	0	0	0	0.005	2	1	78	0.219883
OTU_82	OTU_82	60.8	p__Proteobacteria	c__Alphaproteobacteria	o__Caulobacterales	f__Caulobacteraceae	g__uncultured	s__metagenome	13	2	13	1	1	1	0	0	0	0.005	2	1	78	0.219883
OTU_749	OTU_749	51.8	p__Proteobacteria	c__Alphaproteobacteria	o__Acetobacterales	f__Acetobacteraceae	g__uncultured		13	2	13	1	1	1	0	0	0	0.005	2	1	78	0.219883
OTU_7	OTU_7	323.6	p__Proteobacteria	c__Alphaproteobacteria	o__Sphingomonadales	f__Sphingomonadaceae	g__Sphingomonas		12	0	12	1	1	1	0	0	0	0.005	0	1	66	0.158926
OTU_2	OTU_2	745.8	p__Proteobacteria	c__Gammaproteobacteria	o__Betaproteobacteriales	f__Burkholderiaceae	g__Burkholderia-Caballeronia-Paraburkholderia		12	0	12	1	1	1	0	0	0	0.005	0	1	66	0.158926
OTU_7324	OTU_7324	118.6	p__Proteobacteria	c__Alphaproteobacteria	o__Sphingomonadales	f__Sphingomonadaceae	g__Sphingomonas		12	0	12	1	1	1	0	0	0	0.005	0	1	66	0.158926
OTU_2799	OTU_2799	359.6	p__Proteobacteria	c__Alphaproteobacteria	o__Acetobacterales	f__Acetobacteraceae	g__uncultured	s__metagenome	12	0	12	1	1	1	0	0	0	0.005	0	1	66	0.158926
OTU_227	OTU_227	161.8	p__Proteobacteria	c__Alphaproteobacteria	o__Rhizobiales	f__Xanthobacteraceae	g__Afipia		12	0	12	1	1	1	0	0	0	0.005	0	1	66	0.158926
OTU_3094	OTU_3094	64.2	p__Actinobacteria	c__Actinobacteria	o__Frankiales	f__Frankiaceae	g__Jatrophihabitans		12	0	12	1	1	1	0	0	0	0.005	0	1	66	0.158926
OTU_53	OTU_53	342	p__Proteobacteria	c__Alphaproteobacteria	o__Acetobacterales	f__Acetobacteraceae	g__uncultured	s__metagenome	12	0	12	1	1	1	0	0	0	0.005	0	1	66	0.158926
OTU_93	OTU_93	195.4	p__Proteobacteria	c__Alphaproteobacteria	o__Rhizobiales	f__Xanthobacteraceae	g__uncultured	s__uncultured_forest_soil_bacterium	12	0	12	1	1	1	0	0	0	0.005	0	1	66	0.158926
OTU_5285	OTU_5285	55.8	p__Actinobacteria	c__Thermoleophilia	o__Solirubrobacterales	f__Solirubrobacteraceae	g__Conexibacter		12	0	12	1	1	1	0	0	0	0.005	0	1	66	0.158926
OTU_85	OTU_85	62.6	p__Actinobacteria	c__Actinobacteria	o__Frankiales	f__Acidothermaceae	g__Acidothermus		12	0	12	1	1	1	0	0	0	0.005	0	1	66	0.158926
OTU_99	OTU_99	200.4	p__Cyanobacteria	c__Oxyphotobacteria	o__Chloroplast	f__	g__	s__	12	0	12	1	1	1	0	0	0	0.005	0	1	66	0.158926
OTU_1454	OTU_1454	19.4	p__Proteobacteria	c__Alphaproteobacteria	o__Sphingomonadales	f__Sphingomonadaceae			12	0	12	1	1	1	0	0	0	0.005	0	1	66	0.158926
OTU_322	OTU_322	82	p__Proteobacteria	c__Gammaproteobacteria	o__Enterobacteriales	f__Enterobacteriaceae	g__Enterobacter		12	0	12	1	1	1	0	0	0	0.005	0	1	66	0.158926
OTU_32	OTU_32	180.6	p__Acidobacteria	c__Acidobacteriia	o__Acidobacteriales	f__Acidobacteriaceae_(Subgroup_1)	g__Acidipila		11	3	11	1	1	1	0	0	0	0.005	3	1	55	0.113787
OTU_8	OTU_8	906.6	p__Actinobacteria	c__Actinobacteria	o__Micrococcales	f__Microbacteriaceae			11	3	11	1	1	1	0	0	0	0.005	3	1	55	0.113787
OTU_55	OTU_55	336.2	p__Proteobacteria	c__Gammaproteobacteria	o__WD260	f__	g__	s__	11	3	11	1	1	1	0	0	0	0.005	3	1	55	0.113787
OTU_38	OTU_38	36	p__Proteobacteria	c__Gammaproteobacteria	o__Betaproteobacteriales	f__Burkholderiaceae	g__Variovorax		11	3	11	1	1	1	0	0	0	0.005	3	1	55	0.113787
OTU_112	OTU_112	52	p__Proteobacteria	c__Gammaproteobacteria	o__Betaproteobacteriales	f__Burkholderiaceae	g__Burkholderia-Caballeronia-Paraburkholderia		11	3	11	1	1	1	0	0	0	0.005	3	1	55	0.113787
OTU_71	OTU_71	26.4	p__Proteobacteria	c__Gammaproteobacteria	o__Betaproteobacteriales	f__Burkholderiaceae	g__Rhizobacter	s__metagenome	11	3	11	1	1	1	0	0	0	0.005	3	1	55	0.113787
OTU_86	OTU_86	90	p__Acidobacteria	c__Acidobacteriia	o__Acidobacteriales	f__Acidobacteriaceae_(Subgroup_1)	g__Acidicapsa		11	3	11	1	1	1	0	0	0	0.005	3	1	55	0.113787
OTU_44	OTU_44	15	p__Bacteroidetes	c__Bacteroidia	o__Chitinophagales	f__Chitinophagaceae	g__uncultured		11	3	11	1	1	1	0	0	0	0.005	3	1	55	0.113787
OTU_4518	OTU_4518	206.6	p__Actinobacteria	c__Actinobacteria	o__Micrococcales	f__Microbacteriaceae			11	3	11	1	1	1	0	0	0	0.005	3	1	55	0.113787
OTU_62	OTU_62	14.8	p__Proteobacteria	c__Alphaproteobacteria					11	3	11	1	1	1	0	0	0	0.005	3	1	55	0.113787
OTU_4951	OTU_4951	77	p__Acidobacteria	c__Acidobacteriia	o__Acidobacteriales	f__Acidobacteriaceae_(Subgroup_1)	g__Granulicella		11	3	11	1	1	1	0	0	0	0.005	3	1	55	0.113787
OTU_234	OTU_234	88.8	p__Actinobacteria	c__Thermoleophilia	o__Solirubrobacterales	f__Solirubrobacteraceae	g__Conexibacter		11	3	11	1	1	1	0	0	0	0.005	3	1	55	0.113787
OTU_4351	OTU_4351	375.4	p__Actinobacteria	c__Thermoleophilia	o__Solirubrobacterales	f__67-14	g__metagenome	s__metagenome	8	12	8	1	1	1	0	0	0	0.005	12	1	28	0.038803
OTU_13	OTU_13	1353	p__Proteobacteria	c__Gammaproteobacteria	o__Gammaproteobacteria_Incertae_Sedis	f__Unknown_Family	g__Acidibacter		8	12	8	1	1	1	0	0	0	0.005	12	1	28	0.038803
OTU_3644	OTU_3644	260.8	p__Actinobacteria	c__Thermoleophilia	o__Solirubrobacterales	f__67-14	g__metagenome	s__metagenome	8	12	8	1	1	1	0	0	0	0.005	12	1	28	0.038803
OTU_56	OTU_56	112.2	p__Proteobacteria	c__Alphaproteobacteria	o__Rhizobiales	f__Beijerinckiaceae			8	12	8	1	1	1	0	0	0	0.005	12	1	28	0.038803
OTU_3544	OTU_3544	144.2	p__Acidobacteria	c__Acidobacteriia	o__Acidobacteriales	f__Acidobacteriaceae_(Subgroup_1)	g__Acidipila	s__uncultured_Acidobacteria_bacterium	8	12	8	1	1	1	0	0	0	0.005	12	1	28	0.038803
OTU_4364	OTU_4364	15.8	p__Proteobacteria	c__Alphaproteobacteria	o__Acetobacterales	f__Acetobacteraceae			8	12	8	1	1	1	0	0	0	0.005	12	1	28	0.038803
OTU_66	OTU_66	46.8	p__Firmicutes	c__Bacilli	o__Bacillales	f__Paenibacillaceae	g__Paenibacillus		8	12	8	1	1	1	0	0	0	0.005	12	1	28	0.038803
OTU_64	OTU_64	36.2	p__Proteobacteria	c__Deltaproteobacteria	o__Myxococcales	f__Polyangiaceae	g__Pajaroellobacter		8	12	8	1	1	1	0	0	0	0.005	12	1	28	0.038803
OTU_94	OTU_94	184.6	p__Actinobacteria	c__Actinobacteria	o__Frankiales	f__Cryptosporangiaceae	g__Fodinicola		8	12	8	1	1	1	0	0	0	0.005	12	1	28	0.038803
OTU_391	OTU_391	71.8	p__Acidobacteria	c__Acidobacteriia	o__Acidobacteriales	f__Acidobacteriaceae_(Subgroup_1)	g__Granulicella		8	20	8	1	1	1	0	0	0	0.005	20	1	28	0.038803
OTU_59	OTU_59	20.8	p__Proteobacteria	c__Gammaproteobacteria	o__Betaproteobacteriales	f__Burkholderiaceae	g__Massilia		8	20	8	1	1	1	0	0	0	0.005	20	1	28	0.038803
OTU_4808	OTU_4808	104.6	p__Proteobacteria	c__Alphaproteobacteria	o__Micropepsales	f__Micropepsaceae	g__uncultured	s__metagenome	8	20	8	1	1	1	0	0	0	0.005	20	1	28	0.038803
OTU_4391	OTU_4391	27	p__Actinobacteria	c__Actinobacteria	o__Frankiales	f__Acidothermaceae	g__Acidothermus		8	20	8	1	1	1	0	0	0	0.005	20	1	28	0.038803
OTU_51	OTU_51	19.6	p__Proteobacteria	c__Alphaproteobacteria	o__Azospirillales	f__Inquilinaceae	g__Inquilinus	s__Inquilinus_limosus	8	20	8	1	1	1	0	0	0	0.005	20	1	28	0.038803
OTU_643	OTU_643	71.8	p__Actinobacteria	c__Thermoleophilia	o__Solirubrobacterales	f__Solirubrobacteraceae	g__Conexibacter		8	20	8	1	1	1	0	0	0	0.005	20	1	28	0.038803
OTU_4360	OTU_4360	20.4	p__Proteobacteria	c__Alphaproteobacteria	o__Sphingomonadales	f__Sphingomonadaceae	g__Sphingomonas		8	20	8	1	1	1	0	0	0	0.005	20	1	28	0.038803
OTU_139	OTU_139	72.6	p__Actinobacteria	c__Thermoleophilia	o__Solirubrobacterales	f__Solirubrobacteraceae	g__Conexibacter	s__	8	20	8	1	1	1	0	0	0	0.005	20	1	28	0.038803
OTU_1098	OTU_1098	14.6	p__Proteobacteria	c__Alphaproteobacteria	o__Caulobacterales	f__Caulobacteraceae	g__uncultured		8	20	8	1	1	1	0	0	0	0.005	20	1	28	0.038803
OTU_11	OTU_11	407.2	p__Acidobacteria	c__Acidobacteriia	o__Acidobacteriales	f__Acidobacteriaceae_(Subgroup_1)	g__Terriglobus	s__	5	5	5	1	1	1	0	0	0	0.005	5	1	10	0.011067
OTU_15	OTU_15	200.6	p__Proteobacteria	c__Alphaproteobacteria	o__Acetobacterales	f__Acetobacteraceae	g__Acidiphilium	s__metagenome	5	5	5	1	1	1	0	0	0	0.005	5	1	10	0.011067
OTU_3424	OTU_3424	166.4	p__Acidobacteria	c__Acidobacteriia	o__Acidobacteriales	f__Acidobacteriaceae_(Subgroup_1)	g__Granulicella		5	5	5	1	1	1	0	0	0	0.005	5	1	10	0.011067
OTU_50	OTU_50	167.6	p__Acidobacteria	c__Acidobacteriia	o__Acidobacteriales	f__Acidobacteriaceae_(Subgroup_1)	g__Granulicella	s__uncultured_Acidobacteria_bacterium	5	5	5	1	1	1	0	0	0	0.005	5	1	10	0.011067
OTU_284	OTU_284	163.2	p__Proteobacteria	c__Alphaproteobacteria	o__Acetobacterales	f__Acetobacteraceae	g__uncultured	s__metagenome	5	5	5	1	1	1	0	0	0	0.005	5	1	10	0.011067
OTU_69	OTU_69	363.2	p__Actinobacteria	c__Acidimicrobiia	o__uncultured	f__uncultured_forest_soil_bacterium	g__uncultured_forest_soil_bacterium	s__uncultured_forest_soil_bacterium	5	5	5	1	1	1	0	0	0	0.005	5	1	10	0.011067
OTU_108	OTU_108	28.2	p__Proteobacteria	c__Alphaproteobacteria	o__Sphingomonadales	f__Sphingomonadaceae	g__Sphingomonas	s__metagenome	5	6	5	1	1	1	0	0	0	0.005	6	1	10	0.011067
OTU_6852	OTU_6852	96.4	p__Proteobacteria	c__Alphaproteobacteria	o__Rhizobiales	f__Rhizobiaceae	g__Allorhizobium-Neorhizobium-Pararhizobium-Rhizobium		5	6	5	1	1	1	0	0	0	0.005	6	1	10	0.011067
OTU_145	OTU_145	112.8	p__Actinobacteria	c__Thermoleophilia	o__Solirubrobacterales	f__Solirubrobacteraceae			5	6	5	1	1	1	0	0	0	0.005	6	1	10	0.011067
OTU_343	OTU_343	28.8	p__Proteobacteria	c__Alphaproteobacteria	o__Caulobacterales	f__Caulobacteraceae	g__Phenylobacterium		5	6	5	1	1	1	0	0	0	0.005	6	1	10	0.011067
OTU_5730	OTU_5730	52.6	p__Proteobacteria	c__Alphaproteobacteria	o__Rhizobiales	f__Beijerinckiaceae	g__1174-901-12	s__uncultured_Rhizobiales_bacterium	5	6	5	1	1	1	0	0	0	0.005	6	1	10	0.011067
OTU_159	OTU_159	35	p__Actinobacteria	c__Actinobacteria	o__Kineosporiales	f__Kineosporiaceae	g__Kineosporia	s__	5	6	5	1	1	1	0	0	0	0.005	6	1	10	0.011067
OTU_7105	OTU_7105	12.6	p__Cyanobacteria	c__Melainabacteria	o__Obscuribacterales				5	19	5	1	1	1	0	0	0	0.005	19	1	10	0.011067
OTU_4777	OTU_4777	333	p__Proteobacteria	c__Alphaproteobacteria	o__Rhizobiales	f__Beijerinckiaceae			5	19	5	1	1	1	0	0	0	0.005	19	1	10	0.011067
OTU_134	OTU_134	25	p__Acidobacteria	c__Acidobacteriia	o__Acidobacteriales	f__Acidobacteriaceae_(Subgroup_1)			5	19	5	1	1	1	0	0	0	0.005	19	1	10	0.011067
OTU_6319	OTU_6319	36.6	p__Proteobacteria	c__Alphaproteobacteria	o__Acetobacterales	f__Acetobacteraceae	g__uncultured	s__uncultured_soil_bacterium	5	19	5	1	1	1	0	0	0	0.005	19	1	10	0.011067
OTU_323	OTU_323	46	p__Proteobacteria	c__Alphaproteobacteria	o__Acetobacterales	f__Acetobacteraceae	g__uncultured	s__metagenome	5	19	5	1	1	1	0	0	0	0.005	19	1	10	0.011067
OTU_141	OTU_141	76.4	p__Actinobacteria	c__Acidimicrobiia	o__uncultured				5	19	5	1	1	1	0	0	0	0.005	19	1	10	0.011067
OTU_103	OTU_103	206.8	p__Actinobacteria	c__Actinobacteria	o__Corynebacteriales	f__Mycobacteriaceae	g__Mycobacterium	s__Mycobacterium_lentiflavum	4	18	4	1	1	1	0	0	0	0.005	18	1	6	0.00677
OTU_216	OTU_216	32.8	p__Proteobacteria	c__Gammaproteobacteria	o__Betaproteobacteriales	f__Burkholderiaceae	g__Burkholderia-Caballeronia-Paraburkholderia	s__metagenome	4	18	4	1	1	1	0	0	0	0.005	18	1	6	0.00677
OTU_97	OTU_97	38.8	p__Acidobacteria	c__Acidobacteriia	o__Acidobacteriales	f__Acidobacteriaceae_(Subgroup_1)	g__Acidipila	s__	4	18	4	1	1	1	0	0	0	0.005	18	1	6	0.00677
OTU_6858	OTU_6858	60	p__Actinobacteria	c__Actinobacteria	o__Corynebacteriales	f__Mycobacteriaceae	g__Mycobacterium		4	18	4	1	1	1	0	0	0	0.005	18	1	6	0.00677
OTU_100	OTU_100	39.6	p__Proteobacteria	c__Gammaproteobacteria	o__Betaproteobacteriales	f__Burkholderiaceae	g__Verticia	s__metagenome	4	18	4	1	1	1	0	0	0	0.005	18	1	6	0.00677
OTU_48	OTU_48	24.8	p__Acidobacteria	c__Acidobacteriia	o__Acidobacteriales	f__Acidobacteriaceae_(Subgroup_1)	g__Granulicella	s__metagenome	3	4	3	1	1	1	0	0	0	0.005	4	1	3	0.003868
OTU_17	OTU_17	593.4	p__Proteobacteria	c__Alphaproteobacteria	o__Micropepsales	f__Micropepsaceae	g__uncultured	s__metagenome	3	4	3	1	1	1	0	0	0	0.005	4	1	3	0.003868
OTU_63	OTU_63	14.6	p__Bacteroidetes	c__Bacteroidia	o__Sphingobacteriales	f__Sphingobacteriaceae	g__Mucilaginibacter		3	4	3	1	1	1	0	0	0	0.005	4	1	3	0.003868
OTU_68	OTU_68	24.8	p__Proteobacteria	c__Gammaproteobacteria	o__Xanthomonadales	f__Rhodanobacteraceae	g__Luteibacter	s__metagenome	3	4	3	1	1	1	0	0	0	0.005	4	1	3	0.003868
OTU_52	OTU_52	72.6	p__Actinobacteria	c__Actinobacteria	o__Corynebacteriales	f__Mycobacteriaceae	g__Mycobacterium		3	16	3	1	1	1	0	0	0	0.005	16	1	3	0.003868
OTU_164	OTU_164	72.6	p__Proteobacteria	c__Gammaproteobacteria	o__Betaproteobacteriales	f__Burkholderiaceae	g__Burkholderia-Caballeronia-Paraburkholderia		3	16	3	1	1	1	0	0	0	0.005	16	1	3	0.003868
OTU_35	OTU_35	176	p__Proteobacteria	c__Alphaproteobacteria	o__Rhizobiales	f__Hyphomicrobiaceae	g__Hyphomicrobium	s__uncultured_Hyphomicrobium_sp.	3	16	3	1	1	1	0	0	0	0.005	16	1	3	0.003868
OTU_79	OTU_79	14	p__Actinobacteria	c__Actinobacteria	o__Corynebacteriales	f__Mycobacteriaceae	g__Mycobacterium		3	16	3	1	1	1	0	0	0	0.005	16	1	3	0.003868
OTU_39	OTU_39	0.4	p__Verrucomicrobia	c__Verrucomicrobiae	o__Opitutales	f__Opitutaceae	g__uncultured	s__metagenome	3	23	3	1	1	1	0	0	0	0.005	23	1	3	0.003868
OTU_34	OTU_34	0.2	p__Bacteroidetes	c__Bacteroidia	o__Flavobacteriales	f__Flavobacteriaceae	g__Flavobacterium		3	23	3	1	1	1	0	0	0	0.005	23	1	3	0.003868
OTU_4314	OTU_4314	12.4	p__Proteobacteria	c__Gammaproteobacteria	o__Xanthomonadales	f__Rhodanobacteraceae	g__Rhodanobacter		3	23	3	1	1	1	0	0	0	0.005	23	1	3	0.003868
OTU_739	OTU_739	1	p__Bacteroidetes	c__Bacteroidia	o__Sphingobacteriales	f__Sphingobacteriaceae	g__Mucilaginibacter		3	23	3	1	1	1	0	0	0	0.005	23	1	3	0.003868
OTU_162	OTU_162	40	p__Proteobacteria	c__Alphaproteobacteria	o__Caulobacterales	f__Caulobacteraceae	g__uncultured		2	1	2	1	1	1	0	0	0	0.005	1	1	1	0.001956
OTU_3	OTU_3	273.2	p__Proteobacteria	c__Gammaproteobacteria	o__Xanthomonadales	f__Rhodanobacteraceae	g__Luteibacter	s__metagenome	2	1	2	1	1	1	0	0	0	0.005	1	1	1	0.001956
OTU_241	OTU_241	4.2	p__Bacteroidetes	c__Bacteroidia	o__Sphingobacteriales	f__Sphingobacteriaceae	g__Mucilaginibacter		2	1	2	1	1	1	0	0	0	0.005	1	1	1	0.001956
OTU_5845	OTU_5845	251.2	p__Actinobacteria	c__Actinobacteria	o__Frankiales	f__Frankiaceae	g__Jatrophihabitans		2	8	2	1	1	1	0	0	0	0.005	8	1	1	0.001956
OTU_14	OTU_14	865.8	p__Actinobacteria	c__Thermoleophilia	o__Solirubrobacterales	f__67-14	g__metagenome	s__metagenome	2	8	2	1	1	1	0	0	0	0.005	8	1	1	0.001956
OTU_152	OTU_152	51.8	p__Actinobacteria	c__Thermoleophilia	o__Solirubrobacterales	f__67-14			2	8	2	1	1	1	0	0	0	0.005	8	1	1	0.001956
OTU_6606	OTU_6606	28.4	p__Firmicutes	c__Clostridia	o__Clostridiales	f__Lachnospiraceae	g__Anaerocolumna	s__	2	13	2	1	1	1	0	0	0	0.005	13	1	1	0.001956
OTU_33	OTU_33	3382.6	p__Firmicutes	c__Bacilli	o__Bacillales	f__Staphylococcaceae	g__Staphylococcus		2	13	2	1	1	1	0	0	0	0.005	13	1	1	0.001956
OTU_136	OTU_136	3	p__Firmicutes	c__Negativicutes	o__Selenomonadales	f__Veillonellaceae	g__Pelosinus	s__	2	13	2	1	1	1	0	0	0	0.005	13	1	1	0.001956
OTU_1011	OTU_1011	6.4	p__Proteobacteria	c__Gammaproteobacteria	o__Xanthomonadales	f__Rhodanobacteraceae	g__Rhodanobacter		2	15	2	1	1	1	0	0	0	0.005	15	1	1	0.001956
OTU_19	OTU_19	49.8	p__Proteobacteria	c__Gammaproteobacteria	o__Xanthomonadales	f__Rhodanobacteraceae	g__Rhodanobacter		2	15	2	1	1	1	0	0	0	0.005	15	1	1	0.001956
OTU_502	OTU_502	661.2	p__Bacteroidetes	c__Bacteroidia	o__Sphingobacteriales	f__Sphingobacteriaceae	g__Mucilaginibacter		2	15	2	1	1	1	0	0	0	0.005	15	1	1	0.001956
OTU_1121	OTU_1121	296	p__Proteobacteria	c__Alphaproteobacteria	o__Rhizobiales	f__Hyphomicrobiaceae	g__Hyphomicrobium		2	22	2	1	1	1	0	0	0	0.005	22	1	1	0.001956
OTU_31	OTU_31	129.2	p__Proteobacteria	c__Alphaproteobacteria	o__Rhizobiales	f__Beijerinckiaceae			2	22	2	1	1	1	0	0	0	0.005	22	1	1	0.001956
OTU_105	OTU_105	55.4	p__Proteobacteria	c__Alphaproteobacteria	o__Reyranellales	f__Reyranellaceae	g__Reyranella		2	22	2	1	1	1	0	0	0	0.005	22	1	1	0.001956
OTU_509	OTU_509	42.8	p__Acidobacteria	c__Acidobacteriia	o__Acidobacteriales	f__Acidobacteriaceae_(Subgroup_1)	g__Acidipila		2	29	2	1	1	1	0	0	0	0.005	29	1	1	0.001956
OTU_119	OTU_119	34.4	p__Actinobacteria	c__Actinobacteria	o__Streptomycetales	f__Streptomycetaceae	g__Streptomyces		2	29	2	1	1	1	0	0	0	0.005	29	1	1	0.001956
OTU_422	OTU_422	27.6	p__Acidobacteria	c__Acidobacteriia	o__Acidobacteriales	f__Acidobacteriaceae_(Subgroup_1)	g__Acidicapsa		2	29	2	1	1	1	0	0	0	0.005	29	1	1	0.001956
OTU_174	OTU_174	24.2	p__Proteobacteria	c__Alphaproteobacteria	o__Acetobacterales	f__Acetobacteraceae	g__Acidocella	s__	2	32	2	1	1	1	0	0	0	0.005	32	1	1	0.001956
OTU_147	OTU_147	44	p__Verrucomicrobia	c__Verrucomicrobiae	o__Chthoniobacterales	f__Chthoniobacteraceae	g__Chthoniobacter	s__	2	32	2	1	1	1	0	0	0	0.005	32	1	1	0.001956
OTU_496	OTU_496	31.4	p__Proteobacteria	c__Gammaproteobacteria	o__WD260	f__	g__	s__	2	32	2	1	1	1	0	0	0	0.005	32	1	1	0.001956
OTU_5241	OTU_5241	172.4	p__Proteobacteria	c__Alphaproteobacteria	o__Rhizobiales	f__Beijerinckiaceae	g__1174-901-12		2	36	2	1	1	1	0	0	0	0.005	36	1	1	0.001956
OTU_6466	OTU_6466	38	p__Proteobacteria	c__Alphaproteobacteria	o__Rhizobiales	f__Beijerinckiaceae			2	36	2	1	1	1	0	0	0	0.005	36	1	1	0.001956
OTU_158	OTU_158	15.8	p__Actinobacteria	c__Actinobacteria	o__Frankiales	f__Acidothermaceae	g__Acidothermus		2	36	2	1	1	1	0	0	0	0.005	36	1	1	0.001956
OTU_84	OTU_84	31.6	p__Proteobacteria	c__Deltaproteobacteria	o__Myxococcales	f__Polyangiaceae	g__Pajaroellobacter		2	37	2	1	1	1	0	0	0	0.005	37	1	1	0.001956
OTU_5757	OTU_5757	18.4	p__Proteobacteria	c__Alphaproteobacteria	o__Rhizobiales	f__Labraceae	g__Labrys	s__Labrys_methylaminiphilus	2	37	2	1	1	1	0	0	0	0.005	37	1	1	0.001956
OTU_80	OTU_80	6	p__Verrucomicrobia	c__Verrucomicrobiae	o__Verrucomicrobiales	f__Rubritaleaceae	g__Luteolibacter	s__	2	37	2	1	1	1	0	0	0	0.005	37	1	1	0.001956
OTU_122	OTU_122	3.2	p__Actinobacteria	c__Actinobacteria	o__Propionibacteriales	f__Nocardioidaceae			1	11	1	1	1	1	0	0	0	0.005	11	0	0	0.000739
OTU_26	OTU_26	498.2	p__Proteobacteria	c__Alphaproteobacteria	o__Rhizobiales	f__Beijerinckiaceae	g__Roseiarcus	s__	1	11	1	1	1	1	0	0	0	0.005	11	0	0	0.000739
OTU_67	OTU_67	26.6	p__Proteobacteria	c__Alphaproteobacteria	o__Micropepsales	f__Micropepsaceae	g__uncultured	s__bacterium_enrichment_culture_clone_auto2_4W	1	14	1	1	1	1	0	0	0	0.005	14	0	0	0.000739
OTU_6849	OTU_6849	51.2	p__Proteobacteria	c__Gammaproteobacteria	o__Xanthomonadales	f__Rhodanobacteraceae	g__Rhodanobacter		1	14	1	1	1	1	0	0	0	0.005	14	0	0	0.000739
OTU_5248	OTU_5248	70.4	p__Acidobacteria	c__Acidobacteriia	o__Solibacterales	f__Solibacteraceae_(Subgroup_3)	g__Bryobacter		1	17	1	1	1	1	0	0	0	0.005	17	0	0	0.000739
OTU_4096	OTU_4096	295.8	p__Actinobacteria	c__Actinobacteria	o__Frankiales	f__Acidothermaceae	g__Acidothermus		1	17	1	1	1	1	0	0	0	0.005	17	0	0	0.000739
OTU_4285	OTU_4285	10.2	p__Acidobacteria	c__Acidobacteriia	o__Acidobacteriales	f__Acidobacteriaceae_(Subgroup_1)			1	21	1	1	1	1	0	0	0	0.005	21	0	0	0.000739
OTU_25	OTU_25	59.8	p__Proteobacteria	c__Alphaproteobacteria	o__Rhizobiales	f__Rhizobiaceae	g__Mesorhizobium	s__Mesorhizobium_ciceri	1	21	1	1	1	1	0	0	0	0.005	21	0	0	0.000739
OTU_204	OTU_204	4.2	p__Proteobacteria	c__Alphaproteobacteria	o__Dongiales	f__Dongiaceae	g__Dongia	s__metagenome	1	24	1	1	1	1	0	0	0	0.005	24	0	0	0.000739
OTU_4918	OTU_4918	692	p__Proteobacteria	c__Gammaproteobacteria	o__Xanthomonadales	f__Rhodanobacteraceae	g__Dokdonella		1	24	1	1	1	1	0	0	0	0.005	24	0	0	0.000739
OTU_200	OTU_200	200.4	p__Firmicutes	c__Clostridia	o__Clostridiales	f__Clostridiaceae_1	g__Clostridium_sensu_stricto_1	s__	1	25	1	1	1	1	0	0	0	0.005	25	0	0	0.000739
OTU_96	OTU_96	118	p__Firmicutes	c__Clostridia	o__Clostridiales	f__Lachnospiraceae	g__Anaerocolumna	s__	1	25	1	1	1	1	0	0	0	0.005	25	0	0	0.000739
OTU_149	OTU_149	14.8	p__Proteobacteria	c__Alphaproteobacteria	o__Elsterales	f__uncultured			1	26	1	1	1	1	0	0	0	0.005	26	0	0	0.000739
OTU_40	OTU_40	5.6	p__Bacteroidetes	c__Bacteroidia	o__Sphingobacteriales	f__Sphingobacteriaceae	g__Mucilaginibacter		1	26	1	1	1	1	0	0	0	0.005	26	0	0	0.000739
OTU_75	OTU_75	83	p__Actinobacteria	c__Actinobacteria	o__Frankiales	f__uncultured	g__metagenome	s__metagenome	1	27	1	1	1	1	0	0	0	0.005	27	0	0	0.000739
OTU_45	OTU_45	930.6	p__Proteobacteria	c__Gammaproteobacteria	o__Betaproteobacteriales	f__Burkholderiaceae	g__Ralstonia	s__Ralstonia_pickettii	1	27	1	1	1	1	0	0	0	0.005	27	0	0	0.000739
OTU_74	OTU_74	1.2	p__Bacteroidetes	c__Bacteroidia	o__Sphingobacteriales	f__Sphingobacteriaceae	g__Mucilaginibacter		1	28	1	1	1	1	0	0	0	0.005	28	0	0	0.000739
OTU_2047	OTU_2047	93.2	p__Bacteroidetes	c__Bacteroidia	o__Chitinophagales	f__Chitinophagaceae	g__uncultured		1	28	1	1	1	1	0	0	0	0.005	28	0	0	0.000739
OTU_177	OTU_177	12.8	p__Bacteroidetes	c__Bacteroidia	o__Sphingobacteriales	f__Sphingobacteriaceae	g__Mucilaginibacter		1	30	1	1	1	1	0	0	0	0.005	30	0	0	0.000739
OTU_4132	OTU_4132	5.2	p__Proteobacteria	c__Gammaproteobacteria	o__Pseudomonadales	f__Pseudomonadaceae	g__Pseudomonas		1	30	1	1	1	1	0	0	0	0.005	30	0	0	0.000739
OTU_133	OTU_133	18.2	p__Actinobacteria	c__Actinobacteria	o__Frankiales	f__Acidothermaceae	g__Acidothermus	s__uncultured_actinobacterium	1	31	1	1	1	1	0	0	0	0.005	31	0	0	0.000739
OTU_1414	OTU_1414	19.2	p__Proteobacteria	c__Gammaproteobacteria	o__Enterobacteriales	f__Enterobacteriaceae			1	31	1	1	1	1	0	0	0	0.005	31	0	0	0.000739
OTU_173	OTU_173	17.8	p__Proteobacteria	c__Gammaproteobacteria	o__Pseudomonadales	f__Moraxellaceae	g__uncultured	s__metagenome	1	33	1	1	1	1	0	0	0	0.005	33	0	0	0.000739
OTU_107	OTU_107	12.2	p__Bacteroidetes	c__Bacteroidia	o__Sphingobacteriales	f__Sphingobacteriaceae	g__Mucilaginibacter		1	33	1	1	1	1	0	0	0	0.005	33	0	0	0.000739
OTU_144	OTU_144	416.6	p__Firmicutes	c__Bacilli	o__Bacillales	f__Paenibacillaceae	g__Cohnella	s__	1	34	1	1	1	1	0	0	0	0.005	34	0	0	0.000739
OTU_6429	OTU_6429	116.6	p__Actinobacteria	c__Actinobacteria	o__Micromonosporales	f__Micromonosporaceae			1	34	1	1	1	1	0	0	0	0.005	34	0	0	0.000739
OTU_118	OTU_118	5.6	p__Proteobacteria	c__Alphaproteobacteria	o__Rhodospirillales	f__Magnetospirillaceae	g__uncultured	s__	1	35	1	1	1	1	0	0	0	0.005	35	0	0	0.000739
OTU_83	OTU_83	13.6	p__Actinobacteria	c__Actinobacteria	o__Micrococcales	f__Microbacteriaceae	g__Subtercola	s__Subtercola_boreus	1	35	1	1	1	1	0	0	0	0.005	35	0	0	0.000739
OTU_185	OTU_185	74.4	p__Firmicutes	c__Clostridia	o__Clostridiales	f__Peptostreptococcaceae	g__Paeniclostridium	s__	1	38	1	1	1	1	0	0	0	0.005	38	0	0	0.000739
OTU_89	OTU_89	97.8	p__Firmicutes	c__Clostridia	o__Clostridiales	f__Clostridiaceae_1	g__Clostridium_sensu_stricto_1	s__Clostridium_perfringens	1	38	1	1	1	1	0	0	0	0.005	38	0	0	0.000739

## Sheet: D4W
Supplementary Table 3 The basic information of OTUs Node in the networks.
Id	Label	abundance	phylum	class	order	family	genus	x	degree	modularity_class	weighted degree	Eccentricity	closnesscentrality	harmonicclosnesscentrality	betweenesscentrality	Authority	Hub	pageranks	componentnumber	clustering	triangles	eigencentrality
OTU_6517	OTU_6517	16.4444	p__Proteobacteria	c__Alphaproteobacteria	o__Sphingomonadales	f__Sphingomonadaceae	g__Sphingomonas		17	9	15.896	9	0.264205	0.407378	739.91	0.332766	0.332766	0.014167	0	0.477941	65	1
OTU_162	OTU_162	36.1111	p__Proteobacteria	c__Alphaproteobacteria	o__Caulobacterales	f__Caulobacteraceae	g__uncultured		15	9	14.0259	9	0.257618	0.3908	408.995	0.317532	0.317532	0.012092	0	0.561905	59	0.95176
OTU_58	OTU_58	100.778	p__Proteobacteria	c__Alphaproteobacteria	o__Azospirillales	f__Inquilinaceae	g__Inquilinus		15	9	14.0583	9	0.257618	0.3908	401.983	0.315344	0.315344	0.012021	0	0.571429	60	0.946451
OTU_38	OTU_38	48.1111	p__Proteobacteria	c__Gammaproteobacteria	o__Betaproteobacteriales	f__Burkholderiaceae	g__Variovorax		14	9	13.0007	10	0.225182	0.355607	117.49	0.293972	0.293972	0.011356	0	0.571429	52	0.875927
OTU_159	OTU_159	10.4444	p__Actinobacteria	c__Actinobacteria	o__Kineosporiales	f__Kineosporiaceae	g__Kineosporia	s__	13	9	12.1932	9	0.246684	0.367695	158.836	0.285338	0.285338	0.010525	0	0.641026	50	0.851739
OTU_84	OTU_84	8.88889	p__Proteobacteria	c__Deltaproteobacteria	o__Myxococcales	f__Polyangiaceae	g__Pajaroellobacter		12	9	11.1176	9	0.237852	0.357702	146.186	0.270648	0.270648	0.009726	0	0.651515	43	0.810774
OTU_71	OTU_71	28	p__Proteobacteria	c__Gammaproteobacteria	o__Betaproteobacteriales	f__Burkholderiaceae	g__Rhizobacter	s__metagenome	12	9	11.2225	10	0.217799	0.336086	65.2088	0.263692	0.263692	0.009815	0	0.651515	43	0.782142
OTU_119	OTU_119	17.3333	p__Actinobacteria	c__Actinobacteria	o__Streptomycetales	f__Streptomycetaceae	g__Streptomyces		11	9	10.2556	9	0.235443	0.349484	52.144	0.258579	0.258579	0.008866	0	0.727273	40	0.770975
OTU_77	OTU_77	12	p__WPS-2	c__metagenome	o__metagenome	f__metagenome	g__metagenome	s__metagenome	10	9	9.44951	10	0.216783	0.325333	24.7914	0.23639	0.23639	0.00813	0	0.777778	35	0.700614
OTU_4	OTU_4	312.222	p__Proteobacteria	c__Alphaproteobacteria	o__Sphingomonadales	f__Sphingomonadaceae			9	9	8.27153	8	0.264205	0.369611	1040.66	0.166478	0.166478	0.008394	0	0.472222	17	0.513897
OTU_1454	OTU_1454	10.2222	p__Proteobacteria	c__Alphaproteobacteria	o__Sphingomonadales	f__Sphingomonadaceae			9	9	8.32363	8	0.256906	0.354659	709.63	0.170099	0.170099	0.008191	0	0.5	18	0.516736
OTU_6	OTU_6	152.667	p__Proteobacteria	c__Alphaproteobacteria	o__Rhizobiales	f__Rhizobiaceae	g__Allorhizobium-Neorhizobium-Pararhizobium-Rhizobium		9	12	8.44778	10	0.227941	0.337942	452.06	0.178711	0.178711	0.008129	0	0.611111	22	0.545667
OTU_654	OTU_654	31.7778	p__Proteobacteria	c__Alphaproteobacteria	o__Sphingomonadales	f__Sphingomonadaceae			9	12	8.43111	10	0.227941	0.337942	452.06	0.178711	0.178711	0.008129	0	0.611111	22	0.545667
OTU_88	OTU_88	21.1111	p__Actinobacteria	c__Thermoleophilia	o__Solirubrobacterales	f__Solirubrobacteraceae	g__JCM_18997		9	9	8.39808	10	0.216783	0.321749	5.13935	0.226415	0.226415	0.007333	0	0.833333	30	0.672765
OTU_75	OTU_75	34.4444	p__Actinobacteria	c__Actinobacteria	o__Frankiales	f__uncultured	g__metagenome	s__metagenome	8	8	7.36275	9	0.261236	0.350841	1026.12	0.017191	0.017191	0.010403	0	0.285714	8	0.106093
OTU_4391	OTU_4391	298.222	p__Actinobacteria	c__Actinobacteria	o__Frankiales	f__Acidothermaceae	g__Acidothermus		8	13	7.468	13	0.174157	0.269189	399.959	1.9e-05	1.9e-05	0.011247	0	0.357143	10	0.062406
OTU_83	OTU_83	33.7778	p__Actinobacteria	c__Actinobacteria	o__Micrococcales	f__Microbacteriaceae	g__Subtercola	s__Subtercola_boreus	8	12	7.38337	10	0.221429	0.321557	136.95	0.142516	0.142516	0.007919	0	0.428571	12	0.432739
OTU_95	OTU_95	8.11111	p__Proteobacteria	c__Alphaproteobacteria	o__Acetobacterales	f__Acetobacteraceae	g__Roseococcus	s__metagenome	8	9	7.54014	10	0.214781	0.311892	92.125	0.186753	0.186753	0.007296	0	0.714286	20	0.554248
OTU_2337	OTU_2337	38.6667	p__Actinobacteria	c__Actinobacteria	o__Corynebacteriales	f__Mycobacteriaceae	g__Mycobacterium		7	10	6.45002	10	0.24734	0.333116	1200.92	0.00285	0.00285	0.009755	0	0.142857	3	0.050071
OTU_5845	OTU_5845	217.222	p__Actinobacteria	c__Actinobacteria	o__Frankiales	f__Frankiaceae	g__Jatrophihabitans		7	8	6.57841	10	0.244737	0.326306	991.497	0.002512	0.002512	0.010198	0	0.333333	7	0.05822
OTU_7	OTU_7	547	p__Proteobacteria	c__Alphaproteobacteria	o__Sphingomonadales	f__Sphingomonadaceae	g__Sphingomonas		7	12	6.49919	11	0.196617	0.29089	478.199	0.040834	0.040834	0.008677	0	0.333333	7	0.145718
OTU_4152	OTU_4152	170.778	p__Actinobacteria	c__Actinobacteria	o__Frankiales	f__Frankiaceae	g__Jatrophihabitans		7	8	6.54074	10	0.242188	0.328277	326.105	0.002612	0.002612	0.009689	0	0.380952	8	0.061283
OTU_4777	OTU_4777	882.444	p__Proteobacteria	c__Alphaproteobacteria	o__Rhizobiales	f__Beijerinckiaceae			6	12	5.44843	12	0.169708	0.250671	603	0.008679	0.008679	0.009477	0	0.333333	5	0.049224
OTU_149	OTU_149	25.5556	p__Proteobacteria	c__Alphaproteobacteria	o__Elsterales	f__uncultured			6	8	5.44488	10	0.220379	0.291445	171.096	0.003754	0.003754	0.008905	0	0.333333	5	0.043926
OTU_52	OTU_52	107.889	p__Actinobacteria	c__Actinobacteria	o__Corynebacteriales	f__Mycobacteriaceae	g__Mycobacterium		6	13	5.6177	14	0.153465	0.239699	166.336	3e-06	3e-06	0.010021	0	0.266667	4	0.03564
OTU_18	OTU_18	27.6667	p__Cyanobacteria	c__Melainabacteria	o__Obscuribacterales				6	13	5.73607	12	0.185629	0.264035	93.8764	3.9e-05	3.9e-05	0.008003	0	0.733333	11	0.056415
OTU_214	OTU_214	12.3333	p__Proteobacteria	c__Gammaproteobacteria	o__Enterobacteriales	f__Enterobacteriaceae			6	13	5.7199	12	0.185629	0.264035	93.8764	3.9e-05	3.9e-05	0.008003	0	0.733333	11	0.056415
OTU_4096	OTU_4096	779.111	p__Actinobacteria	c__Actinobacteria	o__Frankiales	f__Acidothermaceae	g__Acidothermus		6	13	5.72497	12	0.184158	0.259913	90.9887	3.9e-05	3.9e-05	0.008109	0	0.666667	10	0.052779
OTU_85	OTU_85	311.444	p__Actinobacteria	c__Actinobacteria	o__Frankiales	f__Acidothermaceae	g__Acidothermus		6	13	5.72497	12	0.184158	0.259913	90.9887	3.9e-05	3.9e-05	0.008109	0	0.666667	10	0.052779
OTU_106	OTU_106	12.5556	p__Cyanobacteria	c__Melainabacteria	o__Obscuribacterales	f__	g__	s__	5	13	4.59231	11	0.210884	0.283133	594.207	0.000278	0.000278	0.006717	0	0.6	6	0.047685
OTU_3094	OTU_3094	52.1111	p__Actinobacteria	c__Actinobacteria	o__Frankiales	f__Frankiaceae	g__Jatrophihabitans		5	10	4.53679	9	0.253406	0.326451	486.624	0.016689	0.016689	0.007142	0	0.1	1	0.072967
OTU_5754	OTU_5754	80.6667	p__Proteobacteria	c__Alphaproteobacteria	o__Sphingomonadales	f__Sphingomonadaceae	g__Sphingomonas		5	12	4.7	11	0.194969	0.276554	346.921	0.038419	0.038419	0.006149	0	0.6	6	0.133464
OTU_152	OTU_152	130.333	p__Actinobacteria	c__Thermoleophilia	o__Solirubrobacterales	f__67-14			5	8	4.67961	11	0.213303	0.284016	171.651	0.00073	0.00073	0.007536	0	0.5	5	0.039528
OTU_169	OTU_169	28.7778	p__Actinobacteria	c__Actinobacteria	o__Frankiales	f__Frankiaceae	g__Jatrophihabitans		5	12	4.53626	10	0.221429	0.304083	132.061	0.066635	0.066635	0.006043	0	0.3	3	0.206382
OTU_158	OTU_158	148.444	p__Actinobacteria	c__Actinobacteria	o__Frankiales	f__Acidothermaceae	g__Acidothermus		5	13	4.64542	13	0.166966	0.245332	70.628	1e-05	1e-05	0.007454	0	0.5	5	0.043324
OTU_6433	OTU_6433	234.667	p__Actinobacteria	c__Actinobacteria	o__Frankiales	f__Frankiaceae	g__Jatrophihabitans		5	8	4.71356	10	0.230198	0.299526	50.1548	0.002347	0.002347	0.006963	0	0.7	7	0.050666
OTU_10	OTU_10	89	p__Actinobacteria	c__Actinobacteria	o__Corynebacteriales	f__Mycobacteriaceae	g__Mycobacterium		5	9	4.64276	9	0.234257	0.313334	48.4261	0.085043	0.085043	0.005209	0	0.5	5	0.25944
OTU_51	OTU_51	10.3333	p__Proteobacteria	c__Alphaproteobacteria	o__Azospirillales	f__Inquilinaceae	g__Inquilinus	s__Inquilinus_limosus	4	10	3.69616	9	0.246032	0.313398	737.892	0.0205	0.0205	0.00515	0	0.333333	2	0.077412
OTU_3644	OTU_3644	331.778	p__Actinobacteria	c__Thermoleophilia	o__Solirubrobacterales	f__67-14	g__metagenome	s__metagenome	4	8	3.73726	11	0.214781	0.278358	364.263	0.000312	0.000312	0.006573	0	0.333333	2	0.025936
OTU_6196	OTU_6196	12.1111	p__Proteobacteria	c__Alphaproteobacteria	o__Rhizobiales	f__Rhizobiaceae			4	10	3.68232	10	0.233083	0.29924	250.423	0.004473	0.004473	0.00577	0	0.166667	1	0.032973
OTU_1121	OTU_1121	69.5556	p__Proteobacteria	c__Alphaproteobacteria	o__Rhizobiales	f__Hyphomicrobiaceae	g__Hyphomicrobium		4	4	3.73096	13	0.1488	0.197859	226.5	2e-06	2e-06	0.009607	0	0.333333	2	0.011307
OTU_4314	OTU_4314	5.33333	p__Proteobacteria	c__Gammaproteobacteria	o__Xanthomonadales	f__Rhodanobacteraceae	g__Rhodanobacter		4	13	3.63531	13	0.162021	0.231653	211.227	4e-06	4e-06	0.007548	0	0.166667	1	0.021204
OTU_5285	OTU_5285	232.889	p__Actinobacteria	c__Thermoleophilia	o__Solirubrobacterales	f__Solirubrobacteraceae	g__Conexibacter		4	8	3.73268	12	0.183432	0.240439	182	9.8e-05	9.8e-05	0.007401	0	0.333333	2	0.017937
OTU_6429	OTU_6429	48.2222	p__Actinobacteria	c__Actinobacteria	o__Micromonosporales	f__Micromonosporaceae			4	8	3.67267	10	0.230198	0.294837	172.277	0.003716	0.003716	0.005787	0	0.5	3	0.042804
OTU_241	OTU_241	5	p__Bacteroidetes	c__Bacteroidia	o__Sphingobacteriales	f__Sphingobacteriaceae	g__Mucilaginibacter		4	12	3.64561	11	0.195378	0.272671	51.9842	0.023914	0.023914	0.005208	0	0.166667	1	0.082646
OTU_120	OTU_120	33	p__Actinobacteria	c__Actinobacteria					4	8	3.70494	10	0.2325	0.300243	47.2392	0.002314	0.002314	0.005618	0	0.666667	4	0.043291
OTU_14	OTU_14	638.222	p__Actinobacteria	c__Thermoleophilia	o__Solirubrobacterales	f__67-14	g__metagenome	s__metagenome	3	4	2.74999	11	0.203057	0.25876	608	0.000237	0.000237	0.006556	0	0	0	0.015321
OTU_528	OTU_528	101.889	p__Acidobacteria	c__Acidobacteriia	o__Acidobacteriales	f__Acidobacteriaceae_(Subgroup_1)	g__Occallatibacter	s__uncultured_Acidobacteria_bacterium	3	10	2.78521	10	0.203057	0.256353	452.957	0.003659	0.003659	0.006117	0	0	0	0.017595
OTU_5760	OTU_5760	32.5556	p__Proteobacteria	c__Alphaproteobacteria	o__Rhizobiales	f__Xanthobacteraceae			3	4	2.79439	12	0.172222	0.22105	440	2.2e-05	2.2e-05	0.006876	0	0.333333	1	0.010707
OTU_139	OTU_139	23.6667	p__Actinobacteria	c__Thermoleophilia	o__Solirubrobacterales	f__Solirubrobacteraceae	g__Conexibacter	s__	3	10	2.77769	11	0.207589	0.265212	367.281	0.000296	0.000296	0.005253	0	0.333333	1	0.016561
OTU_749	OTU_749	24.7778	p__Proteobacteria	c__Alphaproteobacteria	o__Acetobacterales	f__Acetobacteraceae	g__uncultured		3	13	2.74101	12	0.180233	0.23572	302.643	2.8e-05	2.8e-05	0.005769	0	0	0	0.01195
OTU_237	OTU_237	63.8889	p__Proteobacteria	c__Gammaproteobacteria	o__Betaproteobacteriales	f__Burkholderiaceae	g__Massilia	s__	3	12	2.74929	13	0.147385	0.206863	270	0.000894	0.000894	0.006564	0	0.333333	1	0.01409
OTU_284	OTU_284	116	p__Proteobacteria	c__Alphaproteobacteria	o__Acetobacterales	f__Acetobacteraceae	g__uncultured	s__metagenome	3	10	2.74865	10	0.217799	0.291987	236.43	0.037307	0.037307	0.004437	0	0.333333	1	0.116665
OTU_74	OTU_74	8	p__Bacteroidetes	c__Bacteroidia	o__Sphingobacteriales	f__Sphingobacteriaceae	g__Mucilaginibacter		3	12	2.76695	13	0.147152	0.205967	182	0.000894	0.000894	0.006607	0	0.333333	1	0.014007
OTU_113	OTU_113	8.77778	p__Bacteroidetes	c__Bacteroidia	o__Sphingobacteriales	f__Sphingobacteriaceae	g__Pedobacter		3	13	2.80955	15	0.133813	0.191099	92	1e-06	1e-06	0.006223	0	0.333333	1	0.013862
OTU_133	OTU_133	251.667	p__Actinobacteria	c__Actinobacteria	o__Frankiales	f__Acidothermaceae	g__Acidothermus	s__uncultured_actinobacterium	3	13	2.86377	14	0.15122	0.217297	65.2129	2e-06	2e-06	0.005346	0	0.666667	2	0.022277
OTU_5160	OTU_5160	58.3333	p__Proteobacteria	c__Gammaproteobacteria	o__WD260				3	4	2.75116	13	0.148325	0.19069	44.5	2e-06	2e-06	0.00709	0	0.666667	2	0.009561
OTU_21	OTU_21	72.5556	p__Acidobacteria	c__Acidobacteriia	o__Acidobacteriales	f__Acidobacteriaceae_(Subgroup_1)	g__Edaphobacter		3	9	2.77696	9	0.224096	0.288172	42.7216	0.044053	0.044053	0.003524	0	0.666667	2	0.13627
OTU_43	OTU_43	89	p__WPS-2	c__	o__	f__	g__	s__	3	8	2.74817	10	0.213793	0.26755	28.0108	0.001991	0.001991	0.004796	0	0.666667	2	0.02667
OTU_40	OTU_40	15.2222	p__Bacteroidetes	c__Bacteroidia	o__Sphingobacteriales	f__Sphingobacteriaceae	g__Mucilaginibacter		3	10	2.7939	11	0.203501	0.256968	17.6488	0.000316	0.000316	0.005175	0	0.333333	1	0.016586
OTU_97	OTU_97	77.3333	p__Acidobacteria	c__Acidobacteriia	o__Acidobacteriales	f__Acidobacteriaceae_(Subgroup_1)	g__Acidipila	s__	3	11	2.79555	1	1	1	2	0	0	0.009464	9	0.333333	1	0.006075
OTU_69	OTU_69	219.889	p__Actinobacteria	c__Acidimicrobiia	o__uncultured	f__uncultured_forest_soil_bacterium	g__uncultured_forest_soil_bacterium	s__uncultured_forest_soil_bacterium	3	20	2.73571	1	1	1	2	0	0	0.009464	16	0.333333	1	0.006075
OTU_108	OTU_108	42.7778	p__Proteobacteria	c__Alphaproteobacteria	o__Sphingomonadales	f__Sphingomonadaceae	g__Sphingomonas	s__metagenome	3	8	2.7652	11	0.181641	0.22646	0.5	0.000569	0.000569	0.005156	0	0.666667	2	0.016143
OTU_26	OTU_26	893.667	p__Proteobacteria	c__Alphaproteobacteria	o__Rhizobiales	f__Beijerinckiaceae	g__Roseiarcus	s__	3	12	2.76667	12	0.167266	0.228628	0	0.008139	0.008139	0.004409	0	1	3	0.039679
OTU_65	OTU_65	261.556	p__Proteobacteria	c__Alphaproteobacteria	o__Rhizobiales	f__Beijerinckiaceae			3	9	2.73145	11	0.184891	0.250862	0	0.073498	0.073498	0.003044	0	1	3	0.216085
OTU_1098	OTU_1098	47.2222	p__Proteobacteria	c__Alphaproteobacteria	o__Caulobacterales	f__Caulobacteraceae	g__uncultured		2	10	1.84562	11	0.171587	0.211197	356	0.000342	0.000342	0.005244	0	0	0	0.005802
OTU_124	OTU_124	18.4444	p__Actinobacteria	c__Actinobacteria	o__Micrococcales	f__Microbacteriaceae	g__Aurantimicrobium	s__	2	10	1.81291	10	0.210407	0.255824	291.526	0.001883	0.001883	0.003915	0	0	0	0.013431
OTU_67	OTU_67	93.1111	p__Proteobacteria	c__Alphaproteobacteria	o__Micropepsales	f__Micropepsaceae	g__uncultured	s__bacterium_enrichment_culture_clone_auto2_4W	2	10	1.81667	12	0.148089	0.182797	270	3.2e-05	3.2e-05	0.005982	0	0	0	0.004407
OTU_173	OTU_173	12.4444	p__Proteobacteria	c__Gammaproteobacteria	o__Pseudomonadales	f__Moraxellaceae	g__uncultured	s__metagenome	2	8	1.81688	12	0.189409	0.247147	250.742	3.1e-05	3.1e-05	0.003559	0	0	0	0.016741
OTU_5470	OTU_5470	295.333	p__Acidobacteria	c__Acidobacteriia	o__Acidobacteriales	f__Acidobacteriaceae_(Subgroup_1)	g__Granulicella		2	12	1.81667	14	0.129346	0.173449	182	8.3e-05	8.3e-05	0.005603	0	0	0	0.0057
OTU_86	OTU_86	186.556	p__Acidobacteria	c__Acidobacteriia	o__Acidobacteriales	f__Acidobacteriaceae_(Subgroup_1)	g__Acidicapsa		2	10	1.81667	13	0.129888	0.161638	182	3e-06	3e-06	0.006556	0	0	0	0.004153
OTU_22	OTU_22	56.1111	p__Bacteroidetes	c__Bacteroidia	o__Sphingobacteriales	f__Sphingobacteriaceae	g__Mucilaginibacter		2	12	1.87321	14	0.128809	0.170223	92	8.3e-05	8.3e-05	0.005734	0	0	0	0.005184
OTU_13	OTU_13	355.667	p__Proteobacteria	c__Gammaproteobacteria	o__Gammaproteobacteria_Incertae_Sedis	f__Unknown_Family	g__Acidibacter		2	4	1.84448	14	0.13007	0.164678	92	0	0	0.005999	0	0	0	0.005242
OTU_91	OTU_91	25.1111	p__Proteobacteria	c__Gammaproteobacteria	o__Enterobacteriales	f__Enterobacteriaceae	g__Kluyvera	s__Kluyvera_georgiana	2	13	1.87321	14	0.14006	0.185176	92	0	0	0.005314	0	0	0	0.006483
OTU_147	OTU_147	148.667	p__Verrucomicrobia	c__Verrucomicrobiae	o__Chthoniobacterales	f__Chthoniobacteraceae	g__Chthoniobacter	s__	2	12	1.83333	15	0.114957	0.150422	92	8e-06	8e-06	0.006531	0	0	0	0.00382
OTU_391	OTU_391	152.667	p__Acidobacteria	c__Acidobacteriia	o__Acidobacteriales	f__Acidobacteriaceae_(Subgroup_1)	g__Granulicella		2	10	1.81214	14	0.115385	0.143401	92	0	0	0.007164	0	0	0	0.00362
OTU_6265	OTU_6265	53.1111	p__Actinobacteria	c__Actinobacteria	o__Corynebacteriales	f__Mycobacteriaceae	g__Mycobacterium		2	13	1.82884	13	0.159794	0.211939	22.0731	3e-06	3e-06	0.004022	0	0	0	0.010785
OTU_364	OTU_364	6.33333	p__Proteobacteria	c__Alphaproteobacteria	o__Rhizobiales	f__Labraceae	g__Labrys	s__	2	10	1.87779	9	0.217799	0.265771	15.9922	0.008286	0.008286	0.003079	0	0	0	0.030897
OTU_145	OTU_145	30.4444	p__Actinobacteria	c__Thermoleophilia	o__Solirubrobacterales	f__Solirubrobacteraceae			2	10	1.865	11	0.2	0.248358	10.146	0.000271	0.000271	0.003611	0	0	0	0.014616
OTU_235	OTU_235	76	p__Bacteroidetes	c__Bacteroidia	o__Chitinophagales	f__Chitinophagaceae			2	0	1.82428	2	0.75	0.833333	2	0	0	0.008376	1	0	0	0.003511
OTU_6606	OTU_6606	1254.67	p__Firmicutes	c__Clostridia	o__Clostridiales	f__Lachnospiraceae	g__Anaerocolumna	s__	2	14	1.88195	2	0.75	0.833333	2	0	0	0.008376	10	0	0	0.003511
OTU_23	OTU_23	1330.89	p__Firmicutes	c__Clostridia	o__Clostridiales	f__Lachnospiraceae	g__Anaerocolumna	s__	2	14	1.85137	2	0.75	0.833333	2	0	0	0.008376	10	0	0	0.003511
OTU_105	OTU_105	46.7778	p__Proteobacteria	c__Alphaproteobacteria	o__Reyranellales	f__Reyranellaceae	g__Reyranella		2	0	1.84448	2	0.75	0.833333	2	0	0	0.008376	1	0	0	0.003511
OTU_32	OTU_32	275.222	p__Acidobacteria	c__Acidobacteriia	o__Acidobacteriales	f__Acidobacteriaceae_(Subgroup_1)	g__Acidipila		2	5	1.86667	1	1	1	1	0	0	0.009411	5	0	0	0.002995
OTU_25	OTU_25	50.1111	p__Proteobacteria	c__Alphaproteobacteria	o__Rhizobiales	f__Rhizobiaceae	g__Mesorhizobium	s__Mesorhizobium_ciceri	2	19	1.82051	1	1	1	1	0	0	0.009411	8	0	0	0.002995
OTU_107	OTU_107	8.55556	p__Bacteroidetes	c__Bacteroidia	o__Sphingobacteriales	f__Sphingobacteriaceae	g__Mucilaginibacter		2	24	1.82226	1	1	1	1	0	0	0.009411	15	0	0	0.002995
OTU_3	OTU_3	355.222	p__Proteobacteria	c__Gammaproteobacteria	o__Xanthomonadales	f__Rhodanobacteraceae	g__Luteibacter	s__metagenome	2	12	1.81667	12	0.166966	0.223252	0	0.004583	0.004583	0.003364	0	1	1	0.024834
OTU_6852	OTU_6852	268.778	p__Proteobacteria	c__Alphaproteobacteria	o__Rhizobiales	f__Rhizobiaceae	g__Allorhizobium-Neorhizobium-Pararhizobium-Rhizobium		2	9	1.8481	11	0.184524	0.245486	0	0.051618	0.051618	0.002352	0	1	1	0.15202
OTU_4351	OTU_4351	301.333	p__Actinobacteria	c__Thermoleophilia	o__Solirubrobacterales	f__67-14	g__metagenome	s__metagenome	2	8	1.83077	13	0.155518	0.191987	0	1e-05	1e-05	0.004418	0	1	1	0.006959
OTU_643	OTU_643	193.889	p__Actinobacteria	c__Thermoleophilia	o__Solirubrobacterales	f__Solirubrobacteraceae	g__Conexibacter		2	8	1.88119	13	0.155518	0.191987	0	1e-05	1e-05	0.004418	0	1	1	0.006959
OTU_3777	OTU_3777	100.556	p__Proteobacteria	c__Alphaproteobacteria	o__Sphingomonadales	f__Sphingomonadaceae	g__Sphingomonas		2	11	1.9247	2	0.75	0.833333	0	0	0	0.006347	9	1	1	0.004882
OTU_2338	OTU_2338	114.222	p__Proteobacteria	c__Alphaproteobacteria	o__Sphingomonadales	f__Sphingomonadaceae	g__Sphingomonas		2	11	1.92916	2	0.75	0.833333	0	0	0	0.006347	9	1	1	0.004882
OTU_234	OTU_234	156	p__Actinobacteria	c__Thermoleophilia	o__Solirubrobacterales	f__Solirubrobacteraceae	g__Conexibacter		2	13	1.89655	13	0.15604	0.199932	0	7e-06	7e-06	0.003265	0	1	1	0.018767
OTU_103	OTU_103	446.556	p__Actinobacteria	c__Actinobacteria	o__Corynebacteriales	f__Mycobacteriaceae	g__Mycobacterium	s__Mycobacterium_lentiflavum	2	8	1.8399	11	0.181287	0.221083	0	0.0004	0.0004	0.00369	0	1	1	0.011857
OTU_94	OTU_94	38.5556	p__Actinobacteria	c__Actinobacteria	o__Frankiales	f__Cryptosporangiaceae	g__Fodinicola		2	4	1.87249	14	0.129888	0.162886	0	0	0	0.005018	0	1	1	0.006886
OTU_375	OTU_375	81.7778	p__Proteobacteria	c__Alphaproteobacteria	o__Micropepsales	f__Micropepsaceae	g__uncultured		2	20	1.84874	2	0.75	0.833333	0	0	0	0.006347	16	1	1	0.004882
OTU_141	OTU_141	112.444	p__Actinobacteria	c__Acidimicrobiia	o__uncultured				2	20	1.88235	2	0.75	0.833333	0	0	0	0.006347	16	1	1	0.004882
OTU_5248	OTU_5248	84.3333	p__Acidobacteria	c__Acidobacteriia	o__Solibacterales	f__Solibacteraceae_(Subgroup_3)	g__Bryobacter		2	12	1.8439	11	0.187123	0.238723	0	0.008381	0.008381	0.003102	0	1	1	0.030446
OTU_17	OTU_17	361.556	p__Proteobacteria	c__Alphaproteobacteria	o__Micropepsales	f__Micropepsaceae	g__uncultured	s__metagenome	1	0	0.912142	3	0.5	0.611111	0	0	0	0.004527	1	0	0	0.002002
OTU_806	OTU_806	676.444	p__Proteobacteria	c__Alphaproteobacteria	o__Acetobacterales	f__Acetobacteraceae			1	1	0.903774	1	1	1	0	0	0	0.006452	2	0	0	0.001405
OTU_15	OTU_15	1338.67	p__Proteobacteria	c__Alphaproteobacteria	o__Acetobacterales	f__Acetobacteraceae	g__Acidiphilium	s__metagenome	1	1	0.903774	1	1	1	0	0	0	0.006452	2	0	0	0.001405
OTU_70	OTU_70	25.1111	p__Proteobacteria	c__Alphaproteobacteria	o__Rhizobiales	f__Amb-16S-1323	g__	s__	1	4	0.900603	12	0.169091	0.199903	0	2.2e-05	2.2e-05	0.002825	0	0	0	0.003821
OTU_182	OTU_182	96.1111	p__Proteobacteria	c__Gammaproteobacteria	o__Gammaproteobacteria_Incertae_Sedis	f__Unknown_Family	g__Acidibacter	s__	1	2	0.949289	1	1	1	0	0	0	0.006452	3	0	0	0.001405
OTU_46	OTU_46	142.111	p__Proteobacteria	c__Alphaproteobacteria	o__Rhizobiales	f__Xanthobacteraceae	g__Tardiphaga	s__	1	2	0.949289	1	1	1	0	0	0	0.006452	3	0	0	0.001405
OTU_57	OTU_57	625.444	p__Proteobacteria	c__Gammaproteobacteria	o__Gammaproteobacteria_Incertae_Sedis	f__Unknown_Family	g__Acidibacter	s__	1	12	0.953983	15	0.114251	0.141462	0	8e-06	8e-06	0.003405	0	0	0	0.002215
OTU_251	OTU_251	47.3333	p__Proteobacteria	c__Gammaproteobacteria	o__Betaproteobacteriales	f__Burkholderiaceae			1	3	0.916667	1	1	1	0	0	0	0.006452	4	0	0	0.001405
OTU_3915	OTU_3915	74.4444	p__Proteobacteria	c__Gammaproteobacteria	o__Pseudomonadales	f__Pseudomonadaceae	g__Pseudomonas		1	3	0.916667	1	1	1	0	0	0	0.006452	4	0	0	0.001405
OTU_156	OTU_156	58.4444	p__Proteobacteria	c__Alphaproteobacteria	o__Rhizobiales	f__Xanthobacteraceae	g__uncultured		1	4	0.932337	15	0.115242	0.137857	0	0	0	0.003517	0	0	0	0.002267
OTU_47	OTU_47	44.8889	p__Proteobacteria	c__Alphaproteobacteria	o__Rhizobiales	f__Labraceae	g__Labrys	s__metagenome	1	5	0.916667	2	0.666667	0.75	0	0	0	0.004972	5	0	0	0.001909
OTU_4364	OTU_4364	57	p__Proteobacteria	c__Alphaproteobacteria	o__Acetobacterales	f__Acetobacteraceae			1	5	0.95	2	0.666667	0.75	0	0	0	0.004972	5	0	0	0.001909
OTU_322	OTU_322	22.4444	p__Proteobacteria	c__Gammaproteobacteria	o__Enterobacteriales	f__Enterobacteriaceae	g__Enterobacter		1	6	0.902962	1	1	1	0	0	0	0.006452	6	0	0	0.001405
OTU_12	OTU_12	9.66667	p__Proteobacteria	c__Deltaproteobacteria	o__Myxococcales	f__BIrii41	g__metagenome	s__metagenome	1	6	0.902962	1	1	1	0	0	0	0.006452	6	0	0	0.001405
OTU_122	OTU_122	8.33333	p__Actinobacteria	c__Actinobacteria	o__Propionibacteriales	f__Nocardioidaceae			1	7	0.98	1	1	1	0	0	0	0.006452	7	0	0	0.001405
OTU_9	OTU_9	5.44444	p__Actinobacteria	c__Actinobacteria	o__Micrococcales	f__Cellulomonadaceae	g__Cellulomonas	s__Cellulomonas_hominis	1	7	0.98	1	1	1	0	0	0	0.006452	7	0	0	0.001405
OTU_2799	OTU_2799	362	p__Proteobacteria	c__Alphaproteobacteria	o__Acetobacterales	f__Acetobacteraceae	g__uncultured	s__metagenome	1	13	0.966092	15	0.123016	0.151835	0	0	0	0.003226	0	0	0	0.002389
OTU_6768	OTU_6768	85.8889	p__Actinobacteria	c__Actinobacteria	o__Micrococcales	f__Microbacteriaceae			1	12	0.936975	11	0.181641	0.228461	0	0.013191	0.013191	0.001809	0	0	0	0.040887
OTU_6849	OTU_6849	177.667	p__Proteobacteria	c__Gammaproteobacteria	o__Xanthomonadales	f__Rhodanobacteraceae	g__Rhodanobacter		1	19	0.9	2	0.666667	0.75	0	0	0	0.004972	8	0	0	0.001909
OTU_144	OTU_144	6.66667	p__Firmicutes	c__Bacilli	o__Bacillales	f__Paenibacillaceae	g__Cohnella	s__	1	14	0.929412	3	0.5	0.611111	0	0	0	0.004527	10	0	0	0.002002
OTU_136	OTU_136	137.333	p__Firmicutes	c__Negativicutes	o__Selenomonadales	f__Veillonellaceae	g__Pelosinus	s__	1	14	0.96	3	0.5	0.611111	0	0	0	0.004527	10	0	0	0.002002
OTU_128	OTU_128	17.7778	p__Actinobacteria	c__Actinobacteria	o__Micromonosporales	f__Micromonosporaceae	g__Micromonospora	s__	1	15	0.898434	1	1	1	0	0	0	0.006452	11	0	0	0.001405
OTU_20	OTU_20	41	p__Proteobacteria	c__Gammaproteobacteria	o__Betaproteobacteriales	f__Burkholderiaceae	g__Burkholderia-Caballeronia-Paraburkholderia	s__Paraburkholderia_andropogonis	1	15	0.898434	1	1	1	0	0	0	0.006452	11	0	0	0.001405
OTU_3156	OTU_3156	12	p__Bacteroidetes	c__Bacteroidia	o__Sphingobacteriales	f__Sphingobacteriaceae	g__Mucilaginibacter		1	16	0.966421	1	1	1	0	0	0	0.006452	12	0	0	0.001405
OTU_115	OTU_115	147.667	p__Bacteroidetes	c__Bacteroidia	o__Sphingobacteriales	f__Sphingobacteriaceae	g__Mucilaginibacter		1	16	0.966421	1	1	1	0	0	0	0.006452	12	0	0	0.001405
OTU_24	OTU_24	66.1111	p__Proteobacteria	c__Alphaproteobacteria	o__Acetobacterales	f__Acetobacteraceae	g__Endobacter	s__	1	17	0.933333	1	1	1	0	0	0	0.006452	13	0	0	0.001405
OTU_76	OTU_76	400.556	p__Acidobacteria	c__Acidobacteriia	o__Acidobacteriales	f__Acidobacteriaceae_(Subgroup_1)	g__Acidipila	s__	1	17	0.933333	1	1	1	0	0	0	0.006452	13	0	0	0.001405
OTU_45	OTU_45	28.5556	p__Proteobacteria	c__Gammaproteobacteria	o__Betaproteobacteriales	f__Burkholderiaceae	g__Ralstonia	s__Ralstonia_pickettii	1	18	0.983192	1	1	1	0	0	0	0.006452	14	0	0	0.001405
OTU_1207	OTU_1207	85.3333	p__Acidobacteria	c__Acidobacteriia	o__Acidobacteriales	f__Acidobacteriaceae_(Subgroup_1)	g__Granulicella		1	18	0.983192	1	1	1	0	0	0	0.006452	14	0	0	0.001405
OTU_44	OTU_44	37.7778	p__Bacteroidetes	c__Bacteroidia	o__Chitinophagales	f__Chitinophagaceae	g__uncultured		1	19	0.92051	2	0.666667	0.75	0	0	0	0.004972	8	0	0	0.001909
OTU_54	OTU_54	34.8889	p__Proteobacteria	c__Gammaproteobacteria	o__Xanthomonadales	f__Rhodanobacteraceae	g__Dokdonella		1	24	0.898434	2	0.666667	0.75	0	0	0	0.004972	15	0	0	0.001909
OTU_63	OTU_63	14.3333	p__Bacteroidetes	c__Bacteroidia	o__Sphingobacteriales	f__Sphingobacteriaceae	g__Mucilaginibacter		1	10	0.912142	15	0.103563	0.122811	0	0	0	0.004013	0	0	0	0.002015
OTU_5454	OTU_5454	119.333	p__Proteobacteria	c__Alphaproteobacteria	o__Rhizobiales	f__Xanthobacteraceae			1	11	0.933333	2	0.6	0.666667	0	0	0	0.003649	9	0	0	0.002653
OTU_62	OTU_62	35.1111	p__Proteobacteria	c__Alphaproteobacteria					1	20	0.903774	2	0.6	0.666667	0	0	0	0.003649	16	0	0	0.002653
OTU_41	OTU_41	24.1111	p__Proteobacteria	c__Alphaproteobacteria	o__Sphingomonadales	f__Sphingomonadaceae	g__Sphingomonas		1	21	0.9	1	1	1	0	0	0	0.006452	17	0	0	0.001405
OTU_35	OTU_35	40.4444	p__Proteobacteria	c__Alphaproteobacteria	o__Rhizobiales	f__Hyphomicrobiaceae	g__Hyphomicrobium	s__uncultured_Hyphomicrobium_sp.	1	21	0.9	1	1	1	0	0	0	0.006452	17	0	0	0.001405
OTU_72	OTU_72	33.5556	p__Proteobacteria	c__Gammaproteobacteria	o__Betaproteobacteriales	f__Burkholderiaceae			1	12	0.916667	16	0.103219	0.127402	0	1e-06	1e-06	0.003744	0	0	0	0.002035
OTU_4313	OTU_4313	32.8889	p__Proteobacteria	c__Alphaproteobacteria	o__Reyranellales	f__Reyranellaceae	g__Reyranella		1	22	0.936382	1	1	1	0	0	0	0.006452	18	0	0	0.001405
OTU_42	OTU_42	24.7778	p__Proteobacteria	c__Alphaproteobacteria	o__Rhizobiales	f__Devosiaceae	g__Devosia	s__metagenome	1	22	0.936382	1	1	1	0	0	0	0.006452	18	0	0	0.001405
OTU_6984	OTU_6984	35.7778	p__Verrucomicrobia	c__Verrucomicrobiae	o__Methylacidiphilales	f__Methylacidiphilaceae	g__uncultured	s__	1	23	0.899191	1	1	1	0	0	0	0.006452	19	0	0	0.001405
OTU_87	OTU_87	55.3333	p__Proteobacteria	c__Alphaproteobacteria	o__Caulobacterales	f__Caulobacteraceae	g__Caulobacter		1	23	0.899191	1	1	1	0	0	0	0.006452	19	0	0	0.001405
OTU_114	OTU_114	1.77778	p__Verrucomicrobia	c__Verrucomicrobiae	o__Methylacidiphilales	f__Methylacidiphilaceae	g__uncultured	s__	1	24	0.923823	2	0.666667	0.75	0	0	0	0.004972	15	0	0	0.001909
OTU_204	OTU_204	10.8889	p__Proteobacteria	c__Alphaproteobacteria	o__Dongiales	f__Dongiaceae	g__Dongia	s__metagenome	1	25	0.924402	1	1	1	0	0	0	0.006452	20	0	0	0.001405
OTU_3544	OTU_3544	86.1111	p__Acidobacteria	c__Acidobacteriia	o__Acidobacteriales	f__Acidobacteriaceae_(Subgroup_1)	g__Acidipila	s__uncultured_Acidobacteria_bacterium	1	25	0.924402	1	1	1	0	0	0	0.006452	20	0	0	0.001405
OTU_98	OTU_98	33.1111	p__Actinobacteria	c__Coriobacteriia	o__Coriobacteriales	f__Atopobiaceae	g__Coriobacteriaceae_UCG-002	s__	1	26	1	1	1	1	0	0	0	0.006452	21	0	0	0.001405
OTU_49	OTU_49	24.2222	p__Firmicutes	c__Clostridia	o__Clostridiales	f__Ruminococcaceae	g__[Eubacterium]_coprostanoligenes_group	s__	1	26	1	1	1	1	0	0	0	0.006452	21	0	0	0.001405
OTU_157	OTU_157	156.333	p__Proteobacteria	c__Alphaproteobacteria	o__Acetobacterales	f__Acetobacteraceae	g__Acidocella		1	27	0.912843	1	1	1	0	0	0	0.006452	22	0	0	0.001405
OTU_66	OTU_66	11.7778	p__Firmicutes	c__Bacilli	o__Bacillales	f__Paenibacillaceae	g__Paenibacillus		1	27	0.912843	1	1	1	0	0	0	0.006452	22	0	0	0.001405
OTU_5241	OTU_5241	62.1111	p__Proteobacteria	c__Alphaproteobacteria	o__Rhizobiales	f__Beijerinckiaceae	g__1174-901-12		1	0	0.932337	3	0.5	0.611111	0	0	0	0.004527	1	0	0	0.002002
OTU_135	OTU_135	8.22222	p__Proteobacteria	c__Alphaproteobacteria	o__Rhizobiales	f__Xanthobacteraceae	g__Starkeya	s__	1	13	0.948753	16	0.11817	0.15265	0	0	0	0.002731	0	0	0	0.003646
OTU_5730	OTU_5730	24.6667	p__Proteobacteria	c__Alphaproteobacteria	o__Rhizobiales	f__Beijerinckiaceae	g__1174-901-12	s__uncultured_Rhizobiales_bacterium	1	28	0.937247	1	1	1	0	0	0	0.006452	23	0	0	0.001405
OTU_4967	OTU_4967	35.8889	p__Proteobacteria	c__Gammaproteobacteria	o__Betaproteobacteriales	f__Burkholderiaceae	g__Burkholderia-Caballeronia-Paraburkholderia		1	28	0.937247	1	1	1	0	0	0	0.006452	23	0	0	0.001405
OTU_957	OTU_957	17.1111	p__Proteobacteria	c__Gammaproteobacteria	o__Enterobacteriales	f__Enterobacteriaceae	g__Escherichia-Shigella	s__Escherichia_coli	1	29	0.948281	1	1	1	0	0	0	0.006452	24	0	0	0.001405
OTU_64	OTU_64	34.3333	p__Proteobacteria	c__Deltaproteobacteria	o__Myxococcales	f__Polyangiaceae	g__Pajaroellobacter		1	29	0.948281	1	1	1	0	0	0	0.006452	24	0	0	0.001405
OTU_82	OTU_82	64.7778	p__Proteobacteria	c__Alphaproteobacteria	o__Caulobacterales	f__Caulobacteraceae	g__uncultured	s__metagenome	1	9	0.926198	11	0.177143	0.222756	0	0.017286	0.017286	0.001743	0	0	0	0.050967
OTU_185	OTU_185	26.8889	p__Firmicutes	c__Clostridia	o__Clostridiales	f__Peptostreptococcaceae	g__Paeniclostridium	s__	1	30	0.900261	1	1	1	0	0	0	0.006452	25	0	0	0.001405
OTU_89	OTU_89	39.1111	p__Firmicutes	c__Clostridia	o__Clostridiales	f__Clostridiaceae_1	g__Clostridium_sensu_stricto_1	s__Clostridium_perfringens	1	30	0.900261	1	1	1	0	0	0	0.006452	25	0	0	0.001405

## Sheet: 1F
Supplementary Table 3 The basic information of OTUs Node in the networks.
Id	Label	abundance	phylum	class	order	family	genus	x	degree	modularity_class	weighted degree	Eccentricity	closnesscentrality	harmonicclosnesscentrality	betweenesscentrality	Authority	Hub	pageranks	componentnumber	clustering	triangles	eigencentrality
OTU_6319	OTU_6319	45.6667	p__Proteobacteria	c__Alphaproteobacteria	o__Acetobacterales	f__Acetobacteraceae	g__uncultured	s__uncultured_soil_bacterium	9	12	7.78326	14	0.170274	0.293706	1152.16	0.35636	0.35636	0.013461	0	0.222222	8	0.952346
OTU_3156	OTU_3156	111.25	p__Bacteroidetes	c__Bacteroidia	o__Sphingobacteriales	f__Sphingobacteriaceae	g__Mucilaginibacter		9	12	7.83203	15	0.157543	0.264221	373.458	0.346335	0.346335	0.012692	0	0.25	9	0.87351
OTU_2633	OTU_2633	93.3333	p__Bacteroidetes	c__Bacteroidia	o__Sphingobacteriales	f__Sphingobacteriaceae	g__Mucilaginibacter		8	12	7.00068	15	0.157965	0.274744	483.181	0.391396	0.391396	0.01126	0	0.321429	9	1
OTU_87	OTU_87	91	p__Proteobacteria	c__Alphaproteobacteria	o__Caulobacterales	f__Caulobacteraceae	g__Caulobacter		7	11	5.96992	13	0.183515	0.287574	2300.27	0.173963	0.173963	0.01081	0	0.142857	3	0.56154
OTU_145	OTU_145	52.1667	p__Actinobacteria	c__Thermoleophilia	o__Solirubrobacterales	f__Solirubrobacteraceae			7	12	6.15516	14	0.167139	0.274215	791.243	0.24115	0.24115	0.011139	0	0.238095	5	0.668572
OTU_174	OTU_174	23.1667	p__Proteobacteria	c__Alphaproteobacteria	o__Acetobacterales	f__Acetobacteraceae	g__Acidocella	s__	6	2	5.20738	16	0.131844	0.197502	1251.83	0.000667	0.000667	0.010255	0	0.333333	5	0.243325
OTU_122	OTU_122	13.0833	p__Actinobacteria	c__Actinobacteria	o__Propionibacteriales	f__Nocardioidaceae			6	11	5.13018	13	0.18126	0.266459	1002.04	0.103806	0.103806	0.009255	0	0.2	3	0.37361
OTU_5740	OTU_5740	24.8333	p__Acidobacteria	c__Acidobacteriia	o__Acidobacteriales	f__Acidobacteriaceae_(Subgroup_1)	g__Granulicella		6	12	5.20123	15	0.161202	0.254526	422.076	0.225281	0.225281	0.008655	0	0.266667	4	0.596982
OTU_2799	OTU_2799	304.25	p__Proteobacteria	c__Alphaproteobacteria	o__Acetobacterales	f__Acetobacteraceae	g__uncultured	s__metagenome	6	12	5.24392	15	0.149556	0.245082	332.641	0.185397	0.185397	0.009768	0	0.266667	4	0.505766
OTU_177	OTU_177	33.4167	p__Bacteroidetes	c__Bacteroidia	o__Sphingobacteriales	f__Sphingobacteriaceae	g__Mucilaginibacter		6	12	5.30374	15	0.151671	0.257653	168.828	0.311644	0.311644	0.008837	0	0.466667	7	0.787902
OTU_62	OTU_62	45.8333	p__Proteobacteria	c__Alphaproteobacteria					6	12	5.23466	15	0.15051	0.252003	106.114	0.305706	0.305706	0.008654	0	0.466667	7	0.767382
OTU_2338	OTU_2338	200.25	p__Proteobacteria	c__Alphaproteobacteria	o__Sphingomonadales	f__Sphingomonadaceae	g__Sphingomonas		5	11	4.37849	12	0.187302	0.266453	2769.88	0.065372	0.065372	0.008182	0	0.3	3	0.291584
OTU_213	OTU_213	55.0833	p__Acidobacteria	c__Acidobacteriia	o__Acidobacteriales	f__Acidobacteriaceae_(Subgroup_1)			5	2	4.36015	15	0.144078	0.204056	1345.83	0.00121	0.00121	0.008418	0	0.4	4	0.204114
OTU_6433	OTU_6433	172.083	p__Actinobacteria	c__Actinobacteria	o__Frankiales	f__Frankiaceae	g__Jatrophihabitans		5	6	4.38051	17	0.134091	0.201827	1333.91	0.000155	0.000155	0.008669	0	0.3	3	0.169218
OTU_5845	OTU_5845	257.417	p__Actinobacteria	c__Actinobacteria	o__Frankiales	f__Frankiaceae	g__Jatrophihabitans		5	6	4.26926	18	0.125	0.199742	1204.48	4.6e-05	4.6e-05	0.009274	0	0.2	2	0.152639
OTU_3094	OTU_3094	137.5	p__Actinobacteria	c__Actinobacteria	o__Frankiales	f__Frankiaceae	g__Jatrophihabitans		5	4	4.35505	18	0.131696	0.196529	930.367	0.000181	0.000181	0.010098	0	0.3	3	0.119519
OTU_234	OTU_234	19.0833	p__Actinobacteria	c__Thermoleophilia	o__Solirubrobacterales	f__Solirubrobacteraceae	g__Conexibacter		5	2	4.31703	15	0.144078	0.204056	840.667	0.001182	0.001182	0.008587	0	0.3	3	0.184624
OTU_6466	OTU_6466	71.75	p__Proteobacteria	c__Alphaproteobacteria	o__Rhizobiales	f__Beijerinckiaceae			5	7	4.26106	15	0.155468	0.249426	472.357	0.14026	0.14026	0.009356	0	0.1	1	0.385934
OTU_7105	OTU_7105	380.833	p__Cyanobacteria	c__Melainabacteria	o__Obscuribacterales				5	12	4.31886	16	0.138987	0.226653	384.173	0.155634	0.155634	0.00862	0	0.2	2	0.40766
OTU_37	OTU_37	141.333	p__Proteobacteria	c__Alphaproteobacteria	o__Acetobacterales	f__Acetobacteraceae			5	2	4.27839	17	0.119072	0.177707	119.5	0.000328	0.000328	0.008743	0	0.3	3	0.188893
OTU_41	OTU_41	49.3333	p__Proteobacteria	c__Alphaproteobacteria	o__Sphingomonadales	f__Sphingomonadaceae	g__Sphingomonas		4	11	3.42768	13	0.173275	0.236791	2483	0.017882	0.017882	0.007505	0	0.166667	1	0.140677
OTU_55	OTU_55	126.25	p__Proteobacteria	c__Gammaproteobacteria	o__WD260	f__	g__	s__	4	2	3.61843	17	0.120654	0.180502	1515	0.000284	0.000284	0.007094	0	0.5	3	0.175685
OTU_57	OTU_57	125.417	p__Proteobacteria	c__Gammaproteobacteria	o__Gammaproteobacteria_Incertae_Sedis	f__Unknown_Family	g__Acidibacter	s__	4	2	3.54096	18	0.110798	0.170874	1469.5	7.2e-05	7.2e-05	0.008457	0	0	0	0.090632
OTU_182	OTU_182	12.1667	p__Proteobacteria	c__Gammaproteobacteria	o__Gammaproteobacteria_Incertae_Sedis	f__Unknown_Family	g__Acidibacter	s__	4	6	3.4786	16	0.143727	0.202574	1217.56	0.000346	0.000346	0.007225	0	0.333333	2	0.123289
OTU_128	OTU_128	40.25	p__Actinobacteria	c__Actinobacteria	o__Micromonosporales	f__Micromonosporaceae	g__Micromonospora	s__	4	11	3.42513	14	0.171263	0.249132	1173.06	0.083577	0.083577	0.006844	0	0	0	0.265344
OTU_4351	OTU_4351	117.583	p__Actinobacteria	c__Thermoleophilia	o__Solirubrobacterales	f__67-14	g__metagenome	s__metagenome	4	15	3.41703	19	0.115686	0.186088	1080	1.4e-05	1.4e-05	0.007606	0	0.333333	2	0.113056
OTU_509	OTU_509	18.25	p__Acidobacteria	c__Acidobacteriia	o__Acidobacteriales	f__Acidobacteriaceae_(Subgroup_1)	g__Acidipila		4	3	3.3584	20	0.094024	0.154114	999	4e-06	4e-06	0.009589	0	0.166667	1	0.061816
OTU_156	OTU_156	16.9167	p__Proteobacteria	c__Alphaproteobacteria	o__Rhizobiales	f__Xanthobacteraceae	g__uncultured		4	6	3.49721	17	0.127844	0.186435	609.021	8.3e-05	8.3e-05	0.007695	0	0.166667	1	0.115895
OTU_63	OTU_63	161.083	p__Bacteroidetes	c__Bacteroidia	o__Sphingobacteriales	f__Sphingobacteriaceae	g__Mucilaginibacter		4	11	3.38227	13	0.170029	0.235877	568.326	0.023853	0.023853	0.007228	0	0.333333	2	0.151281
OTU_157	OTU_157	31.5833	p__Proteobacteria	c__Alphaproteobacteria	o__Acetobacterales	f__Acetobacteraceae	g__Acidocella		4	2	3.56814	16	0.13155	0.189027	563.167	0.000462	0.000462	0.006792	0	0.666667	4	0.195376
OTU_5248	OTU_5248	71.5833	p__Acidobacteria	c__Acidobacteriia	o__Solibacterales	f__Solibacteraceae_(Subgroup_3)	g__Bryobacter		4	15	3.50444	21	0.096327	0.156971	511.5	1e-06	1e-06	0.008324	0	0.166667	1	0.074644
OTU_123	OTU_123	34.0833	p__Proteobacteria	c__Alphaproteobacteria	o__Azospirillales	f__Azospirillaceae			4	11	3.43457	14	0.158602	0.231339	509.433	0.034396	0.034396	0.007551	0	0.166667	1	0.150616
OTU_152	OTU_152	29.4167	p__Actinobacteria	c__Thermoleophilia	o__Solirubrobacterales	f__67-14			4	15	3.45513	19	0.120408	0.189919	504.111	2.1e-05	2.1e-05	0.007633	0	0.333333	2	0.110635
OTU_67	OTU_67	176.583	p__Proteobacteria	c__Alphaproteobacteria	o__Micropepsales	f__Micropepsaceae	g__uncultured	s__bacterium_enrichment_culture_clone_auto2_4W	4	3	3.39976	22	0.080218	0.130962	459	0	0	0.010397	0	0.166667	1	0.047777
OTU_27	OTU_27	588.25	p__Bacteroidetes	c__Bacteroidia	o__Sphingobacteriales	f__Sphingobacteriaceae	g__Pedobacter		4	5	3.36543	16	0.134857	0.200002	294.231	0.016259	0.016259	0.008707	0	0.166667	1	0.084844
OTU_502	OTU_502	41.1667	p__Bacteroidetes	c__Bacteroidia	o__Sphingobacteriales	f__Sphingobacteriaceae	g__Mucilaginibacter		4	12	3.43435	14	0.164117	0.240553	284.553	0.14529	0.14529	0.005946	0	0.5	3	0.407086
OTU_100	OTU_100	100.75	p__Proteobacteria	c__Gammaproteobacteria	o__Betaproteobacteriales	f__Burkholderiaceae	g__Verticia	s__metagenome	4	4	3.40021	19	0.11718	0.170194	233	5.2e-05	5.2e-05	0.00948	0	0.166667	1	0.078645
OTU_254	OTU_254	78.6667	p__Acidobacteria	c__Acidobacteriia	o__Acidobacteriales	f__Acidobacteriaceae_(Subgroup_1)	g__Granulicella	s__uncultured_soil_bacterium	4	12	3.37758	14	0.162759	0.235186	206.685	0.107081	0.107081	0.006097	0	0.333333	2	0.314087
OTU_13	OTU_13	65.0833	p__Proteobacteria	c__Gammaproteobacteria	o__Gammaproteobacteria_Incertae_Sedis	f__Unknown_Family	g__Acidibacter		4	6	3.42751	18	0.11412	0.164122	174	2.2e-05	2.2e-05	0.008718	0	0.333333	2	0.080416
OTU_35	OTU_35	47.6667	p__Proteobacteria	c__Alphaproteobacteria	o__Rhizobiales	f__Hyphomicrobiaceae	g__Hyphomicrobium	s__uncultured_Hyphomicrobium_sp.	4	6	3.37748	18	0.11412	0.164122	174	2.2e-05	2.2e-05	0.008718	0	0.333333	2	0.080416
OTU_88	OTU_88	22.5	p__Actinobacteria	c__Thermoleophilia	o__Solirubrobacterales	f__Solirubrobacteraceae	g__JCM_18997		4	6	3.52371	18	0.120163	0.179736	165.229	5.8e-05	5.8e-05	0.007246	0	0.333333	2	0.130148
OTU_94	OTU_94	16.0833	p__Actinobacteria	c__Actinobacteria	o__Frankiales	f__Cryptosporangiaceae	g__Fodinicola		4	6	3.54907	18	0.122661	0.186616	122.771	5.2e-05	5.2e-05	0.007198	0	0.5	3	0.136943
OTU_1932	OTU_1932	13.0833	p__Bacteroidetes	c__Bacteroidia	o__Sphingobacteriales	f__Sphingobacteriaceae	g__Pedobacter	s__metagenome	4	12	3.45404	16	0.137529	0.210818	120.367	0.138398	0.138398	0.006775	0	0.333333	2	0.342818
OTU_95	OTU_95	40.75	p__Proteobacteria	c__Alphaproteobacteria	o__Acetobacterales	f__Acetobacteraceae	g__Roseococcus	s__metagenome	4	4	3.56449	19	0.11718	0.170194	118.5	7.7e-05	7.7e-05	0.008797	0	0.333333	2	0.091657
OTU_36	OTU_36	170.083	p__Acidobacteria	c__Acidobacteriia	o__Acidobacteriales	f__Acidobacteriaceae_(Subgroup_1)	g__Granulicella		4	12	3.49945	16	0.141827	0.212793	23.4762	0.139641	0.139641	0.006268	0	0.5	3	0.354147
OTU_643	OTU_643	20.3333	p__Actinobacteria	c__Thermoleophilia	o__Solirubrobacterales	f__Solirubrobacteraceae	g__Conexibacter		3	2	2.55361	14	0.157754	0.211541	2325	0.003764	0.003764	0.0054	0	0.333333	1	0.128152
OTU_6517	OTU_6517	46.25	p__Proteobacteria	c__Alphaproteobacteria	o__Sphingomonadales	f__Sphingomonadaceae	g__Sphingomonas		3	11	2.58284	13	0.174815	0.23143	2009.13	0.03258	0.03258	0.00534	0	0.333333	1	0.154372
OTU_84	OTU_84	88.6667	p__Proteobacteria	c__Deltaproteobacteria	o__Myxococcales	f__Polyangiaceae	g__Pajaroellobacter		3	6	2.63591	15	0.152455	0.198241	1909.93	0.001294	0.001294	0.005747	0	0.333333	1	0.074763
OTU_554	OTU_554	41.9167	p__Verrucomicrobia	c__Verrucomicrobiae	o__Methylacidiphilales	f__Methylacidiphilaceae	g__uncultured		3	3	2.57849	19	0.1019	0.158677	1272	1.5e-05	1.5e-05	0.006868	0	0.333333	1	0.063231
OTU_4967	OTU_4967	135.75	p__Proteobacteria	c__Gammaproteobacteria	o__Betaproteobacteriales	f__Burkholderiaceae	g__Burkholderia-Caballeronia-Paraburkholderia		3	4	2.57194	17	0.138987	0.188123	960.067	0.000642	0.000642	0.006345	0	0.333333	1	0.070738
OTU_6196	OTU_6196	74.75	p__Proteobacteria	c__Alphaproteobacteria	o__Rhizobiales	f__Rhizobiaceae			3	6	2.65384	16	0.142684	0.193393	623.373	0.000333	0.000333	0.005552	0	0.666667	2	0.097913
OTU_180	OTU_180	32.6667	p__Proteobacteria	c__Alphaproteobacteria	o__Rhizobiales	f__Beijerinckiaceae	g__uncultured		3	15	2.56142	20	0.105263	0.166195	603.5	3e-06	3e-06	0.006072	0	0.333333	1	0.075155
OTU_30	OTU_30	277.583	p__Actinobacteria	c__Actinobacteria	o__Frankiales	f__Frankiaceae	g__Jatrophihabitans	s__	3	15	2.59395	19	0.12369	0.184083	542.867	4e-05	4e-05	0.006061	0	0.333333	1	0.080873
OTU_3644	OTU_3644	57.5833	p__Actinobacteria	c__Thermoleophilia	o__Solirubrobacterales	f__67-14	g__metagenome	s__metagenome	3	15	2.62199	20	0.104982	0.162664	273.5	3e-06	3e-06	0.006256	0	0.333333	1	0.066132
OTU_284	OTU_284	96	p__Proteobacteria	c__Alphaproteobacteria	o__Acetobacterales	f__Acetobacteraceae	g__uncultured	s__metagenome	3	15	2.60649	22	0.08839	0.139591	236	0	0	0.007165	0	0	0	0.04571
OTU_72	OTU_72	120.083	p__Proteobacteria	c__Gammaproteobacteria	o__Betaproteobacteriales	f__Burkholderiaceae			3	12	2.6476	15	0.144254	0.211466	232	0.057095	0.057095	0.006304	0	0.333333	1	0.168814
OTU_52	OTU_52	63.25	p__Actinobacteria	c__Actinobacteria	o__Corynebacteriales	f__Mycobacteriaceae	g__Mycobacterium		3	5	2.63728	15	0.13866	0.195032	196.414	0.010322	0.010322	0.006304	0	0.333333	1	0.073376
OTU_270	OTU_270	36.0833	p__Proteobacteria	c__Gammaproteobacteria	o__Betaproteobacteriales	f__Burkholderiaceae	g__Burkholderia-Caballeronia-Paraburkholderia		3	12	2.53751	16	0.132435	0.201308	117	0.065581	0.065581	0.005982	0	0.333333	1	0.18245
OTU_26	OTU_26	155	p__Proteobacteria	c__Alphaproteobacteria	o__Rhizobiales	f__Beijerinckiaceae	g__Roseiarcus	s__	3	3	2.60558	23	0.074448	0.11555	117	0	0	0.008186	0	0.333333	1	0.036668
OTU_32	OTU_32	586.167	p__Acidobacteria	c__Acidobacteriia	o__Acidobacteriales	f__Acidobacteriaceae_(Subgroup_1)	g__Acidipila		3	3	2.55782	20	0.093428	0.143803	117	4e-06	4e-06	0.007476	0	0.333333	1	0.048078
OTU_76	OTU_76	78.0833	p__Acidobacteria	c__Acidobacteriia	o__Acidobacteriales	f__Acidobacteriaceae_(Subgroup_1)	g__Acidipila	s__	3	12	2.57521	15	0.149178	0.217295	94.181	0.10234	0.10234	0.004876	0	0.333333	1	0.262667
OTU_68	OTU_68	45.8333	p__Proteobacteria	c__Gammaproteobacteria	o__Xanthomonadales	f__Rhodanobacteraceae	g__Luteibacter	s__metagenome	3	4	2.60625	18	0.127018	0.174943	82	0.000167	0.000167	0.006298	0	0.666667	2	0.082698
OTU_8	OTU_8	1050.42	p__Actinobacteria	c__Actinobacteria	o__Micrococcales	f__Microbacteriaceae			3	11	2.67832	14	0.155878	0.218363	58	0.043334	0.043334	0.005498	0	0.666667	2	0.162325
OTU_6768	OTU_6768	445.25	p__Actinobacteria	c__Actinobacteria	o__Micrococcales	f__Microbacteriaceae			3	11	2.67832	14	0.155878	0.218363	58	0.043334	0.043334	0.005498	0	0.666667	2	0.162325
OTU_654	OTU_654	94.5833	p__Proteobacteria	c__Alphaproteobacteria	o__Sphingomonadales	f__Sphingomonadaceae			3	15	2.69187	22	0.088125	0.134647	58	0	0	0.006456	0	0.666667	2	0.054598
OTU_40	OTU_40	251.417	p__Bacteroidetes	c__Bacteroidia	o__Sphingobacteriales	f__Sphingobacteriaceae	g__Mucilaginibacter		3	15	2.61967	22	0.088125	0.134647	58	0	0	0.006456	0	0.666667	2	0.054598
OTU_24	OTU_24	10.4167	p__Proteobacteria	c__Alphaproteobacteria	o__Acetobacterales	f__Acetobacteraceae	g__Endobacter	s__	3	12	2.69352	16	0.141487	0.22048	19.842	0.165874	0.165874	0.004775	0	0.666667	2	0.415478
OTU_4808	OTU_4808	93.1667	p__Proteobacteria	c__Alphaproteobacteria	o__Micropepsales	f__Micropepsaceae	g__uncultured	s__metagenome	3	16	2.64969	3	0.583333	0.690476	16	0	0	0.009615	3	0	0	0.026545
OTU_5757	OTU_5757	68.5	p__Proteobacteria	c__Alphaproteobacteria	o__Rhizobiales	f__Labraceae	g__Labrys	s__Labrys_methylaminiphilus	2	11	1.7539	14	0.162088	0.204421	1956.53	0.006289	0.006289	0.004056	0	0	0	0.055829
OTU_6	OTU_6	463.833	p__Proteobacteria	c__Alphaproteobacteria	o__Rhizobiales	f__Rhizobiaceae	g__Allorhizobium-Neorhizobium-Pararhizobium-Rhizobium		2	11	1.67569	15	0.157333	0.207745	1059.07	0.016095	0.016095	0.004298	0	0	0	0.065889
OTU_71	OTU_71	188.75	p__Proteobacteria	c__Gammaproteobacteria	o__Betaproteobacteriales	f__Burkholderiaceae	g__Rhizobacter	s__metagenome	2	11	1.6842	16	0.146949	0.190178	1006.07	0.003108	0.003108	0.004539	0	0	0	0.037842
OTU_107	OTU_107	136.833	p__Bacteroidetes	c__Bacteroidia	o__Sphingobacteriales	f__Sphingobacteriaceae	g__Mucilaginibacter		2	3	1.66819	21	0.086637	0.135502	565	1e-06	1e-06	0.005162	0	0	0	0.038906
OTU_113	OTU_113	38.3333	p__Bacteroidetes	c__Bacteroidia	o__Sphingobacteriales	f__Sphingobacteriaceae	g__Pedobacter		2	5	1.68868	15	0.1475	0.221353	270.969	0.069185	0.069185	0.004036	0	0	0	0.197754
OTU_97	OTU_97	124.5	p__Acidobacteria	c__Acidobacteriia	o__Acidobacteriales	f__Acidobacteriaceae_(Subgroup_1)	g__Acidipila	s__	2	12	1.65734	17	0.122661	0.179442	232	0.029967	0.029967	0.004888	0	0	0	0.086373
OTU_6984	OTU_6984	35.9167	p__Verrucomicrobia	c__Verrucomicrobiae	o__Methylacidiphilales	f__Methylacidiphilaceae	g__uncultured	s__	2	3	1.75671	21	0.086257	0.130135	232	1e-06	1e-06	0.005686	0	0	0	0.02911
OTU_14	OTU_14	207.333	p__Actinobacteria	c__Thermoleophilia	o__Solirubrobacterales	f__67-14	g__metagenome	s__metagenome	2	15	1.71329	21	0.095857	0.143553	166.5	1e-06	1e-06	0.004717	0	0	0	0.036168
OTU_2	OTU_2	4294.42	p__Proteobacteria	c__Gammaproteobacteria	o__Betaproteobacteriales	f__Burkholderiaceae	g__Burkholderia-Caballeronia-Paraburkholderia		2	12	1.76923	18	0.109564	0.1516	117	0.005763	0.005763	0.005901	0	0	0	0.024977
OTU_56	OTU_56	120.333	p__Proteobacteria	c__Alphaproteobacteria	o__Rhizobiales	f__Beijerinckiaceae			2	5	1.69728	17	0.119192	0.163425	117	0.003127	0.003127	0.005546	0	0	0	0.029174
OTU_51	OTU_51	100.5	p__Proteobacteria	c__Alphaproteobacteria	o__Azospirillales	f__Inquilinaceae	g__Inquilinus	s__Inquilinus_limosus	2	15	1.74781	23	0.081379	0.119456	117	0	0	0.005827	0	0	0	0.021431
OTU_47	OTU_47	450.083	p__Proteobacteria	c__Alphaproteobacteria	o__Rhizobiales	f__Labraceae	g__Labrys	s__metagenome	2	7	1.67832	16	0.135011	0.192234	117	0.026972	0.026972	0.005139	0	0	0	0.08078
OTU_45	OTU_45	2.08333	p__Proteobacteria	c__Gammaproteobacteria	o__Betaproteobacteriales	f__Burkholderiaceae	g__Ralstonia	s__Ralstonia_pickettii	2	12	1.71003	16	0.126474	0.172232	117	0.01098	0.01098	0.005445	0	0	0	0.040653
OTU_543	OTU_543	166.667	p__Verrucomicrobia	c__Verrucomicrobiae	o__Methylacidiphilales	f__Methylacidiphilaceae	g__uncultured		2	3	1.73521	22	0.079568	0.114578	117	0	0	0.006432	0	0	0	0.016373
OTU_164	OTU_164	137.917	p__Proteobacteria	c__Gammaproteobacteria	o__Betaproteobacteriales	f__Burkholderiaceae	g__Burkholderia-Caballeronia-Paraburkholderia		2	2	1.73175	16	0.128962	0.173494	48.5	0.00028	0.00028	0.003861	0	0	0	0.09079
OTU_3777	OTU_3777	78.1667	p__Proteobacteria	c__Alphaproteobacteria	o__Sphingomonadales	f__Sphingomonadaceae	g__Sphingomonas		2	11	1.7118	14	0.160763	0.215018	19.0482	0.034792	0.034792	0.00368	0	0	0	0.129932
OTU_79	OTU_79	18.1667	p__Actinobacteria	c__Actinobacteria	o__Corynebacteriales	f__Mycobacteriaceae	g__Mycobacterium		2	2	1.73948	18	0.109462	0.156689	15	7.4e-05	7.4e-05	0.004198	0	0	0	0.071415
OTU_4572	OTU_4572	16.5	p__Proteobacteria	c__Alphaproteobacteria	o__Acetobacterales	f__Acetobacteraceae	g__Acidocella	s__	2	16	1.68759	3	0.5	0.595238	10	0	0	0.006643	3	0	0	0.019857
OTU_4096	OTU_4096	32.6667	p__Actinobacteria	c__Actinobacteria	o__Frankiales	f__Acidothermaceae	g__Acidothermus		2	16	1.80114	4	0.4375	0.559524	6	0	0	0.006914	3	0	0	0.017301
OTU_133	OTU_133	11.8333	p__Actinobacteria	c__Actinobacteria	o__Frankiales	f__Acidothermaceae	g__Acidothermus	s__uncultured_actinobacterium	2	16	1.69596	4	0.4375	0.559524	6	0	0	0.006914	3	0	0	0.017301
OTU_134	OTU_134	37.6667	p__Acidobacteria	c__Acidobacteriia	o__Acidobacteriales	f__Acidobacteriaceae_(Subgroup_1)			2	16	1.68083	4	0.388889	0.52381	6	0	0	0.007069	3	0	0	0.014373
OTU_43	OTU_43	116.75	p__WPS-2	c__	o__	f__	g__	s__	2	22	1.72318	2	0.666667	0.75	4	0	0	0.00729	7	0	0	0.014975
OTU_64	OTU_64	66	p__Proteobacteria	c__Deltaproteobacteria	o__Myxococcales	f__Polyangiaceae	g__Pajaroellobacter		2	22	1.72201	3	0.571429	0.708333	3	0	0	0.007496	7	0	0	0.013084
OTU_114	OTU_114	142.25	p__Verrucomicrobia	c__Verrucomicrobiae	o__Methylacidiphilales	f__Methylacidiphilaceae	g__uncultured	s__	2	22	1.6728	3	0.571429	0.708333	3	0	0	0.007496	7	0	0	0.013084
OTU_17	OTU_17	620.75	p__Proteobacteria	c__Alphaproteobacteria	o__Micropepsales	f__Micropepsaceae	g__uncultured	s__metagenome	2	0	1.70578	2	0.75	0.833333	2	0	0	0.007916	1	0	0	0.012238
OTU_118	OTU_118	51.1667	p__Proteobacteria	c__Alphaproteobacteria	o__Rhodospirillales	f__Magnetospirillaceae	g__uncultured	s__	2	0	1.66696	2	0.75	0.833333	2	0	0	0.007916	1	0	0	0.012238
OTU_15	OTU_15	361.917	p__Proteobacteria	c__Alphaproteobacteria	o__Acetobacterales	f__Acetobacteraceae	g__Acidiphilium	s__metagenome	2	1	1.71474	1	1	1	1	0	0	0.008895	2	0	0	0.009508
OTU_227	OTU_227	195.333	p__Proteobacteria	c__Alphaproteobacteria	o__Rhizobiales	f__Xanthobacteraceae	g__Afipia		2	10	1.72982	1	1	1	1	0	0	0.008895	6	0	0	0.009508
OTU_2914	OTU_2914	39.3333	p__Proteobacteria	c__Alphaproteobacteria	o__Caulobacterales	f__Caulobacteraceae	g__uncultured		2	19	1.7879	1	1	1	1	0	0	0.008895	12	0	0	0.009508
OTU_1	OTU_1	2032.58	p__Proteobacteria	c__Alphaproteobacteria	o__Rhizobiales	f__Xanthobacteraceae	g__Bradyrhizobium		2	12	1.69325	15	0.147132	0.218811	0	0.10059	0.10059	0.00357	0	1	1	0.269604
OTU_46	OTU_46	625.833	p__Proteobacteria	c__Alphaproteobacteria	o__Rhizobiales	f__Xanthobacteraceae	g__Tardiphaga	s__	2	11	1.65035	15	0.135166	0.176388	0	0.016092	0.016092	0.00403	0	1	1	0.070121
OTU_528	OTU_528	46	p__Acidobacteria	c__Acidobacteriia	o__Acidobacteriales	f__Acidobacteriaceae_(Subgroup_1)	g__Occallatibacter	s__uncultured_Acidobacteria_bacterium	2	3	1.72688	23	0.074401	0.111313	0	0	0	0.005443	0	1	1	0.032145
OTU_5246	OTU_5246	108.833	p__Bacteroidetes	c__Bacteroidia	o__Chitinophagales	f__Chitinophagaceae	g__uncultured		2	6	1.6757	19	0.102698	0.1378	0	8e-06	8e-06	0.00462	0	1	1	0.048772
OTU_120	OTU_120	30.25	p__Actinobacteria	c__Actinobacteria					2	15	1.71432	20	0.113244	0.163525	0	1.1e-05	1.1e-05	0.004254	0	1	1	0.053713
OTU_4951	OTU_4951	65.5833	p__Acidobacteria	c__Acidobacteriia	o__Acidobacteriales	f__Acidobacteriaceae_(Subgroup_1)	g__Granulicella		2	12	1.7078	15	0.144785	0.210054	0	0.079198	0.079198	0.003651	0	1	1	0.220291
OTU_6265	OTU_6265	48.6667	p__Actinobacteria	c__Actinobacteria	o__Corynebacteriales	f__Mycobacteriaceae	g__Mycobacterium		2	5	1.77068	16	0.127292	0.172626	0	0.004935	0.004935	0.004551	0	1	1	0.04469
OTU_136	OTU_136	1	p__Firmicutes	c__Negativicutes	o__Selenomonadales	f__Veillonellaceae	g__Pelosinus	s__	2	9	1.85377	1	1	1	0	0	0	0.006098	5	1	1	0.017111
OTU_6606	OTU_6606	10.1667	p__Firmicutes	c__Clostridia	o__Clostridiales	f__Lachnospiraceae	g__Anaerocolumna	s__	2	9	1.85377	1	1	1	0	0	0	0.006098	5	1	1	0.017111
OTU_200	OTU_200	2.66667	p__Firmicutes	c__Clostridia	o__Clostridiales	f__Clostridiaceae_1	g__Clostridium_sensu_stricto_1	s__	2	9	1.70753	1	1	1	0	0	0	0.006098	5	1	1	0.017111
OTU_115	OTU_115	332.25	p__Bacteroidetes	c__Bacteroidia	o__Sphingobacteriales	f__Sphingobacteriaceae	g__Mucilaginibacter		2	12	1.70629	16	0.136416	0.195419	0	0.090233	0.090233	0.003445	0	1	1	0.225083
OTU_103	OTU_103	25.0833	p__Actinobacteria	c__Actinobacteria	o__Corynebacteriales	f__Mycobacteriaceae	g__Mycobacterium	s__Mycobacterium_lentiflavum	2	2	1.77895	16	0.126338	0.164959	0	0.000444	0.000444	0.003805	0	1	1	0.093892
OTU_5237	OTU_5237	157.917	p__Bacteroidetes	c__Bacteroidia	o__Sphingobacteriales	f__Sphingobacteriaceae	g__Mucilaginibacter		2	12	1.69527	16	0.136416	0.195419	0	0.090233	0.090233	0.003445	0	1	1	0.225083
OTU_25	OTU_25	116.75	p__Proteobacteria	c__Alphaproteobacteria	o__Rhizobiales	f__Rhizobiaceae	g__Mesorhizobium	s__Mesorhizobium_ciceri	2	6	1.69424	19	0.110075	0.155388	0	2e-05	2e-05	0.003984	0	1	1	0.069682
OTU_139	OTU_139	52.3333	p__Actinobacteria	c__Thermoleophilia	o__Solirubrobacterales	f__Solirubrobacteraceae	g__Conexibacter	s__	2	13	1.81627	1	1	1	0	0	0	0.006098	8	1	1	0.017111
OTU_4918	OTU_4918	47.3333	p__Proteobacteria	c__Gammaproteobacteria	o__Xanthomonadales	f__Rhodanobacteraceae	g__Dokdonella		2	13	1.89333	1	1	1	0	0	0	0.006098	8	1	1	0.017111
OTU_5160	OTU_5160	36.75	p__Proteobacteria	c__Gammaproteobacteria	o__WD260				2	13	1.89142	1	1	1	0	0	0	0.006098	8	1	1	0.017111
OTU_89	OTU_89	6.83333	p__Firmicutes	c__Clostridia	o__Clostridiales	f__Clostridiaceae_1	g__Clostridium_sensu_stricto_1	s__Clostridium_perfringens	2	14	2	1	1	1	0	0	0	0.006098	9	1	1	0.017111
OTU_96	OTU_96	2.66667	p__Firmicutes	c__Clostridia	o__Clostridiales	f__Lachnospiraceae	g__Anaerocolumna	s__	2	14	2	1	1	1	0	0	0	0.006098	9	1	1	0.017111
OTU_185	OTU_185	10.75	p__Firmicutes	c__Clostridia	o__Clostridiales	f__Peptostreptococcaceae	g__Paeniclostridium	s__	2	14	2	1	1	1	0	0	0	0.006098	9	1	1	0.017111
OTU_77	OTU_77	100.833	p__WPS-2	c__metagenome	o__metagenome	f__metagenome	g__metagenome	s__metagenome	2	15	1.66695	23	0.0811	0.115501	0	0	0	0.004573	0	1	1	0.036209
OTU_83	OTU_83	124.25	p__Actinobacteria	c__Actinobacteria	o__Micrococcales	f__Microbacteriaceae	g__Subtercola	s__Subtercola_boreus	2	12	1.78322	15	0.143902	0.205816	0	0.055376	0.055376	0.004054	0	1	1	0.159856
OTU_101	OTU_101	85.9167	p__Bacteroidetes	c__Bacteroidia	o__Sphingobacteriales	f__Sphingobacteriaceae	g__Mucilaginibacter		2	11	1.78194	14	0.151088	0.200417	0	0.010815	0.010815	0.004055	0	1	1	0.072125
OTU_7	OTU_7	1518.5	p__Proteobacteria	c__Alphaproteobacteria	o__Sphingomonadales	f__Sphingomonadaceae	g__Sphingomonas		1	12	0.937063	19	0.098827	0.127644	0	0.00107	0.00107	0.003423	0	0	0	0.009218
OTU_5	OTU_5	2329.42	p__Proteobacteria	c__Gammaproteobacteria	o__Pseudomonadales	f__Pseudomonadaceae	g__Pseudomonas		1	12	0.843597	17	0.117063	0.158912	0	0.012177	0.012177	0.002609	0	0	0	0.037287
OTU_5760	OTU_5760	21.0833	p__Proteobacteria	c__Alphaproteobacteria	o__Rhizobiales	f__Xanthobacteraceae			1	0	0.872155	3	0.5	0.611111	0	0	0	0.004279	1	0	0	0.007306
OTU_4364	OTU_4364	73.75	p__Proteobacteria	c__Alphaproteobacteria	o__Acetobacterales	f__Acetobacteraceae			1	1	0.881119	2	0.666667	0.75	0	0	0	0.004699	2	0	0	0.006491
OTU_124	OTU_124	31.3333	p__Actinobacteria	c__Actinobacteria	o__Micrococcales	f__Microbacteriaceae	g__Aurantimicrobium	s__	1	1	0.833626	2	0.666667	0.75	0	0	0	0.004699	2	0	0	0.006491
OTU_58	OTU_58	290.25	p__Proteobacteria	c__Alphaproteobacteria	o__Azospirillales	f__Inquilinaceae	g__Inquilinus		1	3	0.867133	24	0.06933	0.096205	0	0	0	0.003234	0	0	0	0.014264
OTU_205	OTU_205	50.1667	p__Proteobacteria	c__Gammaproteobacteria	o__WD260	f__	g__	s__	1	2	0.924695	19	0.099831	0.135453	0	1.3e-05	1.3e-05	0.002712	0	0	0	0.025591
OTU_811	OTU_811	8.5	p__Proteobacteria	c__Alphaproteobacteria	o__Rhizobiales	f__Xanthobacteraceae	g__uncultured	s__	1	6	0.895105	19	0.10252	0.13215	0	4e-06	4e-06	0.002767	0	0	0	0.024386
OTU_149	OTU_149	27.25	p__Proteobacteria	c__Alphaproteobacteria	o__Elsterales	f__uncultured			1	3	0.826621	21	0.085507	0.117564	0	1e-06	1e-06	0.003033	0	0	0	0.016615
OTU_4152	OTU_4152	92	p__Actinobacteria	c__Actinobacteria	o__Frankiales	f__Frankiaceae	g__Jatrophihabitans		1	6	0.908778	19	0.111216	0.15377	0	9e-06	9e-06	0.002491	0	0	0	0.040243
OTU_16	OTU_16	206.083	p__Acidobacteria	c__Acidobacteriia	o__Solibacterales	f__Solibacteraceae_(Subgroup_3)	g__Bryobacter	s__	1	15	0.833626	24	0.075303	0.101725	0	0	0	0.003391	0	0	0	0.009298
OTU_1454	OTU_1454	81	p__Proteobacteria	c__Alphaproteobacteria	o__Sphingomonadales	f__Sphingomonadaceae			1	7	0.839161	17	0.119072	0.155596	0	0.005008	0.005008	0.003099	0	0	0	0.018642
OTU_4391	OTU_4391	11.5833	p__Actinobacteria	c__Actinobacteria	o__Frankiales	f__Acidothermaceae	g__Acidothermus		1	16	0.848592	5	0.318182	0.409524	0	0	0	0.003853	3	0	0	0.008586
OTU_18	OTU_18	251.75	p__Cyanobacteria	c__Melainabacteria	o__Obscuribacterales				1	7	0.881119	16	0.134703	0.186584	0	0.026043	0.026043	0.002505	0	0	0	0.074177
OTU_5454	OTU_5454	103.75	p__Proteobacteria	c__Alphaproteobacteria	o__Rhizobiales	f__Xanthobacteraceae			1	8	0.847101	1	1	1	0	0	0	0.006098	4	0	0	0.003973
OTU_4777	OTU_4777	10.3333	p__Proteobacteria	c__Alphaproteobacteria	o__Rhizobiales	f__Beijerinckiaceae			1	8	0.847101	1	1	1	0	0	0	0.006098	4	0	0	0.003973
OTU_20	OTU_20	67.3333	p__Proteobacteria	c__Gammaproteobacteria	o__Betaproteobacteriales	f__Burkholderiaceae	g__Burkholderia-Caballeronia-Paraburkholderia	s__Paraburkholderia_andropogonis	1	12	0.838662	17	0.112381	0.142729	0	0.002039	0.002039	0.003229	0	0	0	0.011923
OTU_28	OTU_28	95.75	p__Proteobacteria	c__Gammaproteobacteria	o__Betaproteobacteriales	f__Burkholderiaceae	g__Burkholderia-Caballeronia-Paraburkholderia	s__metagenome	1	10	0.82807	2	0.666667	0.75	0	0	0	0.004699	6	0	0	0.006491
OTU_162	OTU_162	57.4167	p__Proteobacteria	c__Alphaproteobacteria	o__Caulobacterales	f__Caulobacteraceae	g__uncultured		1	10	0.901754	2	0.666667	0.75	0	0	0	0.004699	6	0	0	0.006491
OTU_54	OTU_54	246.667	p__Proteobacteria	c__Gammaproteobacteria	o__Xanthomonadales	f__Rhodanobacteraceae	g__Dokdonella		1	4	0.947374	20	0.104982	0.136557	0	1.4e-05	1.4e-05	0.002784	0	0	0	0.027063
OTU_53	OTU_53	70.0833	p__Proteobacteria	c__Alphaproteobacteria	o__Acetobacterales	f__Acetobacteraceae	g__uncultured	s__metagenome	1	5	0.853147	18	0.106594	0.13609	0	0.000581	0.000581	0.003272	0	0	0	0.010758
OTU_86	OTU_86	106.5	p__Acidobacteria	c__Acidobacteriia	o__Acidobacteriales	f__Acidobacteriaceae_(Subgroup_1)	g__Acidicapsa		1	2	0.834799	17	0.116601	0.152287	0	0.000124	0.000124	0.002367	0	0	0	0.058036
OTU_235	OTU_235	131.5	p__Bacteroidetes	c__Bacteroidia	o__Chitinophagales	f__Chitinophagaceae			1	0	0.833333	3	0.5	0.611111	0	0	0	0.004279	1	0	0	0.007306
OTU_147	OTU_147	46.8333	p__Verrucomicrobia	c__Verrucomicrobiae	o__Chthoniobacterales	f__Chthoniobacteraceae	g__Chthoniobacter	s__	1	3	0.833626	23	0.07375	0.098399	0	0	0	0.003648	0	0	0	0.008085
OTU_108	OTU_108	108.75	p__Proteobacteria	c__Alphaproteobacteria	o__Sphingomonadales	f__Sphingomonadaceae	g__Sphingomonas	s__metagenome	1	16	0.825704	5	0.291667	0.390476	0	0	0	0.003919	3	0	0	0.007739
OTU_73	OTU_73	173.833	p__Actinobacteria	c__Actinobacteria	o__Micrococcales	f__Microbacteriaceae			1	4	0.844134	20	0.104982	0.136557	0	1e-05	1e-05	0.002929	0	0	0	0.024102
OTU_70	OTU_70	9.16667	p__Proteobacteria	c__Alphaproteobacteria	o__Rhizobiales	f__Amb-16S-1323	g__	s__	1	17	0.853792	1	1	1	0	0	0	0.006098	10	0	0	0.003973
OTU_1121	OTU_1121	19.75	p__Proteobacteria	c__Alphaproteobacteria	o__Rhizobiales	f__Hyphomicrobiaceae	g__Hyphomicrobium		1	17	0.853792	1	1	1	0	0	0	0.006098	10	0	0	0.003973
OTU_119	OTU_119	40.0833	p__Actinobacteria	c__Actinobacteria	o__Streptomycetales	f__Streptomycetaceae	g__Streptomyces		1	6	0.838596	19	0.10252	0.13215	0	4e-06	4e-06	0.002767	0	0	0	0.024386
OTU_375	OTU_375	48.0833	p__Proteobacteria	c__Alphaproteobacteria	o__Micropepsales	f__Micropepsaceae	g__uncultured		1	18	0.829825	1	1	1	0	0	0	0.006098	11	0	0	0.003973
OTU_2047	OTU_2047	74.0833	p__Bacteroidetes	c__Bacteroidia	o__Chitinophagales	f__Chitinophagaceae	g__uncultured		1	18	0.829825	1	1	1	0	0	0	0.006098	11	0	0	0.003973
OTU_422	OTU_422	46.3333	p__Acidobacteria	c__Acidobacteriia	o__Acidobacteriales	f__Acidobacteriaceae_(Subgroup_1)	g__Acidicapsa		1	12	0.858705	17	0.121026	0.164152	0	0.025697	0.025697	0.002354	0	0	0	0.063628
OTU_60	OTU_60	68.5833	p__Proteobacteria	c__Alphaproteobacteria	o__Rhizobiales	f__Beijerinckiaceae	g__Methylorosula		1	19	0.900177	2	0.666667	0.75	0	0	0	0.004699	12	0	0	0.006491
OTU_4285	OTU_4285	18.5833	p__Acidobacteria	c__Acidobacteriia	o__Acidobacteriales	f__Acidobacteriaceae_(Subgroup_1)			1	19	0.887719	2	0.666667	0.75	0	0	0	0.004699	12	0	0	0.006491
OTU_4360	OTU_4360	26.4167	p__Proteobacteria	c__Alphaproteobacteria	o__Sphingomonadales	f__Sphingomonadaceae	g__Sphingomonas		1	3	0.868421	23	0.074307	0.105663	0	0	0	0.003124	0	0	0	0.01788
OTU_98	OTU_98	16	p__Actinobacteria	c__Coriobacteriia	o__Coriobacteriales	f__Atopobiaceae	g__Coriobacteriaceae_UCG-002	s__	1	20	0.937156	1	1	1	0	0	0	0.006098	13	0	0	0.003973
OTU_49	OTU_49	27.1667	p__Firmicutes	c__Clostridia	o__Clostridiales	f__Ruminococcaceae	g__[Eubacterium]_coprostanoligenes_group	s__	1	20	0.937156	1	1	1	0	0	0	0.006098	13	0	0	0.003973
OTU_158	OTU_158	22.5	p__Actinobacteria	c__Actinobacteria	o__Frankiales	f__Acidothermaceae	g__Acidothermus		1	21	0.84072	1	1	1	0	0	0	0.006098	14	0	0	0.003973
OTU_5285	OTU_5285	24.5	p__Actinobacteria	c__Thermoleophilia	o__Solirubrobacterales	f__Solirubrobacteraceae	g__Conexibacter		1	21	0.84072	1	1	1	0	0	0	0.006098	14	0	0	0.003973
OTU_4296	OTU_4296	38.75	p__Proteobacteria	c__Gammaproteobacteria	o__Xanthomonadales	f__Rhodanobacteraceae	g__Luteibacter		1	4	0.845614	20	0.104982	0.136557	0	1e-05	1e-05	0.002929	0	0	0	0.024102
OTU_1170	OTU_1170	18.1667	p__Bacteroidetes	c__Bacteroidia	o__Chitinophagales	f__Chitinophagaceae	g__uncultured		1	22	0.826902	4	0.4	0.520833	0	0	0	0.004102	7	0	0	0.007488
OTU_1098	OTU_1098	44.0833	p__Proteobacteria	c__Alphaproteobacteria	o__Caulobacterales	f__Caulobacteraceae	g__uncultured		1	16	0.831284	5	0.318182	0.409524	0	0	0	0.003853	3	0	0	0.008586
OTU_131	OTU_131	29.3333	p__Actinobacteria	c__Actinobacteria	o__Propionibacteriales	f__Nocardioidaceae	g__Aeromicrobium	s__	1	11	0.833042	14	0.14787	0.183233	0	0.00332	0.00332	0.002509	0	0	0	0.03426
OTU_739	OTU_739	11.5833	p__Bacteroidetes	c__Bacteroidia	o__Sphingobacteriales	f__Sphingobacteriaceae	g__Mucilaginibacter		1	22	0.844729	4	0.4	0.520833	0	0	0	0.004102	7	0	0	0.007488

## Sheet: 2F
Supplementary Table 3 The basic information of OTUs Node in the networks.
Id	Label	abundance	phylum	class	order	family	genus	x	degree	modularity_class	weighted degree	Eccentricity	closnesscentrality	harmonicclosnesscentrality	betweenesscentrality	Authority	Hub	pageranks	componentnumber	clustering	triangles	eigencentrality
OTU_254	OTU_254	29.875	p__Acidobacteria	c__Acidobacteriia	o__Acidobacteriales	f__Acidobacteriaceae_(Subgroup_1)	g__Granulicella	s__uncultured_soil_bacterium	13	25	12.3737	7	0.324503	0.4293	565.936	0.327392	0.327392	0.011973	4	0.384615	30	1
OTU_204	OTU_204	63.875	p__Proteobacteria	c__Alphaproteobacteria	o__Dongiales	f__Dongiaceae	g__Dongia	s__metagenome	11	25	10.4345	8	0.313099	0.411953	1475.43	0.25343	0.25343	0.011074	4	0.363636	20	0.766502
OTU_6466	OTU_6466	58.125	p__Proteobacteria	c__Alphaproteobacteria	o__Rhizobiales	f__Beijerinckiaceae			11	25	10.4262	7	0.314103	0.408042	669.551	0.23708	0.23708	0.011052	4	0.327273	18	0.755378
OTU_52	OTU_52	32	p__Actinobacteria	c__Actinobacteria	o__Corynebacteriales	f__Mycobacteriaceae	g__Mycobacterium		11	6	10.4632	8	0.284884	0.383212	510.189	0.255217	0.255217	0.010501	4	0.363636	20	0.760715
OTU_152	OTU_152	33.125	p__Actinobacteria	c__Thermoleophilia	o__Solirubrobacterales	f__67-14			10	25	9.48084	6	0.310127	0.402041	955.302	0.174047	0.174047	0.010346	4	0.244444	11	0.589664
OTU_220	OTU_220	46.5	p__Proteobacteria	c__Alphaproteobacteria	o__Acetobacterales	f__Acetobacteraceae	g__uncultured		10	25	9.50793	7	0.293413	0.388824	364.413	0.212884	0.212884	0.009815	4	0.355556	16	0.681626
OTU_6265	OTU_6265	23.25	p__Actinobacteria	c__Actinobacteria	o__Corynebacteriales	f__Mycobacteriaceae	g__Mycobacterium		10	19	9.53757	8	0.275281	0.370627	324.23	0.13479	0.13479	0.010317	4	0.355556	16	0.472677
OTU_30	OTU_30	360.125	p__Actinobacteria	c__Actinobacteria	o__Frankiales	f__Frankiaceae	g__Jatrophihabitans	s__	10	6	9.52885	8	0.256545	0.348178	136.946	0.187962	0.187962	0.009826	4	0.511111	23	0.587382
OTU_2799	OTU_2799	226.625	p__Proteobacteria	c__Alphaproteobacteria	o__Acetobacterales	f__Acetobacteraceae	g__uncultured	s__metagenome	10	6	9.52885	8	0.256545	0.348178	136.946	0.187962	0.187962	0.009826	4	0.511111	23	0.587382
OTU_554	OTU_554	23.75	p__Verrucomicrobia	c__Verrucomicrobiae	o__Methylacidiphilales	f__Methylacidiphilaceae	g__uncultured		9	25	8.57259	6	0.308176	0.395238	893.449	0.217718	0.217718	0.008989	4	0.361111	13	0.680199
OTU_213	OTU_213	28	p__Acidobacteria	c__Acidobacteriia	o__Acidobacteriales	f__Acidobacteriaceae_(Subgroup_1)			9	25	8.55706	7	0.322368	0.411443	754.728	0.237573	0.237573	0.008448	4	0.361111	13	0.748596
OTU_509	OTU_509	12.875	p__Acidobacteria	c__Acidobacteriia	o__Acidobacteriales	f__Acidobacteriaceae_(Subgroup_1)	g__Acidipila		9	6	8.55015	7	0.260638	0.35243	398.737	0.183036	0.183036	0.008806	4	0.472222	17	0.582066
OTU_32	OTU_32	328.375	p__Acidobacteria	c__Acidobacteriia	o__Acidobacteriales	f__Acidobacteriaceae_(Subgroup_1)	g__Acidipila		9	3	8.64814	8	0.259259	0.344436	289.521	0.092575	0.092575	0.008534	4	0.555556	20	0.457793
OTU_19	OTU_19	86.375	p__Proteobacteria	c__Gammaproteobacteria	o__Xanthomonadales	f__Rhodanobacteraceae	g__Rhodanobacter		9	3	8.5291	7	0.253886	0.338727	223.914	0.086102	0.086102	0.008668	4	0.527778	19	0.439449
OTU_26	OTU_26	188.75	p__Proteobacteria	c__Alphaproteobacteria	o__Rhizobiales	f__Beijerinckiaceae	g__Roseiarcus	s__	9	6	8.64182	8	0.255875	0.343076	65.2735	0.188283	0.188283	0.008645	4	0.583333	21	0.583891
OTU_180	OTU_180	65.375	p__Proteobacteria	c__Alphaproteobacteria	o__Rhizobiales	f__Beijerinckiaceae	g__uncultured		8	6	7.54136	8	0.263441	0.347498	258.327	0.163634	0.163634	0.008092	4	0.535714	15	0.515932
OTU_5285	OTU_5285	45.375	p__Actinobacteria	c__Thermoleophilia	o__Solirubrobacterales	f__Solirubrobacteraceae	g__Conexibacter		8	25	7.64207	8	0.263441	0.348688	239.816	0.121161	0.121161	0.009059	4	0.357143	10	0.403152
OTU_6319	OTU_6319	46.625	p__Proteobacteria	c__Alphaproteobacteria	o__Acetobacterales	f__Acetobacteraceae	g__uncultured	s__uncultured_soil_bacterium	8	25	7.69801	7	0.305296	0.380831	201.631	0.224695	0.224695	0.007589	4	0.571429	16	0.662724
OTU_55	OTU_55	101.125	p__Proteobacteria	c__Gammaproteobacteria	o__WD260	f__	g__	s__	8	3	7.67181	8	0.230588	0.306414	22.9257	0.066014	0.066014	0.007798	4	0.642857	18	0.370753
OTU_8	OTU_8	1186.5	p__Actinobacteria	c__Actinobacteria	o__Micrococcales	f__Microbacteriaceae			8	3	7.6962	8	0.230588	0.306414	18.0413	0.065726	0.065726	0.007721	4	0.714286	20	0.375218
OTU_134	OTU_134	32.375	p__Acidobacteria	c__Acidobacteriia	o__Acidobacteriales	f__Acidobacteriaceae_(Subgroup_1)			7	3	6.6544	8	0.259947	0.340015	206.154	0.082331	0.082331	0.006842	4	0.47619	10	0.390601
OTU_124	OTU_124	86.125	p__Actinobacteria	c__Actinobacteria	o__Micrococcales	f__Microbacteriaceae	g__Aurantimicrobium	s__	7	25	6.64462	8	0.271468	0.351919	112.316	0.141991	0.141991	0.007313	4	0.47619	10	0.451566
OTU_5237	OTU_5237	13.875	p__Bacteroidetes	c__Bacteroidia	o__Sphingobacteriales	f__Sphingobacteriaceae	g__Mucilaginibacter		7	3	6.68205	8	0.221719	0.289334	100.927	0.052773	0.052773	0.007459	4	0.619048	13	0.308023
OTU_158	OTU_158	30.125	p__Actinobacteria	c__Actinobacteria	o__Frankiales	f__Acidothermaceae	g__Acidothermus		7	25	6.56911	8	0.275281	0.352089	34.6813	0.185733	0.185733	0.006962	4	0.619048	13	0.548319
OTU_3094	OTU_3094	140.5	p__Actinobacteria	c__Actinobacteria	o__Frankiales	f__Frankiaceae	g__Jatrophihabitans		7	6	6.76151	8	0.229508	0.3043	13.717	0.138761	0.138761	0.007053	4	0.761905	16	0.439216
OTU_79	OTU_79	12.625	p__Actinobacteria	c__Actinobacteria	o__Corynebacteriales	f__Mycobacteriaceae	g__Mycobacterium		7	3	6.74122	8	0.230047	0.301312	9.08676	0.061736	0.061736	0.006808	4	0.809524	17	0.349835
OTU_95	OTU_95	139.625	p__Proteobacteria	c__Alphaproteobacteria	o__Acetobacterales	f__Acetobacteraceae	g__Roseococcus	s__metagenome	6	20	5.64086	9	0.266304	0.345643	1083.52	0.043312	0.043312	0.008619	4	0.266667	4	0.178746
OTU_3777	OTU_3777	180.75	p__Proteobacteria	c__Alphaproteobacteria	o__Sphingomonadales	f__Sphingomonadaceae	g__Sphingomonas		6	20	5.77363	10	0.220721	0.293444	332.27	0.009134	0.009134	0.009044	4	0.466667	7	0.09616
OTU_35	OTU_35	84.625	p__Proteobacteria	c__Alphaproteobacteria	o__Rhizobiales	f__Hyphomicrobiaceae	g__Hyphomicrobium	s__uncultured_Hyphomicrobium_sp.	6	20	5.7239	10	0.228972	0.30722	318.038	0.012787	0.012787	0.009052	4	0.266667	4	0.102958
OTU_76	OTU_76	82.125	p__Acidobacteria	c__Acidobacteriia	o__Acidobacteriales	f__Acidobacteriaceae_(Subgroup_1)	g__Acidipila	s__	6	6	5.67185	9	0.232227	0.305507	113.179	0.114218	0.114218	0.006803	4	0.533333	8	0.353091
OTU_147	OTU_147	31.125	p__Verrucomicrobia	c__Verrucomicrobiae	o__Chthoniobacterales	f__Chthoniobacteraceae	g__Chthoniobacter	s__	6	25	5.69566	8	0.250639	0.320287	49.4629	0.097213	0.097213	0.006599	4	0.4	6	0.3148
OTU_164	OTU_164	44.75	p__Proteobacteria	c__Gammaproteobacteria	o__Betaproteobacteriales	f__Burkholderiaceae	g__Burkholderia-Caballeronia-Paraburkholderia		6	25	5.70523	8	0.283237	0.356511	35.9231	0.173994	0.173994	0.005969	4	0.666667	10	0.533508
OTU_1170	OTU_1170	23.75	p__Bacteroidetes	c__Bacteroidia	o__Chitinophagales	f__Chitinophagaceae	g__uncultured		6	25	5.71522	8	0.272981	0.343586	14.9378	0.17324	0.17324	0.005911	4	0.8	12	0.504581
OTU_3644	OTU_3644	99.75	p__Actinobacteria	c__Thermoleophilia	o__Solirubrobacterales	f__67-14	g__metagenome	s__metagenome	6	6	5.80341	8	0.228972	0.299198	0	0.133739	0.133739	0.005944	4	1	15	0.421842
OTU_135	OTU_135	122	p__Proteobacteria	c__Alphaproteobacteria	o__Rhizobiales	f__Xanthobacteraceae	g__Starkeya	s__	5	19	4.77134	9	0.243781	0.31282	209.489	0.034472	0.034472	0.005991	4	0.5	5	0.159776
OTU_56	OTU_56	80.375	p__Proteobacteria	c__Alphaproteobacteria	o__Rhizobiales	f__Beijerinckiaceae			5	16	4.77932	11	0.140603	0.192787	190	2.5e-05	2.5e-05	0.009286	4	0.4	4	0.039039
OTU_133	OTU_133	35.875	p__Actinobacteria	c__Actinobacteria	o__Frankiales	f__Acidothermaceae	g__Acidothermus	s__uncultured_actinobacterium	5	25	4.71895	9	0.257218	0.326765	145.383	0.081739	0.081739	0.006303	4	0.3	3	0.252084
OTU_4391	OTU_4391	23.25	p__Actinobacteria	c__Actinobacteria	o__Frankiales	f__Acidothermaceae	g__Acidothermus		5	16	4.79519	11	0.140603	0.192787	96	2.7e-05	2.7e-05	0.008933	4	0.5	5	0.040845
OTU_149	OTU_149	16.875	p__Proteobacteria	c__Alphaproteobacteria	o__Elsterales	f__uncultured			5	20	4.8378	11	0.189922	0.253176	95.3234	0.003361	0.003361	0.007894	4	0.5	5	0.066263
OTU_177	OTU_177	74.75	p__Bacteroidetes	c__Bacteroidia	o__Sphingobacteriales	f__Sphingobacteriaceae	g__Mucilaginibacter		5	19	4.8077	9	0.228972	0.295327	24.6437	0.047779	0.047779	0.005708	4	0.6	6	0.192372
OTU_422	OTU_422	41.375	p__Acidobacteria	c__Acidobacteriia	o__Acidobacteriales	f__Acidobacteriaceae_(Subgroup_1)	g__Acidicapsa		5	19	4.74199	9	0.222222	0.288476	20.4549	0.046309	0.046309	0.005697	4	0.4	4	0.178938
OTU_1098	OTU_1098	19.5	p__Proteobacteria	c__Alphaproteobacteria	o__Caulobacterales	f__Caulobacteraceae	g__uncultured		5	6	4.75828	8	0.246851	0.309062	15.4238	0.113192	0.113192	0.005294	4	0.5	5	0.330536
OTU_3544	OTU_3544	49.375	p__Acidobacteria	c__Acidobacteriia	o__Acidobacteriales	f__Acidobacteriaceae_(Subgroup_1)	g__Acidipila	s__uncultured_Acidobacteria_bacterium	5	19	4.74886	9	0.233333	0.299749	14.3007	0.03826	0.03826	0.005723	4	0.7	7	0.166232
OTU_6984	OTU_6984	32	p__Verrucomicrobia	c__Verrucomicrobiae	o__Methylacidiphilales	f__Methylacidiphilaceae	g__uncultured	s__	4	25	3.76608	7	0.263441	0.319558	1246.55	0.055716	0.055716	0.005481	4	0.333333	2	0.190117
OTU_270	OTU_270	17.625	p__Proteobacteria	c__Gammaproteobacteria	o__Betaproteobacteriales	f__Burkholderiaceae	g__Burkholderia-Caballeronia-Paraburkholderia		4	16	3.76123	8	0.222222	0.273652	1216	0.007508	0.007508	0.007808	4	0.166667	1	0.04358
OTU_157	OTU_157	29.125	p__Proteobacteria	c__Alphaproteobacteria	o__Acetobacterales	f__Acetobacteraceae	g__Acidocella		4	16	3.75952	10	0.16145	0.212617	553	0.000152	0.000152	0.007416	4	0.333333	2	0.033867
OTU_94	OTU_94	43.75	p__Actinobacteria	c__Actinobacteria	o__Frankiales	f__Cryptosporangiaceae	g__Fodinicola		4	25	3.80567	9	0.258575	0.324385	471.993	0.049047	0.049047	0.006076	4	0.333333	2	0.163305
OTU_71	OTU_71	358.625	p__Proteobacteria	c__Gammaproteobacteria	o__Betaproteobacteriales	f__Burkholderiaceae	g__Rhizobacter	s__metagenome	4	15	3.76191	11	0.180479	0.229367	287	0.000953	0.000953	0.009119	4	0.166667	1	0.020302
OTU_24	OTU_24	13.875	p__Proteobacteria	c__Alphaproteobacteria	o__Acetobacterales	f__Acetobacteraceae	g__Endobacter	s__	4	25	3.79613	7	0.245	0.302089	114.867	0.056316	0.056316	0.005313	4	0.5	3	0.189627
OTU_41	OTU_41	44.25	p__Proteobacteria	c__Alphaproteobacteria	o__Sphingomonadales	f__Sphingomonadaceae	g__Sphingomonas		4	19	3.80913	9	0.239024	0.306722	101.285	0.036931	0.036931	0.004608	4	0.5	3	0.165447
OTU_159	OTU_159	104.75	p__Actinobacteria	c__Actinobacteria	o__Kineosporiales	f__Kineosporiaceae	g__Kineosporia	s__	4	20	3.86858	11	0.182836	0.235829	97	0.001866	0.001866	0.006955	4	0.5	3	0.047609
OTU_88	OTU_88	55	p__Actinobacteria	c__Thermoleophilia	o__Solirubrobacterales	f__Solirubrobacteraceae	g__JCM_18997		4	20	3.76137	10	0.21875	0.279839	97	0.008449	0.008449	0.006671	4	0.5	3	0.069176
OTU_4918	OTU_4918	71.125	p__Proteobacteria	c__Gammaproteobacteria	o__Xanthomonadales	f__Rhodanobacteraceae	g__Dokdonella		4	25	3.76137	7	0.25	0.302891	82.0198	0.038007	0.038007	0.005573	4	0.5	3	0.136921
OTU_83	OTU_83	48.875	p__Actinobacteria	c__Actinobacteria	o__Micrococcales	f__Microbacteriaceae	g__Subtercola	s__Subtercola_boreus	4	20	3.86873	11	0.182836	0.235829	23.5497	0.001916	0.001916	0.006559	4	0.666667	4	0.050035
OTU_7	OTU_7	1268	p__Proteobacteria	c__Alphaproteobacteria	o__Sphingomonadales	f__Sphingomonadaceae	g__Sphingomonas		4	7	3.73809	2	0.7	0.785714	12	0	0	0.008859	2	0.5	3	0.026225
OTU_431	OTU_431	316.125	p__Proteobacteria	c__Alphaproteobacteria	o__Rhizobiales	f__Devosiaceae	g__Devosia	s__metagenome	4	7	3.7614	3	0.583333	0.738095	6	0	0	0.008861	2	0.5	3	0.024615
OTU_37	OTU_37	93.75	p__Proteobacteria	c__Alphaproteobacteria	o__Acetobacterales	f__Acetobacteraceae			4	3	3.79129	9	0.208511	0.26265	0	0.035305	0.035305	0.00427	4	1	6	0.207135
OTU_3738	OTU_3738	40.25	p__Acidobacteria	c__Acidobacteriia	o__Acidobacteriales	f__Acidobacteriaceae_(Subgroup_1)	g__Granulicella		4	3	3.80902	8	0.219731	0.272328	0	0.039007	0.039007	0.004181	4	1	6	0.220856
OTU_375	OTU_375	21.875	p__Proteobacteria	c__Alphaproteobacteria	o__Micropepsales	f__Micropepsaceae	g__uncultured		3	16	2.80798	9	0.187739	0.234394	637	0.001118	0.001118	0.006029	4	0.333333	1	0.024657
OTU_2338	OTU_2338	262.625	p__Proteobacteria	c__Alphaproteobacteria	o__Sphingomonadales	f__Sphingomonadaceae	g__Sphingomonas		3	15	2.83333	10	0.216814	0.272526	387.5	0.007082	0.007082	0.005582	4	0	0	0.041777
OTU_528	OTU_528	21.375	p__Acidobacteria	c__Acidobacteriia	o__Acidobacteriales	f__Acidobacteriaceae_(Subgroup_1)	g__Occallatibacter	s__uncultured_Acidobacteria_bacterium	3	13	2.82722	10	0.209402	0.25756	380	0.006463	0.006463	0.007125	4	0	0	0.030834
OTU_4351	OTU_4351	168.125	p__Actinobacteria	c__Thermoleophilia	o__Solirubrobacterales	f__67-14	g__metagenome	s__metagenome	3	6	2.8151	9	0.210753	0.260269	99.4778	0.026949	0.026949	0.004828	4	0	0	0.089378
OTU_29	OTU_29	442.25	p__Proteobacteria	c__Alphaproteobacteria	o__Acetobacterales	f__Acetobacteraceae	g__Acidisoma	s__	3	16	2.82708	9	0.185606	0.226741	97	0.001117	0.001117	0.006651	4	0.333333	1	0.019314
OTU_2337	OTU_2337	477.875	p__Actinobacteria	c__Actinobacteria	o__Corynebacteriales	f__Mycobacteriaceae	g__Mycobacterium		3	25	2.83254	8	0.241379	0.289674	97	0.03683	0.03683	0.004861	4	0.333333	1	0.119273
OTU_7105	OTU_7105	48.25	p__Cyanobacteria	c__Melainabacteria	o__Obscuribacterales				3	25	2.80327	8	0.205021	0.244789	97	0.012216	0.012216	0.005262	4	0.333333	1	0.049055
OTU_7324	OTU_7324	233.125	p__Proteobacteria	c__Alphaproteobacteria	o__Sphingomonadales	f__Sphingomonadaceae	g__Sphingomonas		3	3	2.80952	7	0.245	0.301579	19.189	0.041558	0.041558	0.003436	4	0.666667	2	0.186482
OTU_5248	OTU_5248	72	p__Acidobacteria	c__Acidobacteriia	o__Solibacterales	f__Solibacteraceae_(Subgroup_3)	g__Bryobacter		3	6	2.79601	8	0.209402	0.262136	18.6414	0.044435	0.044435	0.003965	4	0.333333	1	0.144408
OTU_5754	OTU_5754	257.25	p__Proteobacteria	c__Alphaproteobacteria	o__Sphingomonadales	f__Sphingomonadaceae	g__Sphingomonas		3	7	2.83333	3	0.583333	0.690476	11	0	0	0.008367	2	0	0	0.013368
OTU_47	OTU_47	424.75	p__Proteobacteria	c__Alphaproteobacteria	o__Rhizobiales	f__Labraceae	g__Labrys	s__metagenome	3	25	2.84449	8	0.230588	0.284475	6.52016	0.045411	0.045411	0.003647	4	0.666667	2	0.153582
OTU_502	OTU_502	17	p__Bacteroidetes	c__Bacteroidia	o__Sphingobacteriales	f__Sphingobacteriaceae	g__Mucilaginibacter		3	14	2.85714	2	0.8	0.875	4	0	0	0.008588	7	0.333333	1	0.011374
OTU_43	OTU_43	105	p__WPS-2	c__	o__	f__	g__	s__	3	25	2.80952	8	0.243781	0.294776	3.4	0.047286	0.047286	0.004075	4	0.666667	2	0.152698
OTU_11	OTU_11	337.75	p__Acidobacteria	c__Acidobacteriia	o__Acidobacteriales	f__Acidobacteriaceae_(Subgroup_1)	g__Terriglobus	s__	3	4	2.83254	1	1	1	2	0	0	0.008891	5	0.333333	1	0.010337
OTU_58	OTU_58	253.125	p__Proteobacteria	c__Alphaproteobacteria	o__Azospirillales	f__Inquilinaceae	g__Inquilinus		3	8	2.82107	1	1	1	2	0	0	0.008891	8	0.333333	1	0.010337
OTU_5454	OTU_5454	235.75	p__Proteobacteria	c__Alphaproteobacteria	o__Rhizobiales	f__Xanthobacteraceae			3	7	2.83333	3	0.538462	0.666667	0	0	0	0.006523	2	1	3	0.022322
OTU_237	OTU_237	296	p__Proteobacteria	c__Gammaproteobacteria	o__Betaproteobacteriales	f__Burkholderiaceae	g__Massilia	s__	3	7	2.88095	3	0.538462	0.666667	0	0	0	0.006523	2	1	3	0.022322
OTU_806	OTU_806	133.75	p__Proteobacteria	c__Alphaproteobacteria	o__Acetobacterales	f__Acetobacteraceae			3	16	2.90426	12	0.123894	0.16345	0	8e-06	8e-06	0.00559	4	1	3	0.028979
OTU_15	OTU_15	476.75	p__Proteobacteria	c__Alphaproteobacteria	o__Acetobacterales	f__Acetobacteraceae	g__Acidiphilium	s__metagenome	3	16	2.88045	12	0.123894	0.16345	0	8e-06	8e-06	0.00559	4	1	3	0.028979
OTU_6429	OTU_6429	47.25	p__Actinobacteria	c__Actinobacteria	o__Micromonosporales	f__Micromonosporaceae			3	6	2.83837	9	0.205882	0.256187	0	0.062451	0.062451	0.003543	4	1	3	0.196441
OTU_391	OTU_391	108	p__Acidobacteria	c__Acidobacteriia	o__Acidobacteriales	f__Acidobacteriaceae_(Subgroup_1)	g__Granulicella		3	25	2.92246	9	0.225287	0.279316	0	0.050704	0.050704	0.003636	4	1	3	0.17463
OTU_4285	OTU_4285	15.5	p__Acidobacteria	c__Acidobacteriia	o__Acidobacteriales	f__Acidobacteriaceae_(Subgroup_1)			2	16	1.8747	9	0.184211	0.219768	285	0.000973	0.000973	0.005039	4	0	0	0.013204
OTU_205	OTU_205	56.75	p__Proteobacteria	c__Gammaproteobacteria	o__WD260	f__	g__	s__	2	16	1.87948	10	0.1568	0.186937	192	0.000126	0.000126	0.005814	4	0	0	0.00782
OTU_6768	OTU_6768	338.5	p__Actinobacteria	c__Actinobacteria	o__Micrococcales	f__Microbacteriaceae			2	13	1.85714	11	0.174067	0.207258	97	0.000837	0.000837	0.005793	4	0	0	0.009511
OTU_115	OTU_115	221.625	p__Bacteroidetes	c__Bacteroidia	o__Sphingobacteriales	f__Sphingobacteriaceae	g__Mucilaginibacter		2	13	1.88095	11	0.174067	0.207258	97	0.000837	0.000837	0.005793	4	0	0	0.009511
OTU_174	OTU_174	16.75	p__Proteobacteria	c__Alphaproteobacteria	o__Acetobacterales	f__Acetobacteraceae	g__Acidocella	s__	2	16	1.86395	11	0.136111	0.162029	97	1.6e-05	1.6e-05	0.006501	4	0	0	0.006032
OTU_5241	OTU_5241	17.125	p__Proteobacteria	c__Alphaproteobacteria	o__Rhizobiales	f__Beijerinckiaceae	g__1174-901-12		2	15	1.89097	10	0.214442	0.259941	29.4643	0.011317	0.011317	0.003562	4	0	0	0.042176
OTU_18	OTU_18	133.875	p__Cyanobacteria	c__Melainabacteria	o__Obscuribacterales				2	14	1.90476	2	0.666667	0.75	3	0	0	0.006442	7	0	0	0.007259
OTU_5730	OTU_5730	66.125	p__Proteobacteria	c__Alphaproteobacteria	o__Rhizobiales	f__Beijerinckiaceae	g__1174-901-12	s__uncultured_Rhizobiales_bacterium	2	1	1.87949	1	1	1	1	0	0	0.008841	1	0	0	0.004666
OTU_169	OTU_169	62.375	p__Actinobacteria	c__Actinobacteria	o__Frankiales	f__Frankiaceae	g__Jatrophihabitans		2	26	1.88095	1	1	1	1	0	0	0.008841	10	0	0	0.004666
OTU_2633	OTU_2633	108.125	p__Bacteroidetes	c__Bacteroidia	o__Sphingobacteriales	f__Sphingobacteriaceae	g__Mucilaginibacter		2	24	1.91048	1	1	1	1	0	0	0.008841	19	0	0	0.004666
OTU_70	OTU_70	20.25	p__Proteobacteria	c__Alphaproteobacteria	o__Rhizobiales	f__Amb-16S-1323	g__	s__	2	28	1.90307	1	1	1	1	0	0	0.008841	20	0	0	0.004666
OTU_5160	OTU_5160	27	p__Proteobacteria	c__Gammaproteobacteria	o__WD260				2	30	1.86809	1	1	1	1	0	0	0.008841	23	0	0	0.004666
OTU_156	OTU_156	31.25	p__Proteobacteria	c__Alphaproteobacteria	o__Rhizobiales	f__Xanthobacteraceae	g__uncultured		2	4	1.90397	2	0.75	0.833333	0	0	0	0.005962	5	1	1	0.008473
OTU_118	OTU_118	22.25	p__Proteobacteria	c__Alphaproteobacteria	o__Rhodospirillales	f__Magnetospirillaceae	g__uncultured	s__	2	4	1.85556	2	0.75	0.833333	0	0	0	0.005962	5	1	1	0.008473
OTU_36	OTU_36	90	p__Acidobacteria	c__Acidobacteriia	o__Acidobacteriales	f__Acidobacteriaceae_(Subgroup_1)	g__Granulicella		2	6	1.85714	9	0.205021	0.249385	0	0.047898	0.047898	0.00258	4	1	1	0.150623
OTU_6849	OTU_6849	188.375	p__Proteobacteria	c__Gammaproteobacteria	o__Xanthomonadales	f__Rhodanobacteraceae	g__Rhodanobacter		2	8	1.85714	2	0.75	0.833333	0	0	0	0.005962	8	1	1	0.008473
OTU_3156	OTU_3156	56.5	p__Bacteroidetes	c__Bacteroidia	o__Sphingobacteriales	f__Sphingobacteriaceae	g__Mucilaginibacter		2	8	1.85714	2	0.75	0.833333	0	0	0	0.005962	8	1	1	0.008473
OTU_136	OTU_136	1.75	p__Firmicutes	c__Negativicutes	o__Selenomonadales	f__Veillonellaceae	g__Pelosinus	s__	2	11	1.95918	1	1	1	0	0	0	0.006061	12	1	1	0.007171
OTU_6606	OTU_6606	14	p__Firmicutes	c__Clostridia	o__Clostridiales	f__Lachnospiraceae	g__Anaerocolumna	s__	2	11	1.95918	1	1	1	0	0	0	0.006061	12	1	1	0.007171
OTU_91	OTU_91	0.625	p__Proteobacteria	c__Gammaproteobacteria	o__Enterobacteriales	f__Enterobacteriaceae	g__Kluyvera	s__Kluyvera_georgiana	2	11	1.91837	1	1	1	0	0	0	0.006061	12	1	1	0.007171
OTU_103	OTU_103	42.375	p__Actinobacteria	c__Actinobacteria	o__Corynebacteriales	f__Mycobacteriaceae	g__Mycobacterium	s__Mycobacterium_lentiflavum	2	14	1.90476	3	0.571429	0.708333	0	0	0	0.005813	7	1	1	0.008738
OTU_123	OTU_123	8.5	p__Proteobacteria	c__Alphaproteobacteria	o__Azospirillales	f__Azospirillaceae			2	14	1.95238	3	0.571429	0.708333	0	0	0	0.005813	7	1	1	0.008738
OTU_69	OTU_69	32.75	p__Actinobacteria	c__Acidimicrobiia	o__uncultured	f__uncultured_forest_soil_bacterium	g__uncultured_forest_soil_bacterium	s__uncultured_forest_soil_bacterium	2	6	1.92203	9	0.222727	0.268602	0	0.046941	0.046941	0.002621	4	1	1	0.13658
OTU_101	OTU_101	155.375	p__Bacteroidetes	c__Bacteroidia	o__Sphingobacteriales	f__Sphingobacteriaceae	g__Mucilaginibacter		2	15	1.92857	12	0.153365	0.18542	0	0.000139	0.000139	0.004951	4	1	1	0.010911
OTU_6517	OTU_6517	155	p__Proteobacteria	c__Alphaproteobacteria	o__Sphingomonadales	f__Sphingomonadaceae	g__Sphingomonas		2	15	1.92857	12	0.153365	0.18542	0	0.000139	0.000139	0.004951	4	1	1	0.010911
OTU_128	OTU_128	176.875	p__Actinobacteria	c__Actinobacteria	o__Micromonosporales	f__Micromonosporaceae	g__Micromonospora	s__	2	23	1.91034	1	1	1	0	0	0	0.006061	18	1	1	0.007171
OTU_1414	OTU_1414	21	p__Proteobacteria	c__Gammaproteobacteria	o__Enterobacteriales	f__Enterobacteriaceae			2	23	1.89225	1	1	1	0	0	0	0.006061	18	1	1	0.007171
OTU_84	OTU_84	59.75	p__Proteobacteria	c__Deltaproteobacteria	o__Myxococcales	f__Polyangiaceae	g__Pajaroellobacter		2	23	1.93429	1	1	1	0	0	0	0.006061	18	1	1	0.007171
OTU_234	OTU_234	21.125	p__Actinobacteria	c__Thermoleophilia	o__Solirubrobacterales	f__Solirubrobacteraceae	g__Conexibacter		2	16	1.898	11	0.1398	0.17578	0	2.3e-05	2.3e-05	0.004004	4	1	1	0.019888
OTU_62	OTU_62	55.75	p__Proteobacteria	c__Alphaproteobacteria					2	25	1.88095	9	0.209402	0.252178	0	0.017692	0.017692	0.003255	4	1	1	0.063358
OTU_64	OTU_64	112.125	p__Proteobacteria	c__Deltaproteobacteria	o__Myxococcales	f__Polyangiaceae	g__Pajaroellobacter		2	25	1.88095	9	0.209402	0.252178	0	0.017692	0.017692	0.003255	4	1	1	0.063358
OTU_80	OTU_80	27.375	p__Verrucomicrobia	c__Verrucomicrobiae	o__Verrucomicrobiales	f__Rubritaleaceae	g__Luteolibacter	s__	2	20	1.92189	12	0.160131	0.198248	0	0.000672	0.000672	0.003645	4	1	1	0.025346
OTU_1454	OTU_1454	32.625	p__Proteobacteria	c__Alphaproteobacteria	o__Sphingomonadales	f__Sphingomonadaceae			1	0	1	1	1	1	0	0	0	0.006061	0	0	0	0.002116
OTU_2	OTU_2	3390.88	p__Proteobacteria	c__Gammaproteobacteria	o__Betaproteobacteriales	f__Burkholderiaceae	g__Burkholderia-Caballeronia-Paraburkholderia		1	0	1	1	1	1	0	0	0	0.006061	0	0	0	0.002116
OTU_1	OTU_1	2481.38	p__Proteobacteria	c__Alphaproteobacteria	o__Rhizobiales	f__Xanthobacteraceae	g__Bradyrhizobium		1	1	0.952381	2	0.666667	0.75	0	0	0	0.00467	1	0	0	0.003065
OTU_654	OTU_654	98.5	p__Proteobacteria	c__Alphaproteobacteria	o__Sphingomonadales	f__Sphingomonadaceae			1	2	0.952381	1	1	1	0	0	0	0.006061	3	0	0	0.002116
OTU_4	OTU_4	1534.5	p__Proteobacteria	c__Alphaproteobacteria	o__Sphingomonadales	f__Sphingomonadaceae			1	2	0.952381	1	1	1	0	0	0	0.006061	3	0	0	0.002116
OTU_48	OTU_48	49.875	p__Acidobacteria	c__Acidobacteriia	o__Acidobacteriales	f__Acidobacteriaceae_(Subgroup_1)	g__Granulicella	s__metagenome	1	4	0.928571	2	0.6	0.666667	0	0	0	0.003428	5	0	0	0.004622
OTU_4360	OTU_4360	22.625	p__Proteobacteria	c__Alphaproteobacteria	o__Sphingomonadales	f__Sphingomonadaceae	g__Sphingomonas		1	5	0.928571	1	1	1	0	0	0	0.006061	6	0	0	0.002116
OTU_10	OTU_10	664.25	p__Actinobacteria	c__Actinobacteria	o__Corynebacteriales	f__Mycobacteriaceae	g__Mycobacterium		1	5	0.928571	1	1	1	0	0	0	0.006061	6	0	0	0.002116
OTU_14	OTU_14	166.75	p__Actinobacteria	c__Thermoleophilia	o__Solirubrobacterales	f__67-14	g__metagenome	s__metagenome	1	6	0.952381	10	0.174377	0.20162	0	0.003434	0.003434	0.002277	4	0	0	0.013478
OTU_5845	OTU_5845	235.375	p__Actinobacteria	c__Actinobacteria	o__Frankiales	f__Frankiaceae	g__Jatrophihabitans		1	16	0.928571	10	0.1568	0.180475	0	0.000142	0.000142	0.002794	4	0	0	0.005985
OTU_57	OTU_57	107	p__Proteobacteria	c__Gammaproteobacteria	o__Gammaproteobacteria_Incertae_Sedis	f__Unknown_Family	g__Acidibacter	s__	1	14	0.952381	3	0.444444	0.541667	0	0	0	0.003647	7	0	0	0.003595
OTU_108	OTU_108	220.375	p__Proteobacteria	c__Alphaproteobacteria	o__Sphingomonadales	f__Sphingomonadaceae	g__Sphingomonas	s__metagenome	1	7	0.952381	4	0.388889	0.464286	0	0	0	0.00328	2	0	0	0.005112
OTU_72	OTU_72	48.625	p__Proteobacteria	c__Gammaproteobacteria	o__Betaproteobacteriales	f__Burkholderiaceae			1	7	0.952381	4	0.388889	0.464286	0	0	0	0.00328	2	0	0	0.005112
OTU_650	OTU_650	41.5	p__Proteobacteria	c__Alphaproteobacteria	o__Caulobacterales	f__Caulobacteraceae	g__Phenylobacterium		1	13	0.928571	12	0.148485	0.169677	0	0.000107	0.000107	0.003371	4	0	0	0.003824
OTU_44	OTU_44	25.125	p__Bacteroidetes	c__Bacteroidia	o__Chitinophagales	f__Chitinophagaceae	g__uncultured		1	25	0.927778	9	0.194831	0.220473	0	0.004693	0.004693	0.002286	4	0	0	0.016809
OTU_4152	OTU_4152	124.25	p__Actinobacteria	c__Actinobacteria	o__Frankiales	f__Frankiaceae	g__Jatrophihabitans		1	9	0.97619	1	1	1	0	0	0	0.006061	9	0	0	0.002116
OTU_6433	OTU_6433	276.375	p__Actinobacteria	c__Actinobacteria	o__Frankiales	f__Frankiaceae	g__Jatrophihabitans		1	9	0.97619	1	1	1	0	0	0	0.006061	9	0	0	0.002116
OTU_50	OTU_50	98.25	p__Acidobacteria	c__Acidobacteriia	o__Acidobacteriales	f__Acidobacteriaceae_(Subgroup_1)	g__Granulicella	s__uncultured_Acidobacteria_bacterium	1	20	0.946125	12	0.154818	0.183962	0	0.000238	0.000238	0.002387	4	0	0	0.010793
OTU_16	OTU_16	246	p__Acidobacteria	c__Acidobacteriia	o__Solibacterales	f__Solibacteraceae_(Subgroup_3)	g__Bryobacter	s__	1	25	0.928571	9	0.170435	0.192946	0	0.001557	0.001557	0.0024	4	0	0	0.009055
OTU_1011	OTU_1011	7.125	p__Proteobacteria	c__Gammaproteobacteria	o__Xanthomonadales	f__Rhodanobacteraceae	g__Rhodanobacter		1	8	0.963925	2	0.6	0.666667	0	0	0	0.003428	8	0	0	0.004622
OTU_5470	OTU_5470	188.5	p__Acidobacteria	c__Acidobacteriia	o__Acidobacteriales	f__Acidobacteriaceae_(Subgroup_1)	g__Granulicella		1	26	0.928571	2	0.666667	0.75	0	0	0	0.00467	10	0	0	0.003065
OTU_227	OTU_227	131	p__Proteobacteria	c__Alphaproteobacteria	o__Rhizobiales	f__Xanthobacteraceae	g__Afipia		1	10	0.934148	1	1	1	0	0	0	0.006061	11	0	0	0.002116
OTU_4777	OTU_4777	19.5	p__Proteobacteria	c__Alphaproteobacteria	o__Rhizobiales	f__Beijerinckiaceae			1	10	0.934148	1	1	1	0	0	0	0.006061	11	0	0	0.002116
OTU_364	OTU_364	79.75	p__Proteobacteria	c__Alphaproteobacteria	o__Rhizobiales	f__Labraceae	g__Labrys	s__	1	12	0.928571	1	1	1	0	0	0	0.006061	13	0	0	0.002116
OTU_492	OTU_492	48.375	p__Bacteroidetes	c__Bacteroidia	o__Sphingobacteriales	f__Sphingobacteriaceae	g__Pedobacter		1	12	0.928571	1	1	1	0	0	0	0.006061	13	0	0	0.002116
OTU_20	OTU_20	11.125	p__Proteobacteria	c__Gammaproteobacteria	o__Betaproteobacteriales	f__Burkholderiaceae	g__Burkholderia-Caballeronia-Paraburkholderia	s__Paraburkholderia_andropogonis	1	7	0.951876	4	0.388889	0.47619	0	0	0	0.002792	2	0	0	0.007589
OTU_100	OTU_100	77.875	p__Proteobacteria	c__Gammaproteobacteria	o__Betaproteobacteriales	f__Burkholderiaceae	g__Verticia	s__metagenome	1	13	0.952381	12	0.148485	0.169677	0	0.000107	0.000107	0.003371	4	0	0	0.003824
OTU_93	OTU_93	23.25	p__Proteobacteria	c__Alphaproteobacteria	o__Rhizobiales	f__Xanthobacteraceae	g__uncultured	s__uncultured_forest_soil_bacterium	1	6	0.958101	10	0.188825	0.224154	0	0.014553	0.014553	0.001873	4	0	0	0.045817
OTU_145	OTU_145	50.125	p__Actinobacteria	c__Thermoleophilia	o__Solirubrobacterales	f__Solirubrobacteraceae			1	15	0.952381	12	0.153125	0.180318	0	0.000121	0.000121	0.002847	4	0	0	0.006659
OTU_106	OTU_106	234	p__Cyanobacteria	c__Melainabacteria	o__Obscuribacterales	f__	g__	s__	1	16	0.928571	12	0.123426	0.151546	0	3e-06	3e-06	0.002488	4	0	0	0.010432
OTU_66	OTU_66	30.375	p__Firmicutes	c__Bacilli	o__Bacillales	f__Paenibacillaceae	g__Paenibacillus		1	17	0.957217	1	1	1	0	0	0	0.006061	14	0	0	0.002116
OTU_34	OTU_34	22.5	p__Bacteroidetes	c__Bacteroidia	o__Flavobacteriales	f__Flavobacteriaceae	g__Flavobacterium		1	17	0.957217	1	1	1	0	0	0	0.006061	14	0	0	0.002116
OTU_2047	OTU_2047	52.125	p__Bacteroidetes	c__Bacteroidia	o__Chitinophagales	f__Chitinophagaceae	g__uncultured		1	18	0.946125	1	1	1	0	0	0	0.006061	15	0	0	0.002116
OTU_235	OTU_235	125.625	p__Bacteroidetes	c__Bacteroidia	o__Chitinophagales	f__Chitinophagaceae			1	18	0.946125	1	1	1	0	0	0	0.006061	15	0	0	0.002116
OTU_749	OTU_749	69.125	p__Proteobacteria	c__Alphaproteobacteria	o__Acetobacterales	f__Acetobacteraceae	g__uncultured		1	21	0.928571	1	1	1	0	0	0	0.006061	16	0	0	0.002116
OTU_75	OTU_75	166.875	p__Actinobacteria	c__Actinobacteria	o__Frankiales	f__uncultured	g__metagenome	s__metagenome	1	21	0.928571	1	1	1	0	0	0	0.006061	16	0	0	0.002116
OTU_2914	OTU_2914	47.5	p__Proteobacteria	c__Alphaproteobacteria	o__Caulobacterales	f__Caulobacteraceae	g__uncultured		1	20	0.934148	11	0.186667	0.225115	0	0.001629	0.001629	0.002191	4	0	0	0.019186
OTU_42	OTU_42	156.125	p__Proteobacteria	c__Alphaproteobacteria	o__Rhizobiales	f__Devosiaceae	g__Devosia	s__metagenome	1	1	0.927105	2	0.666667	0.75	0	0	0	0.00467	1	0	0	0.003065
OTU_4572	OTU_4572	21	p__Proteobacteria	c__Alphaproteobacteria	o__Acetobacterales	f__Acetobacteraceae	g__Acidocella	s__	1	22	0.928571	1	1	1	0	0	0	0.006061	17	0	0	0.002116
OTU_119	OTU_119	154.625	p__Actinobacteria	c__Actinobacteria	o__Streptomycetales	f__Streptomycetaceae	g__Streptomyces		1	22	0.928571	1	1	1	0	0	0	0.006061	17	0	0	0.002116
OTU_4518	OTU_4518	107.5	p__Actinobacteria	c__Actinobacteria	o__Micrococcales	f__Microbacteriaceae			1	24	0.952381	2	0.666667	0.75	0	0	0	0.00467	19	0	0	0.003065
OTU_241	OTU_241	66.625	p__Bacteroidetes	c__Bacteroidia	o__Sphingobacteriales	f__Sphingobacteriaceae	g__Mucilaginibacter		1	20	0.934148	11	0.179817	0.21202	0	0.001077	0.001077	0.002327	4	0	0	0.013382
OTU_4967	OTU_4967	100.25	p__Proteobacteria	c__Gammaproteobacteria	o__Betaproteobacteriales	f__Burkholderiaceae	g__Burkholderia-Caballeronia-Paraburkholderia		1	26	0.952381	2	0.666667	0.75	0	0	0	0.00467	10	0	0	0.003065
OTU_65	OTU_65	20.375	p__Proteobacteria	c__Alphaproteobacteria	o__Rhizobiales	f__Beijerinckiaceae			1	24	0.958101	2	0.666667	0.75	0	0	0	0.00467	19	0	0	0.003065
OTU_496	OTU_496	15.875	p__Proteobacteria	c__Gammaproteobacteria	o__WD260	f__	g__	s__	1	3	0.945783	9	0.181818	0.21378	0	0.006724	0.006724	0.001815	4	0	0	0.04294
OTU_81	OTU_81	8.375	p__Proteobacteria	c__Gammaproteobacteria	o__Enterobacteriales	f__Enterobacteriaceae			1	28	0.93335	2	0.666667	0.75	0	0	0	0.00467	20	0	0	0.003065
OTU_323	OTU_323	53	p__Proteobacteria	c__Alphaproteobacteria	o__Acetobacterales	f__Acetobacteraceae	g__uncultured	s__metagenome	1	27	0.958101	1	1	1	0	0	0	0.006061	21	0	0	0.002116
OTU_5757	OTU_5757	86.625	p__Proteobacteria	c__Alphaproteobacteria	o__Rhizobiales	f__Labraceae	g__Labrys	s__Labrys_methylaminiphilus	1	27	0.958101	1	1	1	0	0	0	0.006061	21	0	0	0.002116
OTU_104	OTU_104	5.875	p__Proteobacteria	c__Gammaproteobacteria	o__Enterobacteriales	f__Enterobacteriaceae			1	28	0.969715	2	0.666667	0.75	0	0	0	0.00467	20	0	0	0.003065
OTU_98	OTU_98	18.25	p__Actinobacteria	c__Coriobacteriia	o__Coriobacteriales	f__Atopobiaceae	g__Coriobacteriaceae_UCG-002	s__	1	16	0.930602	12	0.119951	0.137454	0	2e-06	2e-06	0.003672	4	0	0	0.003337
OTU_185	OTU_185	6.375	p__Firmicutes	c__Clostridia	o__Clostridiales	f__Peptostreptococcaceae	g__Paeniclostridium	s__	1	29	1	1	1	1	0	0	0	0.006061	22	0	0	0.002116
OTU_89	OTU_89	9.5	p__Firmicutes	c__Clostridia	o__Clostridiales	f__Clostridiaceae_1	g__Clostridium_sensu_stricto_1	s__Clostridium_perfringens	1	29	1	1	1	1	0	0	0	0.006061	22	0	0	0.002116
OTU_957	OTU_957	4	p__Proteobacteria	c__Gammaproteobacteria	o__Enterobacteriales	f__Enterobacteriaceae	g__Escherichia-Shigella	s__Escherichia_coli	1	30	0.935414	2	0.666667	0.75	0	0	0	0.00467	23	0	0	0.003065
OTU_4314	OTU_4314	14.5	p__Proteobacteria	c__Gammaproteobacteria	o__Xanthomonadales	f__Rhodanobacteraceae	g__Rhodanobacter		1	30	0.932673	2	0.666667	0.75	0	0	0	0.00467	23	0	0	0.003065

## Sheet: 3F
Supplementary Table 3 The basic information of OTUs Node in the networks.
Id	Label	abundance	phylum	class	order	family	genus	x	degree	modularity_class	componentnumber	weighted degree	Eccentricity	closnesscentrality	harmonicclosnesscentrality	betweenesscentrality	Authority	Hub	pageranks	clustering	triangles	eigencentrality
OTU_26	OTU_26	241.6	p__Proteobacteria	c__Alphaproteobacteria	o__Rhizobiales	f__Beijerinckiaceae	g__Roseiarcus	s__	17	1	1	17	1	1	1	0	0.235702	0.235702	0.004831	1	136	1
OTU_1	OTU_1	2168.8	p__Proteobacteria	c__Alphaproteobacteria	o__Rhizobiales	f__Xanthobacteraceae	g__Bradyrhizobium		17	1	1	17	1	1	1	0	0.235702	0.235702	0.004831	1	136	1
OTU_13	OTU_13	255.6	p__Proteobacteria	c__Gammaproteobacteria	o__Gammaproteobacteria_Incertae_Sedis	f__Unknown_Family	g__Acidibacter		17	1	1	17	1	1	1	0	0.235702	0.235702	0.004831	1	136	1
OTU_7105	OTU_7105	225.8	p__Cyanobacteria	c__Melainabacteria	o__Obscuribacterales				17	1	1	17	1	1	1	0	0.235702	0.235702	0.004831	1	136	1
OTU_71	OTU_71	565.4	p__Proteobacteria	c__Gammaproteobacteria	o__Betaproteobacteriales	f__Burkholderiaceae	g__Rhizobacter	s__metagenome	17	1	1	17	1	1	1	0	0.235702	0.235702	0.004831	1	136	1
OTU_36	OTU_36	82.4	p__Acidobacteria	c__Acidobacteriia	o__Acidobacteriales	f__Acidobacteriaceae_(Subgroup_1)	g__Granulicella		17	1	1	17	1	1	1	0	0.235702	0.235702	0.004831	1	136	1
OTU_251	OTU_251	238.4	p__Proteobacteria	c__Gammaproteobacteria	o__Betaproteobacteriales	f__Burkholderiaceae			17	1	1	17	1	1	1	0	0.235702	0.235702	0.004831	1	136	1
OTU_1121	OTU_1121	97.2	p__Proteobacteria	c__Alphaproteobacteria	o__Rhizobiales	f__Hyphomicrobiaceae	g__Hyphomicrobium		17	1	1	17	1	1	1	0	0.235702	0.235702	0.004831	1	136	1
OTU_2914	OTU_2914	46.4	p__Proteobacteria	c__Alphaproteobacteria	o__Caulobacterales	f__Caulobacteraceae	g__uncultured		17	1	1	17	1	1	1	0	0.235702	0.235702	0.004831	1	136	1
OTU_209	OTU_209	29.8	p__Proteobacteria	c__Gammaproteobacteria					17	1	1	17	1	1	1	0	0.235702	0.235702	0.004831	1	136	1
OTU_67	OTU_67	53	p__Proteobacteria	c__Alphaproteobacteria	o__Micropepsales	f__Micropepsaceae	g__uncultured	s__bacterium_enrichment_culture_clone_auto2_4W	17	1	1	17	1	1	1	0	0.235702	0.235702	0.004831	1	136	1
OTU_182	OTU_182	33	p__Proteobacteria	c__Gammaproteobacteria	o__Gammaproteobacteria_Incertae_Sedis	f__Unknown_Family	g__Acidibacter	s__	17	1	1	17	1	1	1	0	0.235702	0.235702	0.004831	1	136	1
OTU_220	OTU_220	31.4	p__Proteobacteria	c__Alphaproteobacteria	o__Acetobacterales	f__Acetobacteraceae	g__uncultured		17	1	1	17	1	1	1	0	0.235702	0.235702	0.004831	1	136	1
OTU_84	OTU_84	159.8	p__Proteobacteria	c__Deltaproteobacteria	o__Myxococcales	f__Polyangiaceae	g__Pajaroellobacter		17	1	1	17	1	1	1	0	0.235702	0.235702	0.004831	1	136	1
OTU_6319	OTU_6319	44.6	p__Proteobacteria	c__Alphaproteobacteria	o__Acetobacterales	f__Acetobacteraceae	g__uncultured	s__uncultured_soil_bacterium	17	1	1	17	1	1	1	0	0.235702	0.235702	0.004831	1	136	1
OTU_5730	OTU_5730	49	p__Proteobacteria	c__Alphaproteobacteria	o__Rhizobiales	f__Beijerinckiaceae	g__1174-901-12	s__uncultured_Rhizobiales_bacterium	17	1	1	17	1	1	1	0	0.235702	0.235702	0.004831	1	136	1
OTU_811	OTU_811	50.6	p__Proteobacteria	c__Alphaproteobacteria	o__Rhizobiales	f__Xanthobacteraceae	g__uncultured	s__	17	1	1	17	1	1	1	0	0.235702	0.235702	0.004831	1	136	1
OTU_6984	OTU_6984	22.6	p__Verrucomicrobia	c__Verrucomicrobiae	o__Methylacidiphilales	f__Methylacidiphilaceae	g__uncultured	s__	17	1	1	17	1	1	1	0	0.235702	0.235702	0.004831	1	136	1
OTU_2799	OTU_2799	257.2	p__Proteobacteria	c__Alphaproteobacteria	o__Acetobacterales	f__Acetobacteraceae	g__uncultured	s__metagenome	15	11	11	15	1	1	1	0	0	0	0.004831	1	105	0.536706
OTU_14	OTU_14	270.4	p__Actinobacteria	c__Thermoleophilia	o__Solirubrobacterales	f__67-14	g__metagenome	s__metagenome	15	11	11	15	1	1	1	0	0	0	0.004831	1	105	0.536706
OTU_38	OTU_38	329.8	p__Proteobacteria	c__Gammaproteobacteria	o__Betaproteobacteriales	f__Burkholderiaceae	g__Variovorax		15	11	11	15	1	1	1	0	0	0	0.004831	1	105	0.536706
OTU_4096	OTU_4096	37.4	p__Actinobacteria	c__Actinobacteria	o__Frankiales	f__Acidothermaceae	g__Acidothermus		15	11	11	15	1	1	1	0	0	0	0.004831	1	105	0.536706
OTU_76	OTU_76	85.2	p__Acidobacteria	c__Acidobacteriia	o__Acidobacteriales	f__Acidobacteriaceae_(Subgroup_1)	g__Acidipila	s__	15	11	11	15	1	1	1	0	0	0	0.004831	1	105	0.536706
OTU_69	OTU_69	47.8	p__Actinobacteria	c__Acidimicrobiia	o__uncultured	f__uncultured_forest_soil_bacterium	g__uncultured_forest_soil_bacterium	s__uncultured_forest_soil_bacterium	15	11	11	15	1	1	1	0	0	0	0.004831	1	105	0.536706
OTU_4518	OTU_4518	18.4	p__Actinobacteria	c__Actinobacteria	o__Micrococcales	f__Microbacteriaceae			15	11	11	15	1	1	1	0	0	0	0.004831	1	105	0.536706
OTU_6429	OTU_6429	104.6	p__Actinobacteria	c__Actinobacteria	o__Micromonosporales	f__Micromonosporaceae			15	11	11	15	1	1	1	0	0	0	0.004831	1	105	0.536706
OTU_643	OTU_643	15	p__Actinobacteria	c__Thermoleophilia	o__Solirubrobacterales	f__Solirubrobacteraceae	g__Conexibacter		15	11	11	15	1	1	1	0	0	0	0.004831	1	105	0.536706
OTU_375	OTU_375	61.2	p__Proteobacteria	c__Alphaproteobacteria	o__Micropepsales	f__Micropepsaceae	g__uncultured		15	11	11	15	1	1	1	0	0	0	0.004831	1	105	0.536706
OTU_5237	OTU_5237	14.8	p__Bacteroidetes	c__Bacteroidia	o__Sphingobacteriales	f__Sphingobacteriaceae	g__Mucilaginibacter		15	11	11	15	1	1	1	0	0	0	0.004831	1	105	0.536706
OTU_4313	OTU_4313	54.8	p__Proteobacteria	c__Alphaproteobacteria	o__Reyranellales	f__Reyranellaceae	g__Reyranella		15	11	11	15	1	1	1	0	0	0	0.004831	1	105	0.536706
OTU_120	OTU_120	61.8	p__Actinobacteria	c__Actinobacteria					15	11	11	15	1	1	1	0	0	0	0.004831	1	105	0.536706
OTU_496	OTU_496	9.6	p__Proteobacteria	c__Gammaproteobacteria	o__WD260	f__	g__	s__	15	11	11	15	1	1	1	0	0	0	0.004831	1	105	0.536706
OTU_528	OTU_528	19.2	p__Acidobacteria	c__Acidobacteriia	o__Acidobacteriales	f__Acidobacteriaceae_(Subgroup_1)	g__Occallatibacter	s__uncultured_Acidobacteria_bacterium	15	11	11	15	1	1	1	0	0	0	0.004831	1	105	0.536706
OTU_141	OTU_141	24.8	p__Actinobacteria	c__Acidimicrobiia	o__uncultured				15	11	11	15	1	1	1	0	0	0	0.004831	1	105	0.536706
OTU_5754	OTU_5754	838.6	p__Proteobacteria	c__Alphaproteobacteria	o__Sphingomonadales	f__Sphingomonadaceae	g__Sphingomonas		12	2	2	12	1	1	1	0	0	0	0.004831	1	66	0.20004
OTU_3	OTU_3	1884	p__Proteobacteria	c__Gammaproteobacteria	o__Xanthomonadales	f__Rhodanobacteraceae	g__Luteibacter	s__metagenome	12	2	2	12	1	1	1	0	0	0	0.004831	1	66	0.20004
OTU_4351	OTU_4351	225.4	p__Actinobacteria	c__Thermoleophilia	o__Solirubrobacterales	f__67-14	g__metagenome	s__metagenome	12	2	2	12	1	1	1	0	0	0	0.004831	1	66	0.20004
OTU_103	OTU_103	56.4	p__Actinobacteria	c__Actinobacteria	o__Corynebacteriales	f__Mycobacteriaceae	g__Mycobacterium	s__Mycobacterium_lentiflavum	12	2	2	12	1	1	1	0	0	0	0.004831	1	66	0.20004
OTU_75	OTU_75	132.8	p__Actinobacteria	c__Actinobacteria	o__Frankiales	f__uncultured	g__metagenome	s__metagenome	12	2	2	12	1	1	1	0	0	0	0.004831	1	66	0.20004
OTU_5285	OTU_5285	45.4	p__Actinobacteria	c__Thermoleophilia	o__Solirubrobacterales	f__Solirubrobacteraceae	g__Conexibacter		12	2	2	12	1	1	1	0	0	0	0.004831	1	66	0.20004
OTU_105	OTU_105	55.8	p__Proteobacteria	c__Alphaproteobacteria	o__Reyranellales	f__Reyranellaceae	g__Reyranella		12	2	2	12	1	1	1	0	0	0	0.004831	1	66	0.20004
OTU_83	OTU_83	11.8	p__Actinobacteria	c__Actinobacteria	o__Micrococcales	f__Microbacteriaceae	g__Subtercola	s__Subtercola_boreus	12	2	2	12	1	1	1	0	0	0	0.004831	1	66	0.20004
OTU_152	OTU_152	47.6	p__Actinobacteria	c__Thermoleophilia	o__Solirubrobacterales	f__67-14			12	2	2	12	1	1	1	0	0	0	0.004831	1	66	0.20004
OTU_156	OTU_156	157.8	p__Proteobacteria	c__Alphaproteobacteria	o__Rhizobiales	f__Xanthobacteraceae	g__uncultured		12	2	2	12	1	1	1	0	0	0	0.004831	1	66	0.20004
OTU_145	OTU_145	32.4	p__Actinobacteria	c__Thermoleophilia	o__Solirubrobacterales	f__Solirubrobacteraceae			12	2	2	12	1	1	1	0	0	0	0.004831	1	66	0.20004
OTU_5760	OTU_5760	15.6	p__Proteobacteria	c__Alphaproteobacteria	o__Rhizobiales	f__Xanthobacteraceae			12	2	2	12	1	1	1	0	0	0	0.004831	1	66	0.20004
OTU_343	OTU_343	68.6	p__Proteobacteria	c__Alphaproteobacteria	o__Caulobacterales	f__Caulobacteraceae	g__Phenylobacterium		12	2	2	12	1	1	1	0	0	0	0.004831	1	66	0.20004
OTU_32	OTU_32	362.4	p__Acidobacteria	c__Acidobacteriia	o__Acidobacteriales	f__Acidobacteriaceae_(Subgroup_1)	g__Acidipila		8	6	6	8	1	1	1	0	0	0	0.004831	1	28	0.046347
OTU_8	OTU_8	310.8	p__Actinobacteria	c__Actinobacteria	o__Micrococcales	f__Microbacteriaceae			8	6	6	8	1	1	1	0	0	0	0.004831	1	28	0.046347
OTU_61	OTU_61	1599.2	p__Proteobacteria	c__Gammaproteobacteria	o__Pseudomonadales	f__Pseudomonadaceae	g__Pseudomonas	s__Pseudomonas_viridiflava	8	6	6	8	1	1	1	0	0	0	0.004831	1	28	0.046347
OTU_4152	OTU_4152	123.4	p__Actinobacteria	c__Actinobacteria	o__Frankiales	f__Frankiaceae	g__Jatrophihabitans		8	6	6	8	1	1	1	0	0	0	0.004831	1	28	0.046347
OTU_31	OTU_31	17.2	p__Proteobacteria	c__Alphaproteobacteria	o__Rhizobiales	f__Beijerinckiaceae			8	6	6	8	1	1	1	0	0	0	0.004831	1	28	0.046347
OTU_43	OTU_43	90.2	p__WPS-2	c__	o__	f__	g__	s__	8	6	6	8	1	1	1	0	0	0	0.004831	1	28	0.046347
OTU_80	OTU_80	28.6	p__Verrucomicrobia	c__Verrucomicrobiae	o__Verrucomicrobiales	f__Rubritaleaceae	g__Luteolibacter	s__	8	6	6	8	1	1	1	0	0	0	0.004831	1	28	0.046347
OTU_213	OTU_213	29.2	p__Acidobacteria	c__Acidobacteriia	o__Acidobacteriales	f__Acidobacteriaceae_(Subgroup_1)			8	6	6	8	1	1	1	0	0	0	0.004831	1	28	0.046347
OTU_4285	OTU_4285	7.8	p__Acidobacteria	c__Acidobacteriia	o__Acidobacteriales	f__Acidobacteriaceae_(Subgroup_1)			8	6	6	8	1	1	1	0	0	0	0.004831	1	28	0.046347
OTU_3424	OTU_3424	125.8	p__Acidobacteria	c__Acidobacteriia	o__Acidobacteriales	f__Acidobacteriaceae_(Subgroup_1)	g__Granulicella		7	7	7	7	1	1	1	0	0	0	0.004831	1	21	0.030895
OTU_17	OTU_17	283.2	p__Proteobacteria	c__Alphaproteobacteria	o__Micropepsales	f__Micropepsaceae	g__uncultured	s__metagenome	7	7	7	7	1	1	1	0	0	0	0.004831	1	21	0.030895
OTU_57	OTU_57	281.4	p__Proteobacteria	c__Gammaproteobacteria	o__Gammaproteobacteria_Incertae_Sedis	f__Unknown_Family	g__Acidibacter	s__	7	7	7	7	1	1	1	0	0	0	0.004831	1	21	0.030895
OTU_6849	OTU_6849	117.4	p__Proteobacteria	c__Gammaproteobacteria	o__Xanthomonadales	f__Rhodanobacteraceae	g__Rhodanobacter		7	7	7	7	1	1	1	0	0	0	0.004831	1	21	0.030895
OTU_205	OTU_205	106.8	p__Proteobacteria	c__Gammaproteobacteria	o__WD260	f__	g__	s__	7	7	7	7	1	1	1	0	0	0	0.004831	1	21	0.030895
OTU_40	OTU_40	115	p__Bacteroidetes	c__Bacteroidia	o__Sphingobacteriales	f__Sphingobacteriaceae	g__Mucilaginibacter		7	7	7	7	1	1	1	0	0	0	0.004831	1	21	0.030895
OTU_1170	OTU_1170	56	p__Bacteroidetes	c__Bacteroidia	o__Chitinophagales	f__Chitinophagaceae	g__uncultured		7	7	7	7	1	1	1	0	0	0	0.004831	1	21	0.030895
OTU_139	OTU_139	48.6	p__Actinobacteria	c__Thermoleophilia	o__Solirubrobacterales	f__Solirubrobacteraceae	g__Conexibacter	s__	7	7	7	7	1	1	1	0	0	0	0.004831	1	21	0.030895
OTU_54	OTU_54	530.8	p__Proteobacteria	c__Gammaproteobacteria	o__Xanthomonadales	f__Rhodanobacteraceae	g__Dokdonella		6	17	17	6	1	1	1	0	0	0	0.004831	1	15	0.020104
OTU_7324	OTU_7324	523.8	p__Proteobacteria	c__Alphaproteobacteria	o__Sphingomonadales	f__Sphingomonadaceae	g__Sphingomonas		6	17	17	6	1	1	1	0	0	0	0.004831	1	15	0.020104
OTU_48	OTU_48	66	p__Acidobacteria	c__Acidobacteriia	o__Acidobacteriales	f__Acidobacteriaceae_(Subgroup_1)	g__Granulicella	s__metagenome	6	17	17	6	1	1	1	0	0	0	0.004831	1	15	0.020104
OTU_3544	OTU_3544	58	p__Acidobacteria	c__Acidobacteriia	o__Acidobacteriales	f__Acidobacteriaceae_(Subgroup_1)	g__Acidipila	s__uncultured_Acidobacteria_bacterium	6	17	17	6	1	1	1	0	0	0	0.004831	1	15	0.020104
OTU_106	OTU_106	23.6	p__Cyanobacteria	c__Melainabacteria	o__Obscuribacterales	f__	g__	s__	6	17	17	6	1	1	1	0	0	0	0.004831	1	15	0.020104
OTU_77	OTU_77	40	p__WPS-2	c__metagenome	o__metagenome	f__metagenome	g__metagenome	s__metagenome	6	17	17	6	1	1	1	0	0	0	0.004831	1	15	0.020104
OTU_95	OTU_95	52.4	p__Proteobacteria	c__Alphaproteobacteria	o__Acetobacterales	f__Acetobacteraceae	g__Roseococcus	s__metagenome	6	17	17	6	1	1	1	0	0	0	0.004831	1	15	0.020104
OTU_30	OTU_30	491.4	p__Actinobacteria	c__Actinobacteria	o__Frankiales	f__Frankiaceae	g__Jatrophihabitans	s__	5	5	5	5	1	1	1	0	0	0	0.004831	1	10	0.012672
OTU_5	OTU_5	56.6	p__Proteobacteria	c__Gammaproteobacteria	o__Pseudomonadales	f__Pseudomonadaceae	g__Pseudomonas		5	5	5	5	1	1	1	0	0	0	0.004831	1	10	0.012672
OTU_5470	OTU_5470	118.4	p__Acidobacteria	c__Acidobacteriia	o__Acidobacteriales	f__Acidobacteriaceae_(Subgroup_1)	g__Granulicella		5	5	5	5	1	1	1	0	0	0	0.004831	1	10	0.012672
OTU_492	OTU_492	47.2	p__Bacteroidetes	c__Bacteroidia	o__Sphingobacteriales	f__Sphingobacteriaceae	g__Pedobacter		5	5	5	5	1	1	1	0	0	0	0.004831	1	10	0.012672
OTU_5246	OTU_5246	426.8	p__Bacteroidetes	c__Bacteroidia	o__Chitinophagales	f__Chitinophagaceae	g__uncultured		5	5	5	5	1	1	1	0	0	0	0.004831	1	10	0.012672
OTU_157	OTU_157	43.4	p__Proteobacteria	c__Alphaproteobacteria	o__Acetobacterales	f__Acetobacteraceae	g__Acidocella		5	5	5	5	1	1	1	0	0	0	0.004831	1	10	0.012672
OTU_12	OTU_12	21	p__Proteobacteria	c__Deltaproteobacteria	o__Myxococcales	f__BIrii41	g__metagenome	s__metagenome	5	8	8	5	1	1	1	0	0	0	0.004831	1	10	0.012672
OTU_15	OTU_15	182.6	p__Proteobacteria	c__Alphaproteobacteria	o__Acetobacterales	f__Acetobacteraceae	g__Acidiphilium	s__metagenome	5	8	8	5	1	1	1	0	0	0	0.004831	1	10	0.012672
OTU_6768	OTU_6768	56.8	p__Actinobacteria	c__Actinobacteria	o__Micrococcales	f__Microbacteriaceae			5	8	8	5	1	1	1	0	0	0	0.004831	1	10	0.012672
OTU_5845	OTU_5845	349.4	p__Actinobacteria	c__Actinobacteria	o__Frankiales	f__Frankiaceae	g__Jatrophihabitans		5	8	8	5	1	1	1	0	0	0	0.004831	1	10	0.012672
OTU_87	OTU_87	23	p__Proteobacteria	c__Alphaproteobacteria	o__Caulobacterales	f__Caulobacteraceae	g__Caulobacter		5	8	8	5	1	1	1	0	0	0	0.004831	1	10	0.012672
OTU_119	OTU_119	25	p__Actinobacteria	c__Actinobacteria	o__Streptomycetales	f__Streptomycetaceae	g__Streptomyces		5	8	8	5	1	1	1	0	0	0	0.004831	1	10	0.012672
OTU_234	OTU_234	11.2	p__Actinobacteria	c__Thermoleophilia	o__Solirubrobacterales	f__Solirubrobacteraceae	g__Conexibacter		5	40	40	5	1	1	1	0	0	0	0.004831	1	10	0.012672
OTU_147	OTU_147	37.4	p__Verrucomicrobia	c__Verrucomicrobiae	o__Chthoniobacterales	f__Chthoniobacteraceae	g__Chthoniobacter	s__	5	40	40	5	1	1	1	0	0	0	0.004831	1	10	0.012672
OTU_5757	OTU_5757	159.4	p__Proteobacteria	c__Alphaproteobacteria	o__Rhizobiales	f__Labraceae	g__Labrys	s__Labrys_methylaminiphilus	5	40	40	5	1	1	1	0	0	0	0.004831	1	10	0.012672
OTU_3156	OTU_3156	82.4	p__Bacteroidetes	c__Bacteroidia	o__Sphingobacteriales	f__Sphingobacteriaceae	g__Mucilaginibacter		5	40	40	5	1	1	1	0	0	0	0.004831	1	10	0.012672
OTU_41	OTU_41	41.6	p__Proteobacteria	c__Alphaproteobacteria	o__Sphingomonadales	f__Sphingomonadaceae	g__Sphingomonas		5	40	40	5	1	1	1	0	0	0	0.004831	1	10	0.012672
OTU_5160	OTU_5160	78	p__Proteobacteria	c__Gammaproteobacteria	o__WD260				5	40	40	5	1	1	1	0	0	0	0.004831	1	10	0.012672
OTU_6433	OTU_6433	209.2	p__Actinobacteria	c__Actinobacteria	o__Frankiales	f__Frankiaceae	g__Jatrophihabitans		4	13	13	4	1	1	1	0	0	0	0.004831	1	6	0.007638
OTU_6	OTU_6	469.4	p__Proteobacteria	c__Alphaproteobacteria	o__Rhizobiales	f__Rhizobiaceae	g__Allorhizobium-Neorhizobium-Pararhizobium-Rhizobium		4	13	13	4	1	1	1	0	0	0	0.004831	1	6	0.007638
OTU_59	OTU_59	134.8	p__Proteobacteria	c__Gammaproteobacteria	o__Betaproteobacteriales	f__Burkholderiaceae	g__Massilia		4	13	13	4	1	1	1	0	0	0	0.004831	1	6	0.007638
OTU_3644	OTU_3644	134.6	p__Actinobacteria	c__Thermoleophilia	o__Solirubrobacterales	f__67-14	g__metagenome	s__metagenome	4	13	13	4	1	1	1	0	0	0	0.004831	1	6	0.007638
OTU_5481	OTU_5481	532.8	p__Proteobacteria	c__Gammaproteobacteria	o__Betaproteobacteriales	f__Burkholderiaceae			4	13	13	4	1	1	1	0	0	0	0.004831	1	6	0.007638
OTU_27	OTU_27	106.2	p__Bacteroidetes	c__Bacteroidia	o__Sphingobacteriales	f__Sphingobacteriaceae	g__Pedobacter		4	15	15	4	1	1	1	0	0	0	0.004831	1	6	0.007638
OTU_22	OTU_22	639.4	p__Bacteroidetes	c__Bacteroidia	o__Sphingobacteriales	f__Sphingobacteriaceae	g__Mucilaginibacter		4	15	15	4	1	1	1	0	0	0	0.004831	1	6	0.007638
OTU_73	OTU_73	22.8	p__Actinobacteria	c__Actinobacteria	o__Micrococcales	f__Microbacteriaceae			4	15	15	4	1	1	1	0	0	0	0.004831	1	6	0.007638
OTU_68	OTU_68	193.2	p__Proteobacteria	c__Gammaproteobacteria	o__Xanthomonadales	f__Rhodanobacteraceae	g__Luteibacter	s__metagenome	4	15	15	4	1	1	1	0	0	0	0.004831	1	6	0.007638
OTU_162	OTU_162	14.8	p__Proteobacteria	c__Alphaproteobacteria	o__Caulobacterales	f__Caulobacteraceae	g__uncultured		4	15	15	4	1	1	1	0	0	0	0.004831	1	6	0.007638
OTU_2337	OTU_2337	922	p__Actinobacteria	c__Actinobacteria	o__Corynebacteriales	f__Mycobacteriaceae	g__Mycobacterium		4	16	16	4	1	1	1	0	0	0	0.004831	1	6	0.007638
OTU_3915	OTU_3915	99.2	p__Proteobacteria	c__Gammaproteobacteria	o__Pseudomonadales	f__Pseudomonadaceae	g__Pseudomonas		4	16	16	4	1	1	1	0	0	0	0.004831	1	6	0.007638
OTU_28	OTU_28	29.8	p__Proteobacteria	c__Gammaproteobacteria	o__Betaproteobacteriales	f__Burkholderiaceae	g__Burkholderia-Caballeronia-Paraburkholderia	s__metagenome	4	16	16	4	1	1	1	0	0	0	0.004831	1	6	0.007638
OTU_133	OTU_133	6.6	p__Actinobacteria	c__Actinobacteria	o__Frankiales	f__Acidothermaceae	g__Acidothermus	s__uncultured_actinobacterium	4	16	16	4	1	1	1	0	0	0	0.004831	1	6	0.007638
OTU_123	OTU_123	19.4	p__Proteobacteria	c__Alphaproteobacteria	o__Azospirillales	f__Azospirillaceae			4	16	16	4	1	1	1	0	0	0	0.004831	1	6	0.007638
OTU_21	OTU_21	539.2	p__Acidobacteria	c__Acidobacteriia	o__Acidobacteriales	f__Acidobacteriaceae_(Subgroup_1)	g__Edaphobacter		4	19	19	4	1	1	1	0	0	0	0.004831	1	6	0.007638
OTU_55	OTU_55	115.6	p__Proteobacteria	c__Gammaproteobacteria	o__WD260	f__	g__	s__	4	19	19	4	1	1	1	0	0	0	0.004831	1	6	0.007638
OTU_216	OTU_216	37	p__Proteobacteria	c__Gammaproteobacteria	o__Betaproteobacteriales	f__Burkholderiaceae	g__Burkholderia-Caballeronia-Paraburkholderia	s__metagenome	4	19	19	4	1	1	1	0	0	0	0.004831	1	6	0.007638
OTU_4808	OTU_4808	100.6	p__Proteobacteria	c__Alphaproteobacteria	o__Micropepsales	f__Micropepsaceae	g__uncultured	s__metagenome	4	19	19	4	1	1	1	0	0	0	0.004831	1	6	0.007638
OTU_650	OTU_650	50.4	p__Proteobacteria	c__Alphaproteobacteria	o__Caulobacterales	f__Caulobacteraceae	g__Phenylobacterium		4	19	19	4	1	1	1	0	0	0	0.004831	1	6	0.007638
OTU_1932	OTU_1932	76	p__Bacteroidetes	c__Bacteroidia	o__Sphingobacteriales	f__Sphingobacteriaceae	g__Pedobacter	s__metagenome	3	9	9	3	1	1	1	0	0	0	0.004831	1	3	0.004298
OTU_11	OTU_11	231.4	p__Acidobacteria	c__Acidobacteriia	o__Acidobacteriales	f__Acidobacteriaceae_(Subgroup_1)	g__Terriglobus	s__	3	9	9	3	1	1	1	0	0	0	0.004831	1	3	0.004298
OTU_5740	OTU_5740	21.2	p__Acidobacteria	c__Acidobacteriia	o__Acidobacteriales	f__Acidobacteriaceae_(Subgroup_1)	g__Granulicella		3	9	9	3	1	1	1	0	0	0	0.004831	1	3	0.004298
OTU_177	OTU_177	26	p__Bacteroidetes	c__Bacteroidia	o__Sphingobacteriales	f__Sphingobacteriaceae	g__Mucilaginibacter		3	9	9	3	1	1	1	0	0	0	0.004831	1	3	0.004298
OTU_214	OTU_214	42	p__Proteobacteria	c__Gammaproteobacteria	o__Enterobacteriales	f__Enterobacteriaceae			3	12	12	3	1	1	1	0	0	0	0.004831	1	3	0.004298
OTU_46	OTU_46	360.8	p__Proteobacteria	c__Alphaproteobacteria	o__Rhizobiales	f__Xanthobacteraceae	g__Tardiphaga	s__	3	12	12	3	1	1	1	0	0	0	0.004831	1	3	0.004298
OTU_5241	OTU_5241	23.4	p__Proteobacteria	c__Alphaproteobacteria	o__Rhizobiales	f__Beijerinckiaceae	g__1174-901-12		3	12	12	3	1	1	1	0	0	0	0.004831	1	3	0.004298
OTU_323	OTU_323	34.6	p__Proteobacteria	c__Alphaproteobacteria	o__Acetobacterales	f__Acetobacteraceae	g__uncultured	s__metagenome	3	12	12	3	1	1	1	0	0	0	0.004831	1	3	0.004298
OTU_3738	OTU_3738	16.6	p__Acidobacteria	c__Acidobacteriia	o__Acidobacteriales	f__Acidobacteriaceae_(Subgroup_1)	g__Granulicella		3	20	20	3	1	1	1	0	0	0	0.004831	1	3	0.004298
OTU_50	OTU_50	66	p__Acidobacteria	c__Acidobacteriia	o__Acidobacteriales	f__Acidobacteriaceae_(Subgroup_1)	g__Granulicella	s__uncultured_Acidobacteria_bacterium	3	20	20	3	1	1	1	0	0	0	0.004831	1	3	0.004298
OTU_391	OTU_391	116.6	p__Acidobacteria	c__Acidobacteriia	o__Acidobacteriales	f__Acidobacteriaceae_(Subgroup_1)	g__Granulicella		3	20	20	3	1	1	1	0	0	0	0.004831	1	3	0.004298
OTU_241	OTU_241	145.2	p__Bacteroidetes	c__Bacteroidia	o__Sphingobacteriales	f__Sphingobacteriaceae	g__Mucilaginibacter		3	20	20	3	1	1	1	0	0	0	0.004831	1	3	0.004298
OTU_53	OTU_53	21.8	p__Proteobacteria	c__Alphaproteobacteria	o__Acetobacterales	f__Acetobacteraceae	g__uncultured	s__metagenome	3	21	21	3	1	1	1	0	0	0	0.004831	1	3	0.004298
OTU_16	OTU_16	106.6	p__Acidobacteria	c__Acidobacteriia	o__Solibacterales	f__Solibacteraceae_(Subgroup_3)	g__Bryobacter	s__	3	21	21	3	1	1	1	0	0	0	0.004831	1	3	0.004298
OTU_63	OTU_63	157.8	p__Bacteroidetes	c__Bacteroidia	o__Sphingobacteriales	f__Sphingobacteriaceae	g__Mucilaginibacter		3	21	21	3	1	1	1	0	0	0	0.004831	1	3	0.004298
OTU_4391	OTU_4391	26.4	p__Actinobacteria	c__Actinobacteria	o__Frankiales	f__Acidothermaceae	g__Acidothermus		3	21	21	3	1	1	1	0	0	0	0.004831	1	3	0.004298
OTU_101	OTU_101	234.2	p__Bacteroidetes	c__Bacteroidia	o__Sphingobacteriales	f__Sphingobacteriaceae	g__Mucilaginibacter		3	26	26	3	1	1	1	0	0	0	0.004831	1	3	0.004298
OTU_164	OTU_164	72.8	p__Proteobacteria	c__Gammaproteobacteria	o__Betaproteobacteriales	f__Burkholderiaceae	g__Burkholderia-Caballeronia-Paraburkholderia		3	26	26	3	1	1	1	0	0	0	0.004831	1	3	0.004298
OTU_270	OTU_270	104.8	p__Proteobacteria	c__Gammaproteobacteria	o__Betaproteobacteriales	f__Burkholderiaceae	g__Burkholderia-Caballeronia-Paraburkholderia		3	26	26	3	1	1	1	0	0	0	0.004831	1	3	0.004298
OTU_124	OTU_124	4.2	p__Actinobacteria	c__Actinobacteria	o__Micrococcales	f__Microbacteriaceae	g__Aurantimicrobium	s__	3	26	26	3	1	1	1	0	0	0	0.004831	1	3	0.004298
OTU_134	OTU_134	15	p__Acidobacteria	c__Acidobacteriia	o__Acidobacteriales	f__Acidobacteriaceae_(Subgroup_1)			3	27	27	3	1	1	1	0	0	0	0.004831	1	3	0.004298
OTU_806	OTU_806	50.8	p__Proteobacteria	c__Alphaproteobacteria	o__Acetobacterales	f__Acetobacteraceae			3	27	27	3	1	1	1	0	0	0	0.004831	1	3	0.004298
OTU_93	OTU_93	47.6	p__Proteobacteria	c__Alphaproteobacteria	o__Rhizobiales	f__Xanthobacteraceae	g__uncultured	s__uncultured_forest_soil_bacterium	3	27	27	3	1	1	1	0	0	0	0.004831	1	3	0.004298
OTU_422	OTU_422	61.4	p__Acidobacteria	c__Acidobacteriia	o__Acidobacteriales	f__Acidobacteriaceae_(Subgroup_1)	g__Acidicapsa		3	27	27	3	1	1	1	0	0	0	0.004831	1	3	0.004298
OTU_364	OTU_364	98.6	p__Proteobacteria	c__Alphaproteobacteria	o__Rhizobiales	f__Labraceae	g__Labrys	s__	3	29	29	3	1	1	1	0	0	0	0.004831	1	3	0.004298
OTU_52	OTU_52	20.2	p__Actinobacteria	c__Actinobacteria	o__Corynebacteriales	f__Mycobacteriaceae	g__Mycobacterium		3	29	29	3	1	1	1	0	0	0	0.004831	1	3	0.004298
OTU_204	OTU_204	68	p__Proteobacteria	c__Alphaproteobacteria	o__Dongiales	f__Dongiaceae	g__Dongia	s__metagenome	3	29	29	3	1	1	1	0	0	0	0.004831	1	3	0.004298
OTU_114	OTU_114	15	p__Verrucomicrobia	c__Verrucomicrobiae	o__Methylacidiphilales	f__Methylacidiphilaceae	g__uncultured	s__	3	29	29	3	1	1	1	0	0	0	0.004831	1	3	0.004298
OTU_6852	OTU_6852	458.6	p__Proteobacteria	c__Alphaproteobacteria	o__Rhizobiales	f__Rhizobiaceae	g__Allorhizobium-Neorhizobium-Pararhizobium-Rhizobium		2	0	0	2	1	1	1	0	0	0	0.004831	1	1	0.00214
OTU_2	OTU_2	3277.2	p__Proteobacteria	c__Gammaproteobacteria	o__Betaproteobacteriales	f__Burkholderiaceae	g__Burkholderia-Caballeronia-Paraburkholderia		2	0	0	2	1	1	1	0	0	0	0.004831	1	1	0.00214
OTU_5454	OTU_5454	42.2	p__Proteobacteria	c__Alphaproteobacteria	o__Rhizobiales	f__Xanthobacteraceae			2	0	0	2	1	1	1	0	0	0	0.004831	1	1	0.00214
OTU_6265	OTU_6265	32.2	p__Actinobacteria	c__Actinobacteria	o__Corynebacteriales	f__Mycobacteriaceae	g__Mycobacterium		2	3	3	2	1	1	1	0	0	0	0.004831	1	1	0.00214
OTU_7	OTU_7	3706.4	p__Proteobacteria	c__Alphaproteobacteria	o__Sphingomonadales	f__Sphingomonadaceae	g__Sphingomonas		2	3	3	2	1	1	1	0	0	0	0.004831	1	1	0.00214
OTU_4967	OTU_4967	97.8	p__Proteobacteria	c__Gammaproteobacteria	o__Betaproteobacteriales	f__Burkholderiaceae	g__Burkholderia-Caballeronia-Paraburkholderia		2	3	3	2	1	1	1	0	0	0	0.004831	1	1	0.00214
OTU_60	OTU_60	58.2	p__Proteobacteria	c__Alphaproteobacteria	o__Rhizobiales	f__Beijerinckiaceae	g__Methylorosula		2	10	10	2	1	1	1	0	0	0	0.004831	1	1	0.00214
OTU_10	OTU_10	1088.2	p__Actinobacteria	c__Actinobacteria	o__Corynebacteriales	f__Mycobacteriaceae	g__Mycobacterium		2	10	10	2	1	1	1	0	0	0	0.004831	1	1	0.00214
OTU_6196	OTU_6196	125.4	p__Proteobacteria	c__Alphaproteobacteria	o__Rhizobiales	f__Rhizobiaceae			2	10	10	2	1	1	1	0	0	0	0.004831	1	1	0.00214
OTU_37	OTU_37	56.6	p__Proteobacteria	c__Alphaproteobacteria	o__Acetobacterales	f__Acetobacteraceae			2	14	14	2	1	1	1	0	0	0	0.004831	1	1	0.00214
OTU_29	OTU_29	249	p__Proteobacteria	c__Alphaproteobacteria	o__Acetobacterales	f__Acetobacteraceae	g__Acidisoma	s__	2	14	14	2	1	1	1	0	0	0	0.004831	1	1	0.00214
OTU_4364	OTU_4364	40.8	p__Proteobacteria	c__Alphaproteobacteria	o__Acetobacterales	f__Acetobacteraceae			2	14	14	2	1	1	1	0	0	0	0.004831	1	1	0.00214
OTU_104	OTU_104	3.8	p__Proteobacteria	c__Gammaproteobacteria	o__Enterobacteriales	f__Enterobacteriaceae			2	18	18	2	1	1	1	0	0	0	0.004831	1	1	0.00214
OTU_9	OTU_9	3.8	p__Actinobacteria	c__Actinobacteria	o__Micrococcales	f__Cellulomonadaceae	g__Cellulomonas	s__Cellulomonas_hominis	2	18	18	2	1	1	1	0	0	0	0.004831	1	1	0.00214
OTU_92	OTU_92	1.2	p__Firmicutes	c__Bacilli	o__Lactobacillales	f__Lactobacillaceae	g__Lactobacillus		2	18	18	2	1	1	1	0	0	0	0.004831	1	1	0.00214
OTU_18	OTU_18	469.6	p__Cyanobacteria	c__Melainabacteria	o__Obscuribacterales				2	22	22	2	1	1	1	0	0	0	0.004831	1	1	0.00214
OTU_112	OTU_112	221.2	p__Proteobacteria	c__Gammaproteobacteria	o__Betaproteobacteriales	f__Burkholderiaceae	g__Burkholderia-Caballeronia-Paraburkholderia		2	22	22	2	1	1	1	0	0	0	0.004831	1	1	0.00214
OTU_2633	OTU_2633	145	p__Bacteroidetes	c__Bacteroidia	o__Sphingobacteriales	f__Sphingobacteriaceae	g__Mucilaginibacter		2	22	22	2	1	1	1	0	0	0	0.004831	1	1	0.00214
OTU_4918	OTU_4918	174.4	p__Proteobacteria	c__Gammaproteobacteria	o__Xanthomonadales	f__Rhodanobacteraceae	g__Dokdonella		2	25	25	2	1	1	1	0	0	0	0.004831	1	1	0.00214
OTU_47	OTU_47	273.2	p__Proteobacteria	c__Alphaproteobacteria	o__Rhizobiales	f__Labraceae	g__Labrys	s__metagenome	2	25	25	2	1	1	1	0	0	0	0.004831	1	1	0.00214
OTU_6466	OTU_6466	49	p__Proteobacteria	c__Alphaproteobacteria	o__Rhizobiales	f__Beijerinckiaceae			2	25	25	2	1	1	1	0	0	0	0.004831	1	1	0.00214
OTU_86	OTU_86	103.2	p__Acidobacteria	c__Acidobacteriia	o__Acidobacteriales	f__Acidobacteriaceae_(Subgroup_1)	g__Acidicapsa		2	31	31	2	1	1	1	0	0	0	0.004831	1	1	0.00214
OTU_56	OTU_56	85.8	p__Proteobacteria	c__Alphaproteobacteria	o__Rhizobiales	f__Beijerinckiaceae			2	31	31	2	1	1	1	0	0	0	0.004831	1	1	0.00214
OTU_118	OTU_118	21.4	p__Proteobacteria	c__Alphaproteobacteria	o__Rhodospirillales	f__Magnetospirillaceae	g__uncultured	s__	2	31	31	2	1	1	1	0	0	0	0.004831	1	1	0.00214
OTU_174	OTU_174	12	p__Proteobacteria	c__Alphaproteobacteria	o__Acetobacterales	f__Acetobacteraceae	g__Acidocella	s__	2	32	32	2	1	1	1	0	0	0	0.004831	1	1	0.00214
OTU_431	OTU_431	68.8	p__Proteobacteria	c__Alphaproteobacteria	o__Rhizobiales	f__Devosiaceae	g__Devosia	s__metagenome	2	32	32	2	1	1	1	0	0	0	0.004831	1	1	0.00214
OTU_135	OTU_135	1.4	p__Proteobacteria	c__Alphaproteobacteria	o__Rhizobiales	f__Xanthobacteraceae	g__Starkeya	s__	2	32	32	2	1	1	1	0	0	0	0.004831	1	1	0.00214
OTU_97	OTU_97	111.8	p__Acidobacteria	c__Acidobacteriia	o__Acidobacteriales	f__Acidobacteriaceae_(Subgroup_1)	g__Acidipila	s__	2	34	34	2	1	1	1	0	0	0	0.004831	1	1	0.00214
OTU_3777	OTU_3777	96.6	p__Proteobacteria	c__Alphaproteobacteria	o__Sphingomonadales	f__Sphingomonadaceae	g__Sphingomonas		2	34	34	2	1	1	1	0	0	0	0.004831	1	1	0.00214
OTU_254	OTU_254	32.8	p__Acidobacteria	c__Acidobacteriia	o__Acidobacteriales	f__Acidobacteriaceae_(Subgroup_1)	g__Granulicella	s__uncultured_soil_bacterium	2	34	34	2	1	1	1	0	0	0	0.004831	1	1	0.00214
OTU_554	OTU_554	50.8	p__Verrucomicrobia	c__Verrucomicrobiae	o__Methylacidiphilales	f__Methylacidiphilaceae	g__uncultured		2	35	35	2	1	1	1	0	0	0	0.004831	1	1	0.00214
OTU_543	OTU_543	172	p__Verrucomicrobia	c__Verrucomicrobiae	o__Methylacidiphilales	f__Methylacidiphilaceae	g__uncultured		2	35	35	2	1	1	1	0	0	0	0.004831	1	1	0.00214
OTU_158	OTU_158	28	p__Actinobacteria	c__Actinobacteria	o__Frankiales	f__Acidothermaceae	g__Acidothermus		2	35	35	2	1	1	1	0	0	0	0.004831	1	1	0.00214
OTU_322	OTU_322	0.8	p__Proteobacteria	c__Gammaproteobacteria	o__Enterobacteriales	f__Enterobacteriaceae	g__Enterobacter		2	42	42	2	1	1	1	0	0	0	0.004831	1	1	0.00214
OTU_49	OTU_49	40.8	p__Firmicutes	c__Clostridia	o__Clostridiales	f__Ruminococcaceae	g__[Eubacterium]_coprostanoligenes_group	s__	2	42	42	2	1	1	1	0	0	0	0.004831	1	1	0.00214
OTU_98	OTU_98	29.4	p__Actinobacteria	c__Coriobacteriia	o__Coriobacteriales	f__Atopobiaceae	g__Coriobacteriaceae_UCG-002	s__	2	42	42	2	1	1	1	0	0	0	0.004831	1	1	0.00214
OTU_4951	OTU_4951	37.2	p__Acidobacteria	c__Acidobacteriia	o__Acidobacteriales	f__Acidobacteriaceae_(Subgroup_1)	g__Granulicella		2	44	44	2	1	1	1	0	0	0	0.004831	1	1	0.00214
OTU_85	OTU_85	17	p__Actinobacteria	c__Actinobacteria	o__Frankiales	f__Acidothermaceae	g__Acidothermus		2	44	44	2	1	1	1	0	0	0	0.004831	1	1	0.00214
OTU_1454	OTU_1454	76.6	p__Proteobacteria	c__Alphaproteobacteria	o__Sphingomonadales	f__Sphingomonadaceae			2	44	44	2	1	1	1	0	0	0	0.004831	1	1	0.00214
OTU_131	OTU_131	19	p__Actinobacteria	c__Actinobacteria	o__Propionibacteriales	f__Nocardioidaceae	g__Aeromicrobium	s__	2	45	45	2	1	1	1	0	0	0	0.004831	1	1	0.00214
OTU_94	OTU_94	44	p__Actinobacteria	c__Actinobacteria	o__Frankiales	f__Cryptosporangiaceae	g__Fodinicola		2	45	45	2	1	1	1	0	0	0	0.004831	1	1	0.00214
OTU_180	OTU_180	68.4	p__Proteobacteria	c__Alphaproteobacteria	o__Rhizobiales	f__Beijerinckiaceae	g__uncultured		2	45	45	2	1	1	1	0	0	0	0.004831	1	1	0.00214
OTU_1207	OTU_1207	130.8	p__Acidobacteria	c__Acidobacteriia	o__Acidobacteriales	f__Acidobacteriaceae_(Subgroup_1)	g__Granulicella		1	4	4	1	1	1	1	0	0	0	0.004831	0	0	0.000795
OTU_4	OTU_4	1536	p__Proteobacteria	c__Alphaproteobacteria	o__Sphingomonadales	f__Sphingomonadaceae			1	4	4	1	1	1	1	0	0	0	0.004831	0	0	0.000795
OTU_42	OTU_42	36.4	p__Proteobacteria	c__Alphaproteobacteria	o__Rhizobiales	f__Devosiaceae	g__Devosia	s__metagenome	1	23	23	1	1	1	1	0	0	0	0.004831	0	0	0.000795
OTU_58	OTU_58	282.6	p__Proteobacteria	c__Alphaproteobacteria	o__Azospirillales	f__Inquilinaceae	g__Inquilinus		1	23	23	1	1	1	1	0	0	0	0.004831	0	0	0.000795
OTU_4360	OTU_4360	101.6	p__Proteobacteria	c__Alphaproteobacteria	o__Sphingomonadales	f__Sphingomonadaceae	g__Sphingomonas		1	24	24	1	1	1	1	0	0	0	0.004831	0	0	0.000795
OTU_19	OTU_19	66	p__Proteobacteria	c__Gammaproteobacteria	o__Xanthomonadales	f__Rhodanobacteraceae	g__Rhodanobacter		1	24	24	1	1	1	1	0	0	0	0.004831	0	0	0.000795
OTU_235	OTU_235	75	p__Bacteroidetes	c__Bacteroidia	o__Chitinophagales	f__Chitinophagaceae			1	28	28	1	1	1	1	0	0	0	0.004831	0	0	0.000795
OTU_20	OTU_20	13.6	p__Proteobacteria	c__Gammaproteobacteria	o__Betaproteobacteriales	f__Burkholderiaceae	g__Burkholderia-Caballeronia-Paraburkholderia	s__Paraburkholderia_andropogonis	1	28	28	1	1	1	1	0	0	0	0.004831	0	0	0.000795
OTU_100	OTU_100	32.2	p__Proteobacteria	c__Gammaproteobacteria	o__Betaproteobacteriales	f__Burkholderiaceae	g__Verticia	s__metagenome	1	30	30	1	1	1	1	0	0	0	0.004831	0	0	0.000795
OTU_25	OTU_25	276.2	p__Proteobacteria	c__Alphaproteobacteria	o__Rhizobiales	f__Rhizobiaceae	g__Mesorhizobium	s__Mesorhizobium_ciceri	1	30	30	1	1	1	1	0	0	0	0.004831	0	0	0.000795
OTU_72	OTU_72	127.4	p__Proteobacteria	c__Gammaproteobacteria	o__Betaproteobacteriales	f__Burkholderiaceae			1	33	33	1	1	1	1	0	0	0	0.004831	0	0	0.000795
OTU_3094	OTU_3094	289.2	p__Actinobacteria	c__Actinobacteria	o__Frankiales	f__Frankiaceae	g__Jatrophihabitans		1	33	33	1	1	1	1	0	0	0	0.004831	0	0	0.000795
OTU_51	OTU_51	173.4	p__Proteobacteria	c__Alphaproteobacteria	o__Azospirillales	f__Inquilinaceae	g__Inquilinus	s__Inquilinus_limosus	1	36	36	1	1	1	1	0	0	0	0.004831	0	0	0.000795
OTU_108	OTU_108	160	p__Proteobacteria	c__Alphaproteobacteria	o__Sphingomonadales	f__Sphingomonadaceae	g__Sphingomonas	s__metagenome	1	36	36	1	1	1	1	0	0	0	0.004831	0	0	0.000795
OTU_70	OTU_70	169.4	p__Proteobacteria	c__Alphaproteobacteria	o__Rhizobiales	f__Amb-16S-1323	g__	s__	1	37	37	1	1	1	1	0	0	0	0.004831	0	0	0.000795
OTU_45	OTU_45	2.4	p__Proteobacteria	c__Gammaproteobacteria	o__Betaproteobacteriales	f__Burkholderiaceae	g__Ralstonia	s__Ralstonia_pickettii	1	37	37	1	1	1	1	0	0	0	0.004831	0	0	0.000795
OTU_64	OTU_64	100.2	p__Proteobacteria	c__Deltaproteobacteria	o__Myxococcales	f__Polyangiaceae	g__Pajaroellobacter		1	38	38	1	1	1	1	0	0	0	0.004831	0	0	0.000795
OTU_35	OTU_35	33.8	p__Proteobacteria	c__Alphaproteobacteria	o__Rhizobiales	f__Hyphomicrobiaceae	g__Hyphomicrobium	s__uncultured_Hyphomicrobium_sp.	1	38	38	1	1	1	1	0	0	0	0.004831	0	0	0.000795
OTU_74	OTU_74	70.2	p__Bacteroidetes	c__Bacteroidia	o__Sphingobacteriales	f__Sphingobacteriaceae	g__Mucilaginibacter		1	39	39	1	1	1	1	0	0	0	0.004831	0	0	0.000795
OTU_4132	OTU_4132	91.4	p__Proteobacteria	c__Gammaproteobacteria	o__Pseudomonadales	f__Pseudomonadaceae	g__Pseudomonas		1	39	39	1	1	1	1	0	0	0	0.004831	0	0	0.000795
OTU_149	OTU_149	73.4	p__Proteobacteria	c__Alphaproteobacteria	o__Elsterales	f__uncultured			1	41	41	1	1	1	1	0	0	0	0.004831	0	0	0.000795
OTU_107	OTU_107	20.2	p__Bacteroidetes	c__Bacteroidia	o__Sphingobacteriales	f__Sphingobacteriaceae	g__Mucilaginibacter		1	41	41	1	1	1	1	0	0	0	0.004831	0	0	0.000795
OTU_128	OTU_128	34.4	p__Actinobacteria	c__Actinobacteria	o__Micromonosporales	f__Micromonosporaceae	g__Micromonospora	s__	1	43	43	1	1	1	1	0	0	0	0.004831	0	0	0.000795
OTU_62	OTU_62	65.2	p__Proteobacteria	c__Alphaproteobacteria					1	43	43	1	1	1	1	0	0	0	0.004831	0	0	0.000795
OTU_79	OTU_79	3	p__Actinobacteria	c__Actinobacteria	o__Corynebacteriales	f__Mycobacteriaceae	g__Mycobacterium		1	46	46	1	1	1	1	0	0	0	0.004831	0	0	0.000795
OTU_99	OTU_99	6.4	p__Cyanobacteria	c__Oxyphotobacteria	o__Chloroplast	f__	g__	s__	1	46	46	1	1	1	1	0	0	0	0.004831	0	0	0.000795
OTU_173	OTU_173	13.6	p__Proteobacteria	c__Gammaproteobacteria	o__Pseudomonadales	f__Moraxellaceae	g__uncultured	s__metagenome	1	47	47	1	1	1	1	0	0	0	0.004831	0	0	0.000795
OTU_159	OTU_159	20.8	p__Actinobacteria	c__Actinobacteria	o__Kineosporiales	f__Kineosporiaceae	g__Kineosporia	s__	1	47	47	1	1	1	1	0	0	0	0.004831	0	0	0.000795

## Sheet: 4F
Supplementary Table 3 The basic information of OTUs Node in the networks.
Id	Label	abundance	phylum	class	order	family	genus	x	degree	modularity_class	weighted degree	Eccentricity	closnesscentrality	harmonicclosnesscentrality	betweenesscentrality	Authority	Hub	pageranks	componentnumber	clustering	triangles	eigencentrality
OTU_57	OTU_57	198	p__Proteobacteria	c__Gammaproteobacteria	o__Gammaproteobacteria_Incertae_Sedis	f__Unknown_Family	g__Acidibacter	s__	14	4	12.0882	8	0.305031	0.41431	735.224	0.337458	0.337458	0.013919	0	0.483516	44	1
OTU_26	OTU_26	264.615	p__Proteobacteria	c__Alphaproteobacteria	o__Rhizobiales	f__Beijerinckiaceae	g__Roseiarcus	s__	13	4	11.2831	8	0.295732	0.401939	633.004	0.318189	0.318189	0.013178	0	0.512821	40	0.939633
OTU_5	OTU_5	887.154	p__Proteobacteria	c__Gammaproteobacteria	o__Pseudomonadales	f__Pseudomonadaceae	g__Pseudomonas		13	4	11.0209	8	0.298462	0.407094	587.134	0.315501	0.315501	0.013289	0	0.5	39	0.931168
OTU_93	OTU_93	49.7692	p__Proteobacteria	c__Alphaproteobacteria	o__Rhizobiales	f__Xanthobacteraceae	g__uncultured	s__uncultured_forest_soil_bacterium	12	4	10.5561	9	0.266484	0.37502	157.271	0.312423	0.312423	0.01172	0	0.590909	39	0.912887
OTU_375	OTU_375	56.7692	p__Proteobacteria	c__Alphaproteobacteria	o__Micropepsales	f__Micropepsaceae	g__uncultured		11	4	9.30651	9	0.267218	0.372787	1216.52	0.262424	0.262424	0.011436	0	0.509091	28	0.771579
OTU_205	OTU_205	142.462	p__Proteobacteria	c__Gammaproteobacteria	o__WD260	f__	g__	s__	11	4	9.55847	8	0.281159	0.379602	226.602	0.264818	0.264818	0.011714	0	0.509091	28	0.781971
OTU_2799	OTU_2799	233.385	p__Proteobacteria	c__Alphaproteobacteria	o__Acetobacterales	f__Acetobacteraceae	g__uncultured	s__metagenome	11	4	9.56084	9	0.255937	0.358182	139.527	0.262845	0.262845	0.011407	0	0.509091	28	0.772755
OTU_323	OTU_323	29.5385	p__Proteobacteria	c__Alphaproteobacteria	o__Acetobacterales	f__Acetobacteraceae	g__uncultured	s__metagenome	11	4	9.53486	9	0.260054	0.361962	29.7426	0.305367	0.305367	0.01066	0	0.690909	38	0.887672
OTU_67	OTU_67	92	p__Proteobacteria	c__Alphaproteobacteria	o__Micropepsales	f__Micropepsaceae	g__uncultured	s__bacterium_enrichment_culture_clone_auto2_4W	10	7	8.37757	8	0.253264	0.338991	1037.53	0.005487	0.005487	0.017465	0	0.2	9	0.099631
OTU_55	OTU_55	227.231	p__Proteobacteria	c__Gammaproteobacteria	o__WD260	f__	g__	s__	10	4	8.53486	9	0.255263	0.351137	134.7	0.244608	0.244608	0.010141	0	0.555556	25	0.71472
OTU_43	OTU_43	187	p__WPS-2	c__	o__	f__	g__	s__	10	4	8.73351	9	0.258667	0.355089	22.0993	0.280097	0.280097	0.00975	0	0.711111	32	0.813379
OTU_15	OTU_15	482.154	p__Proteobacteria	c__Alphaproteobacteria	o__Acetobacterales	f__Acetobacteraceae	g__Acidiphilium	s__metagenome	8	13	6.72486	7	0.30031	0.380265	1298.37	0.140265	0.140265	0.009857	0	0.285714	8	0.446499
OTU_6466	OTU_6466	41.4615	p__Proteobacteria	c__Alphaproteobacteria	o__Rhizobiales	f__Beijerinckiaceae			8	13	6.58472	7	0.286136	0.3635	1212.75	0.020283	0.020283	0.013509	0	0.178571	5	0.125606
OTU_6433	OTU_6433	132.923	p__Actinobacteria	c__Actinobacteria	o__Frankiales	f__Frankiaceae	g__Jatrophihabitans		8	5	6.60634	11	0.187984	0.27289	462.667	0.004696	0.004696	0.013731	0	0.321429	9	0.070512
OTU_554	OTU_554	56.8462	p__Verrucomicrobia	c__Verrucomicrobiae	o__Methylacidiphilales	f__Methylacidiphilaceae	g__uncultured		8	1	6.63624	9	0.250646	0.338418	376.651	0.018875	0.018875	0.011789	0	0.142857	4	0.121328
OTU_1	OTU_1	2216.77	p__Proteobacteria	c__Alphaproteobacteria	o__Rhizobiales	f__Xanthobacteraceae	g__Bradyrhizobium		8	4	6.64789	9	0.261456	0.352512	292.651	0.171943	0.171943	0.008995	0	0.464286	13	0.523723
OTU_134	OTU_134	73.0769	p__Acidobacteria	c__Acidobacteriia	o__Acidobacteriales	f__Acidobacteriaceae_(Subgroup_1)			7	1	5.76688	9	0.230952	0.306766	231.58	0.002455	0.002455	0.011508	0	0.238095	5	0.068171
OTU_3	OTU_3	1726.23	p__Proteobacteria	c__Gammaproteobacteria	o__Xanthomonadales	f__Rhodanobacteraceae	g__Luteibacter	s__metagenome	7	4	5.90685	9	0.252604	0.331378	18.2564	0.201313	0.201313	0.007083	0	0.761905	16	0.58418
OTU_14	OTU_14	234.769	p__Actinobacteria	c__Thermoleophilia	o__Solirubrobacterales	f__67-14	g__metagenome	s__metagenome	6	5	5.02212	10	0.222989	0.307822	1033	0.029779	0.029779	0.010368	0	0.266667	4	0.122488
OTU_164	OTU_164	418.615	p__Proteobacteria	c__Gammaproteobacteria	o__Betaproteobacteriales	f__Burkholderiaceae	g__Burkholderia-Caballeronia-Paraburkholderia		6	7	5.16874	8	0.253264	0.320263	591.334	0.003104	0.003104	0.01048	0	0.4	6	0.072377
OTU_56	OTU_56	119.769	p__Proteobacteria	c__Alphaproteobacteria	o__Rhizobiales	f__Beijerinckiaceae			6	13	5.14566	8	0.277143	0.347644	455.064	0.038598	0.038598	0.010826	0	0.066667	1	0.139194
OTU_6319	OTU_6319	42.0769	p__Proteobacteria	c__Alphaproteobacteria	o__Acetobacterales	f__Acetobacteraceae	g__uncultured	s__uncultured_soil_bacterium	6	1	5.10134	9	0.255937	0.338418	316.121	0.028309	0.028309	0.009233	0	0.2	3	0.127758
OTU_6	OTU_6	809.615	p__Proteobacteria	c__Alphaproteobacteria	o__Rhizobiales	f__Rhizobiaceae	g__Allorhizobium-Neorhizobium-Pararhizobium-Rhizobium		6	1	5.05879	8	0.266484	0.3419	275.65	0.029013	0.029013	0.008677	0	0.266667	4	0.13234
OTU_76	OTU_76	112.385	p__Acidobacteria	c__Acidobacteriia	o__Acidobacteriales	f__Acidobacteriaceae_(Subgroup_1)	g__Acidipila	s__	6	13	4.97738	8	0.260054	0.329701	170.565	0.031894	0.031894	0.008499	0	0.2	3	0.131867
OTU_528	OTU_528	38.3077	p__Acidobacteria	c__Acidobacteriia	o__Acidobacteriales	f__Acidobacteriaceae_(Subgroup_1)	g__Occallatibacter	s__uncultured_Acidobacteria_bacterium	6	1	5.02156	9	0.222989	0.288382	166.824	0.001758	0.001758	0.010453	0	0.333333	5	0.057491
OTU_220	OTU_220	53.1538	p__Proteobacteria	c__Alphaproteobacteria	o__Acetobacterales	f__Acetobacteraceae	g__uncultured		5	13	4.20894	7	0.282799	0.34676	632.128	0.02277	0.02277	0.00793	0	0.3	3	0.115737
OTU_65	OTU_65	29.6923	p__Proteobacteria	c__Alphaproteobacteria	o__Rhizobiales	f__Beijerinckiaceae			5	13	4.12845	8	0.297546	0.364985	540.61	0.045223	0.045223	0.006981	0	0	0	0.170692
OTU_32	OTU_32	253.538	p__Acidobacteria	c__Acidobacteriia	o__Acidobacteriales	f__Acidobacteriaceae_(Subgroup_1)	g__Acidipila		5	1	4.23459	8	0.256614	0.318864	254.068	0.007551	0.007551	0.007807	0	0.4	4	0.076191
OTU_86	OTU_86	88.1538	p__Acidobacteria	c__Acidobacteriia	o__Acidobacteriales	f__Acidobacteriaceae_(Subgroup_1)	g__Acidicapsa		5	1	4.19349	9	0.231504	0.300078	223.578	0.006824	0.006824	0.008397	0	0.2	2	0.061101
OTU_75	OTU_75	144.231	p__Actinobacteria	c__Actinobacteria	o__Frankiales	f__uncultured	g__metagenome	s__metagenome	5	5	4.29989	11	0.186538	0.255708	143	0.004218	0.004218	0.009574	0	0.4	4	0.046918
OTU_48	OTU_48	68.2308	p__Acidobacteria	c__Acidobacteriia	o__Acidobacteriales	f__Acidobacteriaceae_(Subgroup_1)	g__Granulicella	s__metagenome	5	1	4.21445	10	0.217489	0.284025	129.135	0.002706	0.002706	0.008938	0	0.2	2	0.052282
OTU_5241	OTU_5241	31.2308	p__Proteobacteria	c__Alphaproteobacteria	o__Rhizobiales	f__Beijerinckiaceae	g__1174-901-12		5	14	4.23581	9	0.233735	0.299935	116.357	0.0718	0.0718	0.006861	0	0.5	5	0.218285
OTU_4364	OTU_4364	109.385	p__Proteobacteria	c__Alphaproteobacteria	o__Acetobacterales	f__Acetobacteraceae			5	1	4.24094	9	0.224018	0.290038	113.385	0.003268	0.003268	0.008602	0	0.4	4	0.059609
OTU_1170	OTU_1170	83.4615	p__Bacteroidetes	c__Bacteroidia	o__Chitinophagales	f__Chitinophagaceae	g__uncultured		5	4	4.2842	10	0.215556	0.284111	98.8	0.071816	0.071816	0.006613	0	0.5	5	0.213596
OTU_128	OTU_128	61.2308	p__Actinobacteria	c__Actinobacteria	o__Micromonosporales	f__Micromonosporaceae	g__Micromonospora	s__	5	21	4.12761	3	0.625	0.733333	21.5	0	0	0.010905	4	0.3	3	0.027088
OTU_159	OTU_159	15.6923	p__Actinobacteria	c__Actinobacteria	o__Kineosporiales	f__Kineosporiaceae	g__Kineosporia	s__	5	21	4.29647	3	0.625	0.733333	21	0	0	0.010859	4	0.4	4	0.027981
OTU_4351	OTU_4351	176.385	p__Actinobacteria	c__Thermoleophilia	o__Solirubrobacterales	f__67-14	g__metagenome	s__metagenome	5	4	4.19252	10	0.214602	0.283423	7.31971	0.095074	0.095074	0.005739	0	0.5	5	0.278033
OTU_37	OTU_37	199.308	p__Proteobacteria	c__Alphaproteobacteria	o__Acetobacterales	f__Acetobacteraceae			4	7	3.4034	9	0.223502	0.279079	612.347	0.000498	0.000498	0.007983	0	0.166667	1	0.033158
OTU_213	OTU_213	62.4615	p__Acidobacteria	c__Acidobacteriia	o__Acidobacteriales	f__Acidobacteriaceae_(Subgroup_1)			4	7	3.36813	9	0.212719	0.270316	372	0.001031	0.001031	0.007981	0	0.5	3	0.045418
OTU_149	OTU_149	69.3077	p__Proteobacteria	c__Alphaproteobacteria	o__Elsterales	f__uncultured			4	4	3.31291	9	0.253927	0.324849	182.24	0.073912	0.073912	0.005159	0	0.333333	2	0.236478
OTU_13	OTU_13	212.692	p__Proteobacteria	c__Gammaproteobacteria	o__Gammaproteobacteria_Incertae_Sedis	f__Unknown_Family	g__Acidibacter		4	5	3.37876	12	0.159539	0.216791	96	0.000652	0.000652	0.007884	0	0.5	3	0.031929
OTU_5454	OTU_5454	54.3077	p__Proteobacteria	c__Alphaproteobacteria	o__Rhizobiales	f__Xanthobacteraceae			4	7	3.41758	9	0.219955	0.277606	88.8775	0.001067	0.001067	0.007389	0	0.666667	4	0.048102
OTU_811	OTU_811	39.0769	p__Proteobacteria	c__Alphaproteobacteria	o__Rhizobiales	f__Xanthobacteraceae	g__uncultured	s__	4	14	3.49397	9	0.232614	0.293062	88.0019	0.046718	0.046718	0.005894	0	0.5	3	0.14488
OTU_156	OTU_156	113.077	p__Proteobacteria	c__Alphaproteobacteria	o__Rhizobiales	f__Xanthobacteraceae	g__uncultured		4	5	3.43898	11	0.18618	0.250553	47	0.004175	0.004175	0.007377	0	0.666667	4	0.044772
OTU_4808	OTU_4808	137.538	p__Proteobacteria	c__Alphaproteobacteria	o__Micropepsales	f__Micropepsaceae	g__uncultured	s__metagenome	4	7	3.3315	9	0.209503	0.262068	8.68205	0.001059	0.001059	0.007391	0	0.5	3	0.044265
OTU_88	OTU_88	19.6154	p__Actinobacteria	c__Thermoleophilia	o__Solirubrobacterales	f__Solirubrobacteraceae	g__JCM_18997		4	21	3.34272	3	0.555556	0.666667	4	0	0	0.008509	4	0.666667	4	0.024803
OTU_81	OTU_81	2.76923	p__Proteobacteria	c__Gammaproteobacteria	o__Enterobacteriales	f__Enterobacteriaceae			4	21	3.29041	3	0.555556	0.666667	4	0	0	0.008509	4	0.666667	4	0.024803
OTU_3544	OTU_3544	50.2308	p__Acidobacteria	c__Acidobacteriia	o__Acidobacteriales	f__Acidobacteriaceae_(Subgroup_1)	g__Acidipila	s__uncultured_Acidobacteria_bacterium	4	4	3.50372	10	0.215078	0.278956	2.8	0.071093	0.071093	0.004873	0	0.833333	5	0.210347
OTU_4152	OTU_4152	67.7692	p__Actinobacteria	c__Actinobacteria	o__Frankiales	f__Frankiaceae	g__Jatrophihabitans		4	5	3.4547	12	0.159539	0.216791	0.666667	0.000707	0.000707	0.007295	0	0.833333	5	0.035419
OTU_152	OTU_152	21.9231	p__Actinobacteria	c__Thermoleophilia	o__Solirubrobacterales	f__67-14			4	5	3.43337	12	0.159539	0.216791	0.666667	0.000707	0.000707	0.007295	0	0.833333	5	0.035419
OTU_4518	OTU_4518	27.5385	p__Actinobacteria	c__Actinobacteria	o__Micrococcales	f__Microbacteriaceae			3	8	2.54914	11	0.158497	0.197141	284	6e-06	6e-06	0.009602	0	0	0	0.008151
OTU_6849	OTU_6849	319.231	p__Proteobacteria	c__Gammaproteobacteria	o__Xanthomonadales	f__Rhodanobacteraceae	g__Rhodanobacter		3	7	2.56614	10	0.177656	0.221821	284	0.000111	0.000111	0.008519	0	0	0	0.013933
OTU_3424	OTU_3424	240.538	p__Acidobacteria	c__Acidobacteriia	o__Acidobacteriales	f__Acidobacteriaceae_(Subgroup_1)	g__Granulicella		3	1	2.4143	9	0.213187	0.265848	241.073	0.000497	0.000497	0.005602	0	0.333333	1	0.031895
OTU_543	OTU_543	133.308	p__Verrucomicrobia	c__Verrucomicrobiae	o__Methylacidiphilales	f__Methylacidiphilaceae	g__uncultured		3	1	2.448	10	0.189824	0.235972	101.776	0.001058	0.001058	0.006764	0	0	0	0.017863
OTU_29	OTU_29	308.385	p__Proteobacteria	c__Alphaproteobacteria	o__Acetobacterales	f__Acetobacteraceae	g__Acidisoma	s__	3	13	2.61113	8	0.231504	0.276129	96	0.004593	0.004593	0.00617	0	0.333333	1	0.038418
OTU_4313	OTU_4313	62.4615	p__Proteobacteria	c__Alphaproteobacteria	o__Reyranellales	f__Reyranellaceae	g__Reyranella		3	14	2.56819	10	0.190945	0.23443	96	0.012643	0.012643	0.00569	0	0.333333	1	0.044468
OTU_53	OTU_53	62.4615	p__Proteobacteria	c__Alphaproteobacteria	o__Acetobacterales	f__Acetobacteraceae	g__uncultured	s__metagenome	3	13	2.59544	7	0.255937	0.302013	81.619	0.006944	0.006944	0.005576	0	0.666667	2	0.04561
OTU_270	OTU_270	90.3846	p__Proteobacteria	c__Gammaproteobacteria	o__Betaproteobacteriales	f__Burkholderiaceae	g__Burkholderia-Caballeronia-Paraburkholderia		3	13	2.59819	7	0.255937	0.302013	81.619	0.006944	0.006944	0.005576	0	0.666667	2	0.04561
OTU_16	OTU_16	157.462	p__Acidobacteria	c__Acidobacteriia	o__Solibacterales	f__Solibacteraceae_(Subgroup_3)	g__Bryobacter	s__	3	1	2.56491	9	0.217978	0.266069	47.1649	0.003851	0.003851	0.00536	0	0.333333	1	0.034139
OTU_422	OTU_422	41.9231	p__Acidobacteria	c__Acidobacteriia	o__Acidobacteriales	f__Acidobacteriaceae_(Subgroup_1)	g__Acidicapsa		3	13	2.53073	8	0.244949	0.292931	29.318	0.018725	0.018725	0.004806	0	0.666667	2	0.072595
OTU_41	OTU_41	24.2308	p__Proteobacteria	c__Alphaproteobacteria	o__Sphingomonadales	f__Sphingomonadaceae	g__Sphingomonas		3	21	2.59562	4	0.454545	0.575	9	0	0	0.007778	4	0.333333	1	0.013099
OTU_5248	OTU_5248	27.4615	p__Acidobacteria	c__Acidobacteriia	o__Solibacterales	f__Solibacteraceae_(Subgroup_3)	g__Bryobacter		3	14	2.54708	10	0.206383	0.262805	0.533333	0.04023	0.04023	0.004328	0	0.666667	2	0.123125
OTU_147	OTU_147	78.3077	p__Verrucomicrobia	c__Verrucomicrobiae	o__Chthoniobacterales	f__Chthoniobacteraceae	g__Chthoniobacter	s__	3	7	2.51209	9	0.203354	0.249722	0.5	0.00076	0.00076	0.005855	0	0.666667	2	0.032556
OTU_5730	OTU_5730	38.4615	p__Proteobacteria	c__Alphaproteobacteria	o__Rhizobiales	f__Beijerinckiaceae	g__1174-901-12	s__uncultured_Rhizobiales_bacterium	3	4	2.5337	9	0.232057	0.289208	0	0.073802	0.073802	0.00377	0	1	3	0.219229
OTU_27	OTU_27	288.538	p__Bacteroidetes	c__Bacteroidia	o__Sphingobacteriales	f__Sphingobacteriaceae	g__Pedobacter		3	4	2.51921	9	0.232057	0.286189	0	0.095044	0.095044	0.003549	0	1	3	0.273344
OTU_94	OTU_94	17.9231	p__Actinobacteria	c__Actinobacteria	o__Frankiales	f__Cryptosporangiaceae	g__Fodinicola		3	5	2.60613	12	0.159016	0.209918	0	0.000645	0.000645	0.005586	0	1	3	0.029423
OTU_177	OTU_177	50.9231	p__Bacteroidetes	c__Bacteroidia	o__Sphingobacteriales	f__Sphingobacteriaceae	g__Mucilaginibacter		2	8	1.74506	10	0.185824	0.225356	372	5.3e-05	5.3e-05	0.005445	0	0	0	0.010722
OTU_654	OTU_654	71.0769	p__Proteobacteria	c__Alphaproteobacteria	o__Sphingomonadales	f__Sphingomonadaceae			2	7	1.63133	9	0.205945	0.251096	372	0.000585	0.000585	0.005098	0	0	0	0.021261
OTU_6265	OTU_6265	44.0769	p__Actinobacteria	c__Actinobacteria	o__Corynebacteriales	f__Mycobacteriaceae	g__Mycobacterium		2	7	1.63637	10	0.172906	0.207585	282	6.2e-05	6.2e-05	0.006084	0	0	0	0.007598
OTU_2	OTU_2	3898.23	p__Proteobacteria	c__Gammaproteobacteria	o__Betaproteobacteriales	f__Burkholderiaceae	g__Burkholderia-Caballeronia-Paraburkholderia		2	7	1.66277	11	0.148545	0.178789	190	7e-06	7e-06	0.006802	0	0	0	0.005463
OTU_749	OTU_749	27.4615	p__Proteobacteria	c__Alphaproteobacteria	o__Acetobacterales	f__Acetobacteraceae	g__uncultured		2	13	1.6183	8	0.225058	0.265918	190	0.002164	0.002164	0.005197	0	0	0	0.022195
OTU_6768	OTU_6768	94.8462	p__Actinobacteria	c__Actinobacteria	o__Micrococcales	f__Microbacteriaceae			2	7	1.72765	12	0.129853	0.156094	96	1e-06	1e-06	0.007501	0	0	0	0.004533
OTU_12	OTU_12	42.6923	p__Proteobacteria	c__Deltaproteobacteria	o__Myxococcales	f__BIrii41	g__metagenome	s__metagenome	2	8	1.65032	12	0.137394	0.166849	96	1e-06	1e-06	0.007235	0	0	0	0.005321
OTU_4314	OTU_4314	120	p__Proteobacteria	c__Gammaproteobacteria	o__Xanthomonadales	f__Rhodanobacteraceae	g__Rhodanobacter		2	7	1.75479	11	0.151562	0.183223	96	1.2e-05	1.2e-05	0.006754	0	0	0	0.006095
OTU_364	OTU_364	62.4615	p__Proteobacteria	c__Alphaproteobacteria	o__Rhizobiales	f__Labraceae	g__Labrys	s__	2	13	1.65123	9	0.184762	0.214143	96	0.000231	0.000231	0.006434	0	0	0	0.00666
OTU_123	OTU_123	28.3846	p__Proteobacteria	c__Alphaproteobacteria	o__Azospirillales	f__Azospirillaceae			2	13	1.66389	9	0.218468	0.256734	96	0.004118	0.004118	0.005377	0	0	0	0.020234
OTU_58	OTU_58	363.077	p__Proteobacteria	c__Alphaproteobacteria	o__Azospirillales	f__Inquilinaceae	g__Inquilinus		2	1	1.65502	10	0.205945	0.252356	38.7258	0.003098	0.003098	0.004252	0	0	0	0.022714
OTU_4572	OTU_4572	20.3077	p__Proteobacteria	c__Alphaproteobacteria	o__Acetobacterales	f__Acetobacteraceae	g__Acidocella	s__	2	1	1.68442	10	0.194	0.237576	7.16667	0.000665	0.000665	0.003943	0	0	0	0.019869
OTU_38	OTU_38	210.154	p__Proteobacteria	c__Gammaproteobacteria	o__Betaproteobacteriales	f__Burkholderiaceae	g__Variovorax		2	21	1.68532	4	0.434783	0.525	4	0	0	0.005194	4	0	0	0.01004
OTU_119	OTU_119	200.385	p__Actinobacteria	c__Actinobacteria	o__Streptomycetales	f__Streptomycetaceae	g__Streptomyces		2	21	1.63526	4	0.434783	0.525	4	0	0	0.005194	4	0	0	0.01004
OTU_61	OTU_61	250.308	p__Proteobacteria	c__Gammaproteobacteria	o__Pseudomonadales	f__Pseudomonadaceae	g__Pseudomonas	s__Pseudomonas_viridiflava	2	3	1.65062	1	1	1	1	0	0	0.009992	3	0	0	0.003647
OTU_204	OTU_204	48.3846	p__Proteobacteria	c__Alphaproteobacteria	o__Dongiales	f__Dongiaceae	g__Dongia	s__metagenome	2	24	1.64409	1	1	1	1	0	0	0.009992	6	0	0	0.003647
OTU_122	OTU_122	8.76923	p__Actinobacteria	c__Actinobacteria	o__Propionibacteriales	f__Nocardioidaceae			2	21	1.69778	5	0.333333	0.445	0.5	0	0	0.005443	4	0	0	0.006823
OTU_180	OTU_180	61.4615	p__Proteobacteria	c__Alphaproteobacteria	o__Rhizobiales	f__Beijerinckiaceae	g__uncultured		2	5	1.68681	11	0.184762	0.236807	0	0.003637	0.003637	0.003955	0	1	1	0.031035
OTU_5845	OTU_5845	217.692	p__Actinobacteria	c__Actinobacteria	o__Frankiales	f__Frankiaceae	g__Jatrophihabitans		2	5	1.83586	12	0.157724	0.19875	0	0.000885	0.000885	0.004223	0	1	1	0.018061
OTU_49	OTU_49	19.4615	p__Firmicutes	c__Clostridia	o__Clostridiales	f__Ruminococcaceae	g__[Eubacterium]_coprostanoligenes_group	s__	2	9	2	1	1	1	0	0	0	0.006849	7	1	1	0.005373
OTU_6606	OTU_6606	9.61538	p__Firmicutes	c__Clostridia	o__Clostridiales	f__Lachnospiraceae	g__Anaerocolumna	s__	2	9	2	1	1	1	0	0	0	0.006849	7	1	1	0.005373
OTU_98	OTU_98	7.07692	p__Actinobacteria	c__Coriobacteriia	o__Coriobacteriales	f__Atopobiaceae	g__Coriobacteriaceae_UCG-002	s__	2	9	2	1	1	1	0	0	0	0.006849	7	1	1	0.005373
OTU_157	OTU_157	70.7692	p__Proteobacteria	c__Alphaproteobacteria	o__Acetobacterales	f__Acetobacteraceae	g__Acidocella		2	13	1.63411	9	0.207265	0.244596	0	0.00534	0.00534	0.003593	0	1	1	0.028063
OTU_5740	OTU_5740	29.5385	p__Acidobacteria	c__Acidobacteriia	o__Acidobacteriales	f__Acidobacteriaceae_(Subgroup_1)	g__Granulicella		2	7	1.61926	9	0.202929	0.244567	0	0.000691	0.000691	0.004083	0	1	1	0.027148
OTU_739	OTU_739	18.7692	p__Bacteroidetes	c__Bacteroidia	o__Sphingobacteriales	f__Sphingobacteriaceae	g__Mucilaginibacter		2	1	1.70642	10	0.206823	0.255445	0	0.002277	0.002277	0.003799	0	1	1	0.029195
OTU_6984	OTU_6984	44.2308	p__Verrucomicrobia	c__Verrucomicrobiae	o__Methylacidiphilales	f__Methylacidiphilaceae	g__uncultured	s__	2	7	1.69231	9	0.202929	0.244567	0	0.000659	0.000659	0.004171	0	1	1	0.025139
OTU_135	OTU_135	6.92308	p__Proteobacteria	c__Alphaproteobacteria	o__Rhizobiales	f__Xanthobacteraceae	g__Starkeya	s__	2	21	1.67745	4	0.384615	0.483333	0	0	0	0.004644	4	1	1	0.012924
OTU_131	OTU_131	71.6154	p__Actinobacteria	c__Actinobacteria	o__Propionibacteriales	f__Nocardioidaceae	g__Aeromicrobium	s__	2	21	1.75766	4	0.434783	0.525	0	0	0	0.005077	4	1	1	0.011562
OTU_8	OTU_8	555.692	p__Actinobacteria	c__Actinobacteria	o__Micrococcales	f__Microbacteriaceae			1	7	0.899588	13	0.115065	0.132858	0	0	0	0.004216	0	0	0	0.002526
OTU_6852	OTU_6852	600.769	p__Proteobacteria	c__Alphaproteobacteria	o__Rhizobiales	f__Rhizobiaceae	g__Allorhizobium-Neorhizobium-Pararhizobium-Rhizobium		1	4	0.814306	11	0.177656	0.212409	0	0.007576	0.007576	0.002152	0	0	0	0.02416
OTU_51	OTU_51	103.231	p__Proteobacteria	c__Alphaproteobacteria	o__Azospirillales	f__Inquilinaceae	g__Inquilinus	s__Inquilinus_limosus	1	5	0.912088	11	0.182674	0.223921	0	0.003141	0.003141	0.002496	0	0	0	0.01716
OTU_113	OTU_113	172.846	p__Bacteroidetes	c__Bacteroidia	o__Sphingobacteriales	f__Sphingobacteriaceae	g__Pedobacter		1	0	0.835165	1	1	1	0	0	0	0.006849	1	0	0	0.001685
OTU_46	OTU_46	493.385	p__Proteobacteria	c__Alphaproteobacteria	o__Rhizobiales	f__Xanthobacteraceae	g__Tardiphaga	s__	1	0	0.835165	1	1	1	0	0	0	0.006849	1	0	0	0.001685
OTU_284	OTU_284	87.7692	p__Proteobacteria	c__Alphaproteobacteria	o__Acetobacterales	f__Acetobacteraceae	g__uncultured	s__metagenome	1	13	0.902339	9	0.18835	0.212387	0	0.000485	0.000485	0.002776	0	0	0	0.007101
OTU_237	OTU_237	89.2308	p__Proteobacteria	c__Gammaproteobacteria	o__Betaproteobacteriales	f__Burkholderiaceae	g__Massilia	s__	1	2	0.814306	1	1	1	0	0	0	0.006849	2	0	0	0.001685
OTU_22	OTU_22	616.462	p__Bacteroidetes	c__Bacteroidia	o__Sphingobacteriales	f__Sphingobacteriaceae	g__Mucilaginibacter		1	2	0.814306	1	1	1	0	0	0	0.006849	2	0	0	0.001685
OTU_4096	OTU_4096	76.6154	p__Actinobacteria	c__Actinobacteria	o__Frankiales	f__Acidothermaceae	g__Acidothermus		1	5	0.896694	13	0.137784	0.169649	0	6.9e-05	6.9e-05	0.002703	0	0	0	0.007252
OTU_1454	OTU_1454	47.1538	p__Proteobacteria	c__Alphaproteobacteria	o__Sphingomonadales	f__Sphingomonadaceae			1	3	0.817057	2	0.666667	0.75	0	0	0	0.005278	3	0	0	0.002362
OTU_114	OTU_114	30.2308	p__Verrucomicrobia	c__Verrucomicrobiae	o__Methylacidiphilales	f__Methylacidiphilaceae	g__uncultured	s__	1	3	0.833563	2	0.666667	0.75	0	0	0	0.005278	3	0	0	0.002362
OTU_6517	OTU_6517	40.0769	p__Proteobacteria	c__Alphaproteobacteria	o__Sphingomonadales	f__Sphingomonadaceae	g__Sphingomonas		1	8	0.834267	13	0.120948	0.140401	0	0	0	0.004102	0	0	0	0.002675
OTU_5470	OTU_5470	194.615	p__Acidobacteria	c__Acidobacteriia	o__Acidobacteriales	f__Acidobacteriaceae_(Subgroup_1)	g__Granulicella		1	7	0.839065	11	0.15109	0.17635	0	1.2e-05	1.2e-05	0.003441	0	0	0	0.004223
OTU_1011	OTU_1011	53.5385	p__Proteobacteria	c__Gammaproteobacteria	o__Xanthomonadales	f__Rhodanobacteraceae	g__Rhodanobacter		1	6	0.869327	1	1	1	0	0	0	0.006849	5	0	0	0.001685
OTU_19	OTU_19	247.308	p__Proteobacteria	c__Gammaproteobacteria	o__Xanthomonadales	f__Rhodanobacteraceae	g__Rhodanobacter		1	6	0.869327	1	1	1	0	0	0	0.006849	5	0	0	0.001685
OTU_2338	OTU_2338	121.154	p__Proteobacteria	c__Alphaproteobacteria	o__Sphingomonadales	f__Sphingomonadaceae	g__Sphingomonas		1	21	0.839348	5	0.322581	0.395	0	0	0	0.003231	4	0	0	0.004222
OTU_47	OTU_47	195.462	p__Proteobacteria	c__Alphaproteobacteria	o__Rhizobiales	f__Labraceae	g__Labrys	s__metagenome	1	13	0.835165	10	0.1562	0.17489	0	2.4e-05	2.4e-05	0.003762	0	0	0	0.00275
OTU_23	OTU_23	13.8462	p__Firmicutes	c__Clostridia	o__Clostridiales	f__Lachnospiraceae	g__Anaerocolumna	s__	1	24	0.816503	2	0.666667	0.75	0	0	0	0.005278	6	0	0	0.002362
OTU_251	OTU_251	83.3846	p__Proteobacteria	c__Gammaproteobacteria	o__Betaproteobacteriales	f__Burkholderiaceae			1	10	0.835165	1	1	1	0	0	0	0.006849	8	0	0	0.001685
OTU_1207	OTU_1207	120.923	p__Acidobacteria	c__Acidobacteriia	o__Acidobacteriales	f__Acidobacteriaceae_(Subgroup_1)	g__Granulicella		1	10	0.835165	1	1	1	0	0	0	0.006849	8	0	0	0.001685
OTU_120	OTU_120	28.3077	p__Actinobacteria	c__Actinobacteria					1	4	0.846493	9	0.219955	0.261029	0	0.027936	0.027936	0.001933	0	0	0	0.081953
OTU_5757	OTU_5757	39.0769	p__Proteobacteria	c__Alphaproteobacteria	o__Rhizobiales	f__Labraceae	g__Labrys	s__Labrys_methylaminiphilus	1	11	0.812155	1	1	1	0	0	0	0.006849	9	0	0	0.001685
OTU_54	OTU_54	83.8462	p__Proteobacteria	c__Gammaproteobacteria	o__Xanthomonadales	f__Rhodanobacteraceae	g__Dokdonella		1	11	0.812155	1	1	1	0	0	0	0.006849	9	0	0	0.001685
OTU_1414	OTU_1414	13.4615	p__Proteobacteria	c__Gammaproteobacteria	o__Enterobacteriales	f__Enterobacteriaceae			1	12	0.857595	1	1	1	0	0	0	0.006849	10	0	0	0.001685
OTU_31	OTU_31	39.0769	p__Proteobacteria	c__Alphaproteobacteria	o__Rhizobiales	f__Beijerinckiaceae			1	12	0.857595	1	1	1	0	0	0	0.006849	10	0	0	0.001685
OTU_82	OTU_82	35.8462	p__Proteobacteria	c__Alphaproteobacteria	o__Caulobacterales	f__Caulobacteraceae	g__uncultured	s__metagenome	1	13	0.863456	9	0.217489	0.249861	0	0.004072	0.004072	0.002561	0	0	0	0.01822
OTU_4918	OTU_4918	52	p__Proteobacteria	c__Gammaproteobacteria	o__Xanthomonadales	f__Rhodanobacteraceae	g__Dokdonella		1	5	0.826449	12	0.157468	0.193595	0	0.000445	0.000445	0.002655	0	0	0	0.009348
OTU_235	OTU_235	66.2308	p__Bacteroidetes	c__Bacteroidia	o__Chitinophagales	f__Chitinophagaceae			1	14	0.819808	11	0.160596	0.185445	0	0.001334	0.001334	0.002639	0	0	0	0.00701
OTU_5237	OTU_5237	67.7692	p__Bacteroidetes	c__Bacteroidia	o__Sphingobacteriales	f__Sphingobacteriaceae	g__Mucilaginibacter		1	1	0.828742	11	0.159802	0.186046	0	0.000112	0.000112	0.002944	0	0	0	0.004667
OTU_70	OTU_70	107.769	p__Proteobacteria	c__Alphaproteobacteria	o__Rhizobiales	f__Amb-16S-1323	g__	s__	1	15	0.842144	1	1	1	0	0	0	0.006849	11	0	0	0.001685
OTU_1121	OTU_1121	155.538	p__Proteobacteria	c__Alphaproteobacteria	o__Rhizobiales	f__Hyphomicrobiaceae	g__Hyphomicrobium		1	15	0.842144	1	1	1	0	0	0	0.006849	11	0	0	0.001685
OTU_173	OTU_173	112.154	p__Proteobacteria	c__Gammaproteobacteria	o__Pseudomonadales	f__Moraxellaceae	g__uncultured	s__metagenome	1	16	0.814306	1	1	1	0	0	0	0.006849	12	0	0	0.001685
OTU_87	OTU_87	145.846	p__Proteobacteria	c__Alphaproteobacteria	o__Caulobacterales	f__Caulobacteraceae	g__Caulobacter		1	16	0.814306	1	1	1	0	0	0	0.006849	12	0	0	0.001685
OTU_509	OTU_509	27.1538	p__Acidobacteria	c__Acidobacteriia	o__Acidobacteriales	f__Acidobacteriaceae_(Subgroup_1)	g__Acidipila		1	1	0.822559	11	0.178967	0.212302	0	0.000285	0.000285	0.002547	0	0	0	0.010189
OTU_4132	OTU_4132	35.8462	p__Proteobacteria	c__Gammaproteobacteria	o__Pseudomonadales	f__Pseudomonadaceae	g__Pseudomonas		1	7	0.829912	12	0.131793	0.152256	0	1e-06	1e-06	0.003898	0	0	0	0.002758
OTU_145	OTU_145	39.4615	p__Actinobacteria	c__Thermoleophilia	o__Solirubrobacterales	f__Solirubrobacteraceae			1	8	0.825497	12	0.137006	0.159976	0	1e-06	1e-06	0.003748	0	0	0	0.003456
OTU_100	OTU_100	82.2308	p__Proteobacteria	c__Gammaproteobacteria	o__Betaproteobacteriales	f__Burkholderiaceae	g__Verticia	s__metagenome	1	1	0.894086	10	0.183365	0.216127	0	0.000345	0.000345	0.00249	0	0	0	0.011165
OTU_118	OTU_118	38.5385	p__Proteobacteria	c__Alphaproteobacteria	o__Rhodospirillales	f__Magnetospirillaceae	g__uncultured	s__	1	17	0.802198	1	1	1	0	0	0	0.006849	13	0	0	0.001685
OTU_62	OTU_62	63.3077	p__Proteobacteria	c__Alphaproteobacteria					1	17	0.802198	1	1	1	0	0	0	0.006849	13	0	0	0.001685
OTU_141	OTU_141	18.8462	p__Actinobacteria	c__Acidimicrobiia	o__uncultured				1	18	0.828268	1	1	1	0	0	0	0.006849	14	0	0	0.001685
OTU_5285	OTU_5285	30.1538	p__Actinobacteria	c__Thermoleophilia	o__Solirubrobacterales	f__Solirubrobacteraceae	g__Conexibacter		1	18	0.828268	1	1	1	0	0	0	0.006849	14	0	0	0.001685
OTU_99	OTU_99	13.9231	p__Cyanobacteria	c__Oxyphotobacteria	o__Chloroplast	f__	g__	s__	1	19	0.842118	1	1	1	0	0	0	0.006849	15	0	0	0.001685
OTU_105	OTU_105	91.3846	p__Proteobacteria	c__Alphaproteobacteria	o__Reyranellales	f__Reyranellaceae	g__Reyranella		1	19	0.842118	1	1	1	0	0	0	0.006849	15	0	0	0.001685
OTU_241	OTU_241	29.6923	p__Bacteroidetes	c__Bacteroidia	o__Sphingobacteriales	f__Sphingobacteriaceae	g__Mucilaginibacter		1	20	0.802198	1	1	1	0	0	0	0.006849	16	0	0	0.001685
OTU_64	OTU_64	84.8462	p__Proteobacteria	c__Deltaproteobacteria	o__Myxococcales	f__Polyangiaceae	g__Pajaroellobacter		1	20	0.802198	1	1	1	0	0	0	0.006849	16	0	0	0.001685
OTU_234	OTU_234	25.6923	p__Actinobacteria	c__Thermoleophilia	o__Solirubrobacterales	f__Solirubrobacteraceae	g__Conexibacter		1	13	0.824828	10	0.17963	0.202066	0	0.000434	0.000434	0.003313	0	0	0	0.004259
OTU_174	OTU_174	96.3077	p__Proteobacteria	c__Alphaproteobacteria	o__Acetobacterales	f__Acetobacteraceae	g__Acidocella	s__	1	1	0.811555	10	0.182674	0.21422	0	0.000185	0.000185	0.002508	0	0	0	0.011382
OTU_185	OTU_185	3.76923	p__Firmicutes	c__Clostridia	o__Clostridiales	f__Peptostreptococcaceae	g__Paeniclostridium	s__	1	22	1	1	1	1	0	0	0	0.006849	17	0	0	0.001685
OTU_89	OTU_89	6.76923	p__Firmicutes	c__Clostridia	o__Clostridiales	f__Clostridiaceae_1	g__Clostridium_sensu_stricto_1	s__Clostridium_perfringens	1	22	1	1	1	1	0	0	0	0.006849	17	0	0	0.001685
OTU_200	OTU_200	9.61538	p__Firmicutes	c__Clostridia	o__Clostridiales	f__Clostridiaceae_1	g__Clostridium_sensu_stricto_1	s__	1	23	1	1	1	1	0	0	0	0.006849	18	0	0	0.001685
OTU_136	OTU_136	1.61539	p__Firmicutes	c__Negativicutes	o__Selenomonadales	f__Veillonellaceae	g__Pelosinus	s__	1	23	1	1	1	1	0	0	0	0.006849	18	0	0	0.001685
OTU_169	OTU_169	14.5385	p__Actinobacteria	c__Actinobacteria	o__Frankiales	f__Frankiaceae	g__Jatrophihabitans		1	24	0.827587	2	0.666667	0.75	0	0	0	0.005278	6	0	0	0.002362
