# Supplementary material for: Bacteria Community Inhabiting Heterobasidion Fruiting Body and Associated Wood of Different Decay Classes
Source: Front Microbiol. 2022 May 3;13:864619. doi: 10.3389/fmicb.2022.864619 (PMC9111749; doi:10.3389/fmicb.2022.864619)
Supplement: Supplementary Table 4 — The basic information of co-occurrence edge in networks. [file Table_4.xlsx]

## Sheet: D1W
Supplementary Table 4 The basic information of co-occurrence edge in networks
Source	Target	correlation	pvalue	fdr	Weight	po_ne
OTU_61	OTU_3	0.915152	0.000204472	0.0444401	0.915152	positive
OTU_112	OTU_3	0.963636	7.32097e-06	0.00981284	0.963636	positive
OTU_59	OTU_3	0.915152	0.000204472	0.0444401	0.915152	positive
OTU_91	OTU_3	-0.914651	0.000209209	0.0444401	0.914651	negative
OTU_58	OTU_4	0.939394	5.48405e-05	0.0237587	0.939394	positive
OTU_543	OTU_4	0.890909	0.000542144	0.0699334	0.890909	positive
OTU_3915	OTU_5	0.972649	2.36893e-06	0.00595437	0.972649	positive
OTU_74	OTU_5	0.895274	0.000462966	0.0674736	0.895274	positive
OTU_173	OTU_5	0.886259	0.000636952	0.0757302	0.886259	positive
OTU_204	OTU_5	0.92645	0.000117071	0.0328871	0.92645	positive
OTU_46	OTU_8	0.939394	5.48405e-05	0.0237587	0.939394	positive
OTU_6768	OTU_8	0.975758	1.46755e-06	0.00464126	0.975758	positive
OTU_25	OTU_8	0.915152	0.000204472	0.0444401	0.915152	positive
OTU_431	OTU_8	0.927273	0.000112035	0.0328871	0.927273	positive
OTU_94	OTU_8	0.901908	0.00035929	0.0571001	0.901908	positive
OTU_95	OTU_8	0.902456	0.000351576	0.0571001	0.902456	positive
OTU_806	OTU_15	0.911858	0.000237144	0.0471692	0.911858	positive
OTU_50	OTU_11	0.915152	0.000204472	0.0444401	0.915152	positive
OTU_5470	OTU_11	0.878788	0.000813862	0.0839923	0.878788	positive
OTU_1207	OTU_11	0.948333	2.92859e-05	0.016941	0.948333	positive
OTU_48	OTU_11	0.930095	9.59608e-05	0.0309679	0.930095	positive
OTU_254	OTU_11	0.911858	0.000237144	0.0471692	0.911858	positive
OTU_40	OTU_6852	0.885716	0.000648751	0.0762728	0.885716	positive
OTU_51	OTU_6852	0.923186	0.000138717	0.0359596	0.923186	positive
OTU_1454	OTU_6852	0.889638	0.000566965	0.0699334	0.889638	positive
OTU_6433	OTU_10	0.890909	0.000542144	0.0699334	0.890909	positive
OTU_4152	OTU_10	0.963636	7.32097e-06	0.00981284	0.963636	positive
OTU_251	OTU_10	0.893621	0.000491873	0.0688318	0.893621	positive
OTU_88	OTU_10	0.960491	1.01632e-05	0.0100445	0.960491	positive
OTU_145	OTU_10	0.951515	2.27985e-05	0.0147148	0.951515	positive
OTU_94	OTU_10	0.877367	0.000851188	0.0839923	0.877367	positive
OTU_343	OTU_10	0.884163	0.000683419	0.0788825	0.884163	positive
OTU_4351	OTU_14	0.875	0.000916094	0.0888723	0.875	positive
OTU_209	OTU_14	0.875	0.000916094	0.0888723	0.875	positive
OTU_88	OTU_14	0.878049	0.000833121	0.0839923	0.878049	positive
OTU_84	OTU_14	0.901382	0.000366825	0.0574317	0.901382	positive
OTU_120	OTU_14	0.960491	1.01632e-05	0.0100445	0.960491	positive
OTU_6768	OTU_46	0.963636	7.32097e-06	0.00981284	0.963636	positive
OTU_25	OTU_46	0.890909	0.000542144	0.0699334	0.890909	positive
OTU_94	OTU_46	0.914179	0.000213749	0.0447684	0.914179	positive
OTU_95	OTU_46	0.884163	0.000683419	0.0788825	0.884163	positive
OTU_4313	OTU_46	0.890909	0.000542144	0.0699334	0.890909	positive
OTU_56	OTU_6	-0.936175	6.71887e-05	0.0244531	0.936175	negative
OTU_1932	OTU_6	0.915905	0.000197488	0.0444401	0.915905	positive
OTU_284	OTU_29	0.878788	0.000813862	0.0839923	0.878788	positive
OTU_103	OTU_26	0.975758	1.46755e-06	0.00464126	0.975758	positive
OTU_147	OTU_26	0.951515	2.27985e-05	0.0147148	0.951515	positive
OTU_74	OTU_3915	0.917521	0.000183109	0.0444401	0.917521	positive
OTU_173	OTU_3915	0.89513	0.000465431	0.0675217	0.89513	positive
OTU_204	OTU_3915	0.880037	0.000782042	0.0839923	0.880037	positive
OTU_205	OTU_57	0.90303	0.000343612	0.0571001	0.90303	positive
OTU_3544	OTU_13	0.914651	0.000209209	0.0444401	0.914651	positive
OTU_5237	OTU_13	0.938433	5.83351e-05	0.0240967	0.938433	positive
OTU_16	OTU_32	0.939394	5.48405e-05	0.0237587	0.939394	positive
OTU_86	OTU_32	0.927273	0.000112035	0.0328871	0.927273	positive
OTU_5248	OTU_32	0.890909	0.000542144	0.0699334	0.890909	positive
OTU_6466	OTU_32	0.927273	0.000112035	0.0328871	0.927273	positive
OTU_216	OTU_61	0.963636	7.32097e-06	0.00981284	0.963636	positive
OTU_59	OTU_61	0.890909	0.000542144	0.0699334	0.890909	positive
OTU_6433	OTU_30	0.963636	7.32097e-06	0.00981284	0.963636	positive
OTU_38	OTU_30	0.893621	0.000491873	0.0688318	0.893621	positive
OTU_5845	OTU_30	0.951515	2.27985e-05	0.0147148	0.951515	positive
OTU_71	OTU_30	0.930095	9.59608e-05	0.0309679	0.930095	positive
OTU_4152	OTU_30	0.890909	0.000542144	0.0699334	0.890909	positive
OTU_54	OTU_30	0.923186	0.000138717	0.0359596	0.923186	positive
OTU_251	OTU_30	0.887542	0.000609666	0.0738747	0.887542	positive
OTU_75	OTU_30	0.881463	0.000746861	0.0825882	0.881463	positive
OTU_88	OTU_30	0.881463	0.000746861	0.0825882	0.881463	positive
OTU_182	OTU_30	0.889638	0.000566965	0.0699334	0.889638	positive
OTU_343	OTU_30	0.896358	0.000444689	0.0657183	0.896358	positive
OTU_16	OTU_7324	0.893621	0.000491873	0.0688318	0.893621	positive
OTU_5470	OTU_7324	0.881463	0.000746861	0.0825882	0.881463	positive
OTU_36	OTU_7324	0.932726	8.25784e-05	0.028082	0.932726	positive
OTU_391	OTU_7324	0.930095	9.59608e-05	0.0309679	0.930095	positive
OTU_48	OTU_7324	0.914634	0.000209371	0.0444401	0.914634	positive
OTU_654	OTU_7324	0.936175	6.71887e-05	0.0244531	0.936175	positive
OTU_5248	OTU_7324	0.875384	0.000905326	0.0883699	0.875384	positive
OTU_254	OTU_7324	0.917683	0.00018171	0.0444401	0.917683	positive
OTU_5730	OTU_7324	0.936175	6.71887e-05	0.0244531	0.936175	positive
OTU_73	OTU_9	0.881681	0.000741595	0.0825882	0.881681	positive
OTU_492	OTU_2799	-0.884163	0.000683419	0.0788825	0.884163	negative
OTU_6319	OTU_2799	0.89026	0.000554704	0.0699334	0.89026	positive
OTU_270	OTU_2799	0.957335	1.37676e-05	0.0117874	0.957335	positive
OTU_25	OTU_6768	0.90303	0.000343612	0.0571001	0.90303	positive
OTU_431	OTU_6768	0.939394	5.48405e-05	0.0237587	0.939394	positive
OTU_119	OTU_6768	0.890909	0.000542144	0.0699334	0.890909	positive
OTU_94	OTU_6768	0.92645	0.000117071	0.0328871	0.92645	positive
OTU_4313	OTU_6768	0.90303	0.000343612	0.0571001	0.90303	positive
OTU_6265	OTU_6849	-0.911858	0.000237144	0.0471692	0.911858	negative
OTU_98	OTU_6849	-0.884205	0.000682463	0.0788825	0.884205	negative
OTU_492	OTU_27	0.916448	0.000192566	0.0444401	0.916448	positive
OTU_3094	OTU_2337	0.915152	0.000204472	0.0444401	0.915152	positive
OTU_51	OTU_2337	0.953959	1.85933e-05	0.0147148	0.953959	positive
OTU_156	OTU_2337	0.87395	0.000946026	0.0906637	0.87395	positive
OTU_1454	OTU_2337	0.963263	7.6231e-06	0.00981284	0.963263	positive
OTU_147	OTU_55	0.890909	0.000542144	0.0699334	0.890909	positive
OTU_5845	OTU_6433	0.963636	7.32097e-06	0.00981284	0.963636	positive
OTU_71	OTU_6433	0.911858	0.000237144	0.0471692	0.911858	positive
OTU_3644	OTU_6433	0.878788	0.000813862	0.0839923	0.878788	positive
OTU_4152	OTU_6433	0.890909	0.000542144	0.0699334	0.890909	positive
OTU_54	OTU_6433	0.972423	2.44757e-06	0.00595437	0.972423	positive
OTU_251	OTU_6433	0.911858	0.000237144	0.0471692	0.911858	positive
OTU_75	OTU_6433	0.948333	2.92859e-05	0.016941	0.948333	positive
OTU_88	OTU_6433	0.948333	2.92859e-05	0.016941	0.948333	positive
OTU_182	OTU_6433	0.963263	7.6231e-06	0.00981284	0.963263	positive
OTU_5757	OTU_6433	0.877367	0.000851188	0.0839923	0.877367	positive
OTU_70	OTU_6433	0.938721	5.72699e-05	0.0240967	0.938721	positive
OTU_84	OTU_6433	0.885716	0.000648751	0.0762728	0.885716	positive
OTU_4313	OTU_6433	0.878788	0.000813862	0.0839923	0.878788	positive
OTU_120	OTU_6433	0.915152	0.000204472	0.0444401	0.915152	positive
OTU_343	OTU_6433	0.96953	3.63485e-06	0.00821113	0.96953	positive
OTU_71	OTU_38	0.926829	0.000114729	0.0328871	0.926829	positive
OTU_4351	OTU_5845	0.893621	0.000491873	0.0688318	0.893621	positive
OTU_71	OTU_5845	0.917937	0.00017953	0.0444401	0.917937	positive
OTU_3644	OTU_5845	0.951515	2.27985e-05	0.0147148	0.951515	positive
OTU_54	OTU_5845	0.972423	2.44757e-06	0.00595437	0.972423	positive
OTU_3094	OTU_5845	0.90303	0.000343612	0.0571001	0.90303	positive
OTU_251	OTU_5845	0.930095	9.59608e-05	0.0309679	0.930095	positive
OTU_75	OTU_5845	0.8997	0.000391674	0.0595532	0.8997	positive
OTU_88	OTU_5845	0.887542	0.000609666	0.0738747	0.887542	positive
OTU_182	OTU_5845	0.901908	0.00035929	0.0571001	0.901908	positive
OTU_152	OTU_5845	0.90303	0.000343612	0.0571001	0.90303	positive
OTU_5757	OTU_5845	0.950992	2.37837e-05	0.0150437	0.950992	positive
OTU_70	OTU_5845	0.877367	0.000851188	0.0839923	0.877367	positive
OTU_84	OTU_5845	0.885716	0.000648751	0.0762728	0.885716	positive
OTU_120	OTU_5845	0.878788	0.000813862	0.0839923	0.878788	positive
OTU_343	OTU_5845	0.932944	8.15346e-05	0.0280284	0.932944	positive
OTU_216	OTU_50	0.878788	0.000813862	0.0839923	0.878788	positive
OTU_1207	OTU_50	0.960491	1.01632e-05	0.0100445	0.960491	positive
OTU_48	OTU_50	0.905779	0.000307323	0.0558586	0.905779	positive
OTU_254	OTU_50	0.911858	0.000237144	0.0471692	0.911858	positive
OTU_3644	OTU_4351	0.875384	0.000905326	0.0883699	0.875384	positive
OTU_152	OTU_4351	0.917937	0.00017953	0.0444401	0.917937	positive
OTU_120	OTU_4351	0.881463	0.000746861	0.0825882	0.881463	positive
OTU_48	OTU_16	0.905779	0.000307323	0.0558586	0.905779	positive
OTU_5248	OTU_16	0.951515	2.27985e-05	0.0147148	0.951515	positive
OTU_6466	OTU_16	0.939394	5.48405e-05	0.0237587	0.939394	positive
OTU_5730	OTU_16	0.939394	5.48405e-05	0.0237587	0.939394	positive
OTU_59	OTU_112	0.878788	0.000813862	0.0839923	0.878788	positive
OTU_227	OTU_58	0.90303	0.000343612	0.0571001	0.90303	positive
OTU_543	OTU_58	0.951515	2.27985e-05	0.0147148	0.951515	positive
OTU_1121	OTU_58	0.878788	0.000813862	0.0839923	0.878788	positive
OTU_3156	OTU_58	0.878065	0.000832692	0.0839923	0.878065	positive
OTU_3777	OTU_2338	0.878788	0.000813862	0.0839923	0.878788	positive
OTU_41	OTU_2338	0.915152	0.000204472	0.0444401	0.915152	positive
OTU_164	OTU_37	0.939394	5.48405e-05	0.0237587	0.939394	positive
OTU_36	OTU_5470	0.914651	0.000209209	0.0444401	0.914651	positive
OTU_391	OTU_5470	0.927273	0.000112035	0.0328871	0.927273	positive
OTU_48	OTU_5470	0.936175	6.71887e-05	0.0244531	0.936175	positive
OTU_5248	OTU_5470	0.90303	0.000343612	0.0571001	0.90303	positive
OTU_254	OTU_5470	0.936175	6.71887e-05	0.0244531	0.936175	positive
OTU_6466	OTU_5470	0.878788	0.000813862	0.0839923	0.878788	positive
OTU_5285	OTU_4096	0.893621	0.000491873	0.0688318	0.893621	positive
OTU_133	OTU_4096	0.889638	0.000566965	0.0699334	0.889638	positive
OTU_20	OTU_216	0.902456	0.000351576	0.0571001	0.902456	positive
OTU_66	OTU_18	-0.886854	0.000624181	0.0750583	0.886854	negative
OTU_3738	OTU_4777	0.890909	0.000542144	0.0699334	0.890909	positive
OTU_96	OTU_6606	0.915675	0.000199598	0.0444401	0.915675	positive
OTU_136	OTU_6606	1	0	0	1	positive
OTU_543	OTU_227	0.951515	2.27985e-05	0.0147148	0.951515	positive
OTU_35	OTU_5246	0.890244	0.000555027	0.0699334	0.890244	positive
OTU_72	OTU_59	0.951515	2.27985e-05	0.0147148	0.951515	positive
OTU_147	OTU_103	0.951515	2.27985e-05	0.0147148	0.951515	positive
OTU_85	OTU_52	0.882867	0.000713345	0.081445	0.882867	positive
OTU_133	OTU_52	0.901908	0.00035929	0.0571001	0.901908	positive
OTU_79	OTU_52	0.927273	0.000112035	0.0328871	0.927273	positive
OTU_43	OTU_76	0.890909	0.000542144	0.0699334	0.890909	positive
OTU_234	OTU_76	0.878788	0.000813862	0.0839923	0.878788	positive
OTU_54	OTU_71	0.935256	7.10585e-05	0.02497	0.935256	positive
OTU_3094	OTU_71	0.936175	6.71887e-05	0.0244531	0.936175	positive
OTU_251	OTU_71	0.887195	0.000616957	0.0744728	0.887195	positive
OTU_75	OTU_71	0.902439	0.000351811	0.0571001	0.902439	positive
OTU_1454	OTU_71	0.880037	0.000782042	0.0839923	0.880037	positive
OTU_391	OTU_36	0.981726	4.77307e-07	0.00216505	0.981726	positive
OTU_48	OTU_36	0.923552	0.000136157	0.0359596	0.923552	positive
OTU_5248	OTU_36	0.896358	0.000444689	0.0657183	0.896358	positive
OTU_254	OTU_36	0.948017	2.99973e-05	0.016941	0.948017	positive
OTU_48	OTU_1207	0.948171	2.96488e-05	0.016941	0.948171	positive
OTU_254	OTU_1207	0.957317	1.37903e-05	0.0117874	0.957317	positive
OTU_431	OTU_25	0.939394	5.48405e-05	0.0237587	0.939394	positive
OTU_94	OTU_25	0.877367	0.000851188	0.0839923	0.877367	positive
OTU_95	OTU_25	0.89026	0.000554704	0.0699334	0.89026	positive
OTU_650	OTU_25	0.8997	0.000391674	0.0595532	0.8997	positive
OTU_54	OTU_3644	0.917032	0.000187379	0.0444401	0.917032	positive
OTU_251	OTU_3644	0.893621	0.000491873	0.0688318	0.893621	positive
OTU_152	OTU_3644	0.951515	2.27985e-05	0.0147148	0.951515	positive
OTU_5757	OTU_3644	0.889638	0.000566965	0.0699334	0.889638	positive
OTU_88	OTU_4152	0.948333	2.92859e-05	0.016941	0.948333	positive
OTU_3094	OTU_54	0.892413	0.00051382	0.0699334	0.892413	positive
OTU_108	OTU_54	0.87395	0.000946026	0.0906637	0.87395	positive
OTU_251	OTU_54	0.91365	0.000218929	0.0455515	0.91365	positive
OTU_75	OTU_54	0.95995	1.07244e-05	0.0101215	0.95995	positive
OTU_88	OTU_54	0.910563	0.000250988	0.0486978	0.910563	positive
OTU_182	OTU_54	0.915892	0.000197606	0.0444401	0.915892	positive
OTU_105	OTU_54	0.87395	0.000946026	0.0906637	0.87395	positive
OTU_5757	OTU_54	0.903431	0.000338134	0.0571001	0.903431	positive
OTU_70	OTU_54	0.903431	0.000338134	0.0571001	0.903431	positive
OTU_84	OTU_54	0.886318	0.000635663	0.0757302	0.886318	positive
OTU_95	OTU_54	0.891679	0.000527502	0.0699334	0.891679	positive
OTU_4313	OTU_54	0.892413	0.00051382	0.0699334	0.892413	positive
OTU_343	OTU_54	0.941217	4.86423e-05	0.0237587	0.941217	positive
OTU_35	OTU_31	0.875384	0.000905326	0.0883699	0.875384	positive
OTU_1932	OTU_56	-0.959594	1.11056e-05	0.0101215	0.959594	negative
OTU_87	OTU_56	-0.924016	0.000132953	0.0356336	0.924016	negative
OTU_113	OTU_56	-0.877317	0.000852512	0.0839923	0.877317	negative
OTU_48	OTU_391	0.936175	6.71887e-05	0.0244531	0.936175	positive
OTU_5248	OTU_391	0.878788	0.000813862	0.0839923	0.878788	positive
OTU_254	OTU_391	0.942254	4.53587e-05	0.0231373	0.942254	positive
OTU_128	OTU_431	0.924016	0.000132953	0.0356336	0.924016	positive
OTU_122	OTU_431	0.901908	0.00035929	0.0571001	0.901908	positive
OTU_650	OTU_431	0.942254	4.53587e-05	0.0231373	0.942254	positive
OTU_147	OTU_43	0.878788	0.000813862	0.0839923	0.878788	positive
OTU_75	OTU_3094	0.881463	0.000746861	0.0825882	0.881463	positive
OTU_6429	OTU_3094	0.939042	5.61018e-05	0.0239767	0.939042	positive
OTU_152	OTU_3094	0.90303	0.000343612	0.0571001	0.90303	positive
OTU_1454	OTU_3094	0.901908	0.00035929	0.0571001	0.901908	positive
OTU_214	OTU_5454	-0.906693	0.000295912	0.05505	0.906693	negative
OTU_6319	OTU_4918	0.92638	0.000117506	0.0328871	0.92638	positive
OTU_99	OTU_4918	0.910256	0.000254358	0.0490507	0.910256	positive
OTU_136	OTU_96	0.915675	0.000199598	0.0444401	0.915675	positive
OTU_1121	OTU_235	0.926846	0.000114624	0.0328871	0.926846	positive
OTU_41	OTU_3777	0.890909	0.000542144	0.0699334	0.890909	positive
OTU_51	OTU_40	0.906014	0.000304356	0.0558586	0.906014	positive
OTU_5237	OTU_543	0.901389	0.000366722	0.0574317	0.901389	positive
OTU_77	OTU_543	0.904722	0.000320923	0.0571001	0.904722	positive
OTU_213	OTU_543	0.890909	0.000542144	0.0699334	0.890909	positive
OTU_106	OTU_108	0.924416	0.00013024	0.0356336	0.924416	positive
OTU_3156	OTU_108	0.902456	0.000351576	0.0571001	0.902456	positive
OTU_70	OTU_251	0.910808	0.000248327	0.0484789	0.910808	positive
OTU_343	OTU_251	0.908261	0.000277052	0.0518464	0.908261	positive
OTU_82	OTU_1121	0.878065	0.000832692	0.0839923	0.878065	positive
OTU_141	OTU_69	0.963636	7.32097e-06	0.00981284	0.963636	positive
OTU_88	OTU_75	0.914634	0.000209371	0.0444401	0.914634	positive
OTU_182	OTU_75	0.880037	0.000782042	0.0839923	0.880037	positive
OTU_70	OTU_75	0.892346	0.000515069	0.0699334	0.892346	positive
OTU_95	OTU_75	0.935784	6.88145e-05	0.0244531	0.935784	positive
OTU_4313	OTU_75	0.8997	0.000391674	0.0595532	0.8997	positive
OTU_343	OTU_75	0.889912	0.00056153	0.0699334	0.889912	positive
OTU_1098	OTU_134	0.881463	0.000746861	0.0825882	0.881463	positive
OTU_2914	OTU_35	0.881463	0.000746861	0.0825882	0.881463	positive
OTU_65	OTU_35	0.89939	0.000396385	0.0599811	0.89939	positive
OTU_5241	OTU_35	0.889912	0.00056153	0.0699334	0.889912	positive
OTU_82	OTU_35	0.896029	0.000450185	0.0662212	0.896029	positive
OTU_66	OTU_72	-0.896358	0.000444689	0.0657183	0.896358	negative
OTU_62	OTU_44	0.902145	0.000355943	0.0571001	0.902145	positive
OTU_5740	OTU_44	0.94514	3.70796e-05	0.020135	0.94514	positive
OTU_128	OTU_42	0.935976	6.80137e-05	0.0244531	0.935976	positive
OTU_131	OTU_42	0.944959	3.75629e-05	0.020135	0.944959	positive
OTU_122	OTU_42	0.966195	5.48496e-06	0.00981284	0.966195	positive
OTU_65	OTU_2914	0.960491	1.01632e-05	0.0100445	0.960491	positive
OTU_82	OTU_2914	0.902456	0.000351576	0.0571001	0.902456	positive
OTU_5760	OTU_209	0.908537	0.000273833	0.0518464	0.908537	positive
OTU_4518	OTU_87	0.927273	0.000112035	0.0328871	0.927273	positive
OTU_654	OTU_48	0.887542	0.000609666	0.0738747	0.887542	positive
OTU_5248	OTU_48	0.924016	0.000132953	0.0356336	0.924016	positive
OTU_254	OTU_48	0.981707	4.79206e-07	0.00216505	0.981707	positive
OTU_94	OTU_119	0.92645	0.000117071	0.0328871	0.92645	positive
OTU_122	OTU_119	0.877367	0.000851188	0.0839923	0.877367	positive
OTU_254	OTU_654	0.893621	0.000491873	0.0688318	0.893621	positive
OTU_81	OTU_1414	0.923186	0.000138717	0.0359596	0.923186	positive
OTU_234	OTU_147	0.878788	0.000813862	0.0839923	0.878788	positive
OTU_749	OTU_502	0.919771	0.00016439	0.0419273	0.919771	positive
OTU_254	OTU_5248	0.8997	0.000391674	0.0595532	0.8997	positive
OTU_6466	OTU_5248	0.915152	0.000204472	0.0444401	0.915152	positive
OTU_62	OTU_107	0.874622	0.000926789	0.089635	0.874622	positive
OTU_182	OTU_88	0.92927	0.00010047	0.0320957	0.92927	positive
OTU_105	OTU_88	0.905779	0.000307323	0.0558586	0.905779	positive
OTU_70	OTU_88	0.904654	0.00032182	0.0571001	0.904654	positive
OTU_4313	OTU_88	0.911858	0.000237144	0.0471692	0.911858	positive
OTU_120	OTU_88	0.8997	0.000391674	0.0595532	0.8997	positive
OTU_343	OTU_88	0.944959	3.75629e-05	0.020135	0.944959	positive
OTU_1454	OTU_51	0.959506	1.12013e-05	0.0101215	0.959506	positive
OTU_204	OTU_51	0.934584	7.3996e-05	0.0257165	0.934584	positive
OTU_5740	OTU_62	0.960491	1.01632e-05	0.0100445	0.960491	positive
OTU_105	OTU_182	0.877367	0.000851188	0.0839923	0.877367	positive
OTU_70	OTU_182	0.962733	8.06722e-06	0.00981284	0.962733	positive
OTU_84	OTU_182	0.935921	6.82423e-05	0.0244531	0.935921	positive
OTU_120	OTU_182	0.914179	0.000213749	0.0447684	0.914179	positive
OTU_343	OTU_182	0.987673	9.95289e-08	0.000755275	0.987673	positive
OTU_4313	OTU_105	0.939394	5.48405e-05	0.0237587	0.939394	positive
OTU_343	OTU_105	0.908553	0.000273637	0.0518464	0.908553	positive
OTU_270	OTU_157	0.87768	0.000842855	0.0839923	0.87768	positive
OTU_133	OTU_85	0.925018	0.000126236	0.0350204	0.925018	positive
OTU_957	OTU_100	-0.878092	0.000831973	0.0839923	0.878092	negative
OTU_145	OTU_83	0.915152	0.000204472	0.0444401	0.915152	positive
OTU_131	OTU_83	0.884163	0.000683419	0.0788825	0.884163	positive
OTU_123	OTU_83	-0.8997	0.000391674	0.0595532	0.8997	negative
OTU_323	OTU_364	0.886259	0.000636952	0.0757302	0.886259	positive
OTU_650	OTU_364	0.938343	5.86683e-05	0.0240967	0.938343	positive
OTU_159	OTU_156	0.928833	0.000102925	0.0325511	0.928833	positive
OTU_5730	OTU_65	0.893621	0.000491873	0.0688318	0.893621	positive
OTU_82	OTU_65	0.9419	4.64584e-05	0.0233221	0.9419	positive
OTU_114	OTU_375	0.872786	0.000980007	0.0932021	0.872786	positive
OTU_139	OTU_5481	0.890327	0.000553397	0.0699334	0.890327	positive
OTU_131	OTU_128	0.935784	6.88145e-05	0.0244531	0.935784	positive
OTU_122	OTU_128	0.978503	9.10382e-07	0.00359897	0.978503	positive
OTU_169	OTU_128	0.926829	0.000114729	0.0328871	0.926829	positive
OTU_213	OTU_4951	0.90303	0.000343612	0.0571001	0.90303	positive
OTU_5757	OTU_220	0.877367	0.000851188	0.0839923	0.877367	positive
OTU_84	OTU_220	0.898646	0.00040786	0.0614237	0.898646	positive
OTU_120	OTU_220	0.878788	0.000813862	0.0839923	0.878788	positive
OTU_41	OTU_2633	0.880612	0.000767734	0.0839923	0.880612	positive
OTU_77	OTU_5237	0.880882	0.000761056	0.0838647	0.880882	positive
OTU_213	OTU_5237	0.882867	0.000713345	0.081445	0.882867	positive
OTU_141	OTU_81	-0.910877	0.00024758	0.0484789	0.910877	negative
OTU_131	OTU_145	0.920749	0.000156707	0.0402928	0.920749	positive
OTU_5730	OTU_6466	0.90303	0.000343612	0.0571001	0.90303	positive
OTU_343	OTU_5757	0.882733	0.000716508	0.0815118	0.882733	positive
OTU_422	OTU_509	0.908261	0.000277052	0.0518464	0.908261	positive
OTU_84	OTU_70	0.883562	0.000697192	0.0801796	0.883562	positive
OTU_4313	OTU_70	0.877367	0.000851188	0.0839923	0.877367	positive
OTU_343	OTU_70	0.962981	7.85666e-06	0.00981284	0.962981	positive
OTU_120	OTU_84	0.911577	0.000240107	0.0474601	0.911577	positive
OTU_343	OTU_84	0.930161	9.56081e-05	0.0309679	0.930161	positive
OTU_554	OTU_77	0.938121	5.95022e-05	0.0241259	0.938121	positive
OTU_1454	OTU_77	0.872278	0.000995109	0.0932021	0.872278	positive
OTU_4285	OTU_213	0.887542	0.000609666	0.0738747	0.887542	positive
OTU_1098	OTU_174	0.942254	4.53587e-05	0.0231373	0.942254	positive
OTU_4313	OTU_95	0.908553	0.000273637	0.0518464	0.908553	positive
OTU_270	OTU_6319	0.895706	0.000455624	0.066711	0.895706	positive
OTU_343	OTU_4313	0.878065	0.000832692	0.0839923	0.878065	positive
OTU_122	OTU_131	0.956808	1.44507e-05	0.0120268	0.956808	positive
OTU_82	OTU_5241	0.889571	0.000568295	0.0699334	0.889571	positive
OTU_343	OTU_120	0.89026	0.000554704	0.0699334	0.89026	positive
OTU_528	OTU_554	0.892971	0.000503608	0.0699334	0.892971	positive
OTU_322	OTU_89	0.987097	1.19407e-07	0.000755275	0.987097	positive
OTU_92	OTU_89	0.873543	0.000957809	0.0915156	0.873543	positive
OTU_185	OTU_89	0.987097	1.19407e-07	0.000755275	0.987097	positive
OTU_92	OTU_322	0.901722	0.000361952	0.0572354	0.901722	positive
OTU_185	OTU_322	0.96129	9.37429e-06	0.0100445	0.96129	positive
OTU_98	OTU_957	0.898138	0.000415843	0.0623292	0.898138	positive
OTU_177	OTU_204	0.915892	0.000197606	0.0444401	0.915892	positive
OTU_78	OTU_200	1	0	0	1	positive

## Sheet: D2W
Supplementary Table 4 The basic information of co-occurrence edge in networks
Source	Target	correlation	pvalue	fdr	Weight	po_ne
OTU_391	OTU_2	0.985611	0.000309086	0.0336374	0.985611	positive
OTU_72	OTU_2	-1	0	0	1	negative
OTU_5285	OTU_2	1	0	0	1	positive
OTU_643	OTU_2	1	0	0	1	positive
OTU_135	OTU_2	-0.985611	0.000309086	0.0336374	0.985611	negative
OTU_235	OTU_1	-1	0	0	1	negative
OTU_14	OTU_3	-1	0	0	1	negative
OTU_26	OTU_3	-1	0	0	1	negative
OTU_56	OTU_7	1	0	0	1	positive
OTU_3915	OTU_4	1	0	0	1	positive
OTU_95	OTU_4	0.985611	0.000309086	0.0336374	0.985611	positive
OTU_322	OTU_4	-1	0	0	1	negative
OTU_185	OTU_4	-0.985611	0.000309086	0.0336374	0.985611	negative
OTU_22	OTU_5	0.985611	0.000309086	0.0336374	0.985611	positive
OTU_237	OTU_5	0.985611	0.000309086	0.0336374	0.985611	positive
OTU_502	OTU_5	-1	0	0	1	negative
OTU_100	OTU_5	-1	0	0	1	negative
OTU_554	OTU_5	-0.985611	0.000309086	0.0336374	0.985611	negative
OTU_24	OTU_8	-0.985611	0.000309086	0.0336374	0.985611	negative
OTU_42	OTU_8	0.985611	0.000309086	0.0336374	0.985611	positive
OTU_113	OTU_8	0.985611	0.000309086	0.0336374	0.985611	positive
OTU_343	OTU_8	0.985611	0.000309086	0.0336374	0.985611	positive
OTU_67	OTU_17	-1	0	0	1	negative
OTU_375	OTU_17	-0.985611	0.000309086	0.0336374	0.985611	negative
OTU_43	OTU_15	1	0	0	1	positive
OTU_80	OTU_15	-1	0	0	1	negative
OTU_6	OTU_6852	1	1.84889e-32	4.42668e-30	1	positive
OTU_38	OTU_6852	1	1.84889e-32	4.42668e-30	1	positive
OTU_227	OTU_6852	-0.985611	0.000309086	0.0336374	0.985611	negative
OTU_209	OTU_6852	-0.985611	0.000309086	0.0336374	0.985611	negative
OTU_74	OTU_6852	0.985184	0.000327628	0.0338785	0.985184	positive
OTU_182	OTU_6852	1	1.84889e-32	4.42668e-30	1	positive
OTU_131	OTU_6852	1	1.84889e-32	4.42668e-30	1	positive
OTU_1454	OTU_6852	-0.985611	0.000309086	0.0336374	0.985611	negative
OTU_26	OTU_14	1	0	0	1	positive
OTU_2799	OTU_46	-1	0	0	1	negative
OTU_6768	OTU_46	1	0	0	1	positive
OTU_391	OTU_46	-0.985611	0.000309086	0.0336374	0.985611	negative
OTU_38	OTU_6	1	1.84889e-32	4.42668e-30	1	positive
OTU_227	OTU_6	-0.985611	0.000309086	0.0336374	0.985611	negative
OTU_209	OTU_6	-0.985611	0.000309086	0.0336374	0.985611	negative
OTU_74	OTU_6	0.985184	0.000327628	0.0338785	0.985184	positive
OTU_182	OTU_6	1	1.84889e-32	4.42668e-30	1	positive
OTU_131	OTU_6	1	1.84889e-32	4.42668e-30	1	positive
OTU_1454	OTU_6	-0.985611	0.000309086	0.0336374	0.985611	negative
OTU_76	OTU_3424	1	0	0	1	positive
OTU_69	OTU_3424	1	0	0	1	positive
OTU_6858	OTU_3424	1	0	0	1	positive
OTU_157	OTU_3424	1	0	0	1	positive
OTU_6319	OTU_3424	1	0	0	1	positive
OTU_270	OTU_3424	0.985611	0.000309086	0.0336374	0.985611	positive
OTU_123	OTU_3424	1	0	0	1	positive
OTU_141	OTU_3424	1	0	0	1	positive
OTU_237	OTU_22	1	1.84889e-32	4.42668e-30	1	positive
OTU_147	OTU_22	-0.985611	0.000309086	0.0336374	0.985611	negative
OTU_502	OTU_22	-0.985611	0.000309086	0.0336374	0.985611	negative
OTU_100	OTU_22	-0.985611	0.000309086	0.0336374	0.985611	negative
OTU_95	OTU_3915	0.985611	0.000309086	0.0336374	0.985611	positive
OTU_322	OTU_3915	-1	0	0	1	negative
OTU_185	OTU_3915	-0.985611	0.000309086	0.0336374	0.985611	negative
OTU_104	OTU_57	0.985611	0.000309086	0.0336374	0.985611	positive
OTU_6849	OTU_12	-1	0	0	1	negative
OTU_2338	OTU_7324	-1	0	0	1	negative
OTU_31	OTU_7324	-1	0	0	1	negative
OTU_3094	OTU_7324	1	0	0	1	positive
OTU_6265	OTU_7324	0.985611	0.000309086	0.0336374	0.985611	positive
OTU_3544	OTU_7324	1	0	0	1	positive
OTU_85	OTU_7324	0.985611	0.000309086	0.0336374	0.985611	positive
OTU_6429	OTU_7324	1	0	0	1	positive
OTU_214	OTU_7324	0.985611	0.000309086	0.0336374	0.985611	positive
OTU_77	OTU_7324	-0.985611	0.000309086	0.0336374	0.985611	negative
OTU_79	OTU_7324	0.985611	0.000309086	0.0336374	0.985611	positive
OTU_124	OTU_7324	-0.985611	0.000309086	0.0336374	0.985611	negative
OTU_6768	OTU_2799	-1	0	0	1	negative
OTU_391	OTU_2799	0.985611	0.000309086	0.0336374	0.985611	positive
OTU_391	OTU_6768	-0.985611	0.000309086	0.0336374	0.985611	negative
OTU_6265	OTU_2337	0.985611	0.000309086	0.0336374	0.985611	positive
OTU_41	OTU_2337	-1	0	0	1	negative
OTU_75	OTU_6433	1	0	0	1	positive
OTU_227	OTU_38	-0.985611	0.000309086	0.0336374	0.985611	negative
OTU_209	OTU_38	-0.985611	0.000309086	0.0336374	0.985611	negative
OTU_74	OTU_38	0.985184	0.000327628	0.0338785	0.985184	positive
OTU_182	OTU_38	1	1.84889e-32	4.42668e-30	1	positive
OTU_131	OTU_38	1	1.84889e-32	4.42668e-30	1	positive
OTU_1454	OTU_38	-0.985611	0.000309086	0.0336374	0.985611	negative
OTU_554	OTU_4351	0.985611	0.000309086	0.0336374	0.985611	positive
OTU_749	OTU_16	1	0	0	1	positive
OTU_21	OTU_112	1	0	0	1	positive
OTU_31	OTU_2338	1	0	0	1	positive
OTU_3094	OTU_2338	-1	0	0	1	negative
OTU_6265	OTU_2338	-0.985611	0.000309086	0.0336374	0.985611	negative
OTU_3544	OTU_2338	-1	0	0	1	negative
OTU_85	OTU_2338	-0.985611	0.000309086	0.0336374	0.985611	negative
OTU_6429	OTU_2338	-1	0	0	1	negative
OTU_214	OTU_2338	-0.985611	0.000309086	0.0336374	0.985611	negative
OTU_77	OTU_2338	0.985611	0.000309086	0.0336374	0.985611	positive
OTU_79	OTU_2338	-0.985611	0.000309086	0.0336374	0.985611	negative
OTU_124	OTU_2338	0.985611	0.000309086	0.0336374	0.985611	positive
OTU_85	OTU_37	0.985611	0.000309086	0.0336374	0.985611	positive
OTU_214	OTU_37	0.985611	0.000309086	0.0336374	0.985611	positive
OTU_79	OTU_37	0.985611	0.000309086	0.0336374	0.985611	positive
OTU_124	OTU_37	-0.985611	0.000309086	0.0336374	0.985611	negative
OTU_4777	OTU_164	1	0	0	1	positive
OTU_3777	OTU_164	-1	0	0	1	negative
OTU_20	OTU_5470	0.985611	0.000309086	0.0336374	0.985611	positive
OTU_53	OTU_5470	1	0	0	1	positive
OTU_107	OTU_5470	0.985611	0.000309086	0.0336374	0.985611	positive
OTU_6196	OTU_5470	0.985611	0.000309086	0.0336374	0.985611	positive
OTU_81	OTU_5470	0.985611	0.000309086	0.0336374	0.985611	positive
OTU_185	OTU_5470	-0.985611	0.000309086	0.0336374	0.985611	negative
OTU_205	OTU_4096	1	0	0	1	positive
OTU_5237	OTU_4096	0.985611	0.000309086	0.0336374	0.985611	positive
OTU_251	OTU_216	-0.985611	0.000309086	0.0336374	0.985611	negative
OTU_3777	OTU_4777	-1	0	0	1	negative
OTU_71	OTU_492	0.985611	0.000309086	0.0336374	0.985611	positive
OTU_93	OTU_492	-0.985611	0.000309086	0.0336374	0.985611	negative
OTU_101	OTU_492	0.985184	0.000327628	0.0338785	0.985184	positive
OTU_53	OTU_20	0.985611	0.000309086	0.0336374	0.985611	positive
OTU_107	OTU_20	1	1.84889e-32	4.42668e-30	1	positive
OTU_6196	OTU_20	1	1.84889e-32	4.42668e-30	1	positive
OTU_81	OTU_20	1	1.84889e-32	4.42668e-30	1	positive
OTU_119	OTU_115	-0.985611	0.000309086	0.0336374	0.985611	negative
OTU_209	OTU_227	1	0	0	1	positive
OTU_182	OTU_227	-0.985611	0.000309086	0.0336374	0.985611	negative
OTU_131	OTU_227	-0.985611	0.000309086	0.0336374	0.985611	negative
OTU_1454	OTU_227	1	0	0	1	positive
OTU_4808	OTU_103	1	0	0	1	positive
OTU_4364	OTU_103	1	0	0	1	positive
OTU_234	OTU_103	0.985611	0.000309086	0.0336374	0.985611	positive
OTU_174	OTU_103	1	0	0	1	positive
OTU_135	OTU_103	-0.985611	0.000309086	0.0336374	0.985611	negative
OTU_177	OTU_103	0.985611	0.000309086	0.0336374	0.985611	positive
OTU_4391	OTU_52	1	0	0	1	positive
OTU_158	OTU_52	1	0	0	1	positive
OTU_69	OTU_76	1	0	0	1	positive
OTU_6858	OTU_76	1	0	0	1	positive
OTU_157	OTU_76	1	0	0	1	positive
OTU_6319	OTU_76	1	0	0	1	positive
OTU_270	OTU_76	0.985611	0.000309086	0.0336374	0.985611	positive
OTU_123	OTU_76	1	0	0	1	positive
OTU_141	OTU_76	1	0	0	1	positive
OTU_93	OTU_71	-1	0	0	1	negative
OTU_120	OTU_36	0.985611	0.000309086	0.0336374	0.985611	positive
OTU_5237	OTU_205	0.985611	0.000309086	0.0336374	0.985611	positive
OTU_54	OTU_25	1	0	0	1	positive
OTU_4313	OTU_25	0.985611	0.000309086	0.0336374	0.985611	positive
OTU_4313	OTU_54	0.985611	0.000309086	0.0336374	0.985611	positive
OTU_3094	OTU_31	-1	0	0	1	negative
OTU_6265	OTU_31	-0.985611	0.000309086	0.0336374	0.985611	negative
OTU_3544	OTU_31	-1	0	0	1	negative
OTU_85	OTU_31	-0.985611	0.000309086	0.0336374	0.985611	negative
OTU_6429	OTU_31	-1	0	0	1	negative
OTU_214	OTU_31	-0.985611	0.000309086	0.0336374	0.985611	negative
OTU_77	OTU_31	0.985611	0.000309086	0.0336374	0.985611	positive
OTU_79	OTU_31	-0.985611	0.000309086	0.0336374	0.985611	negative
OTU_124	OTU_31	0.985611	0.000309086	0.0336374	0.985611	positive
OTU_72	OTU_391	-0.985611	0.000309086	0.0336374	0.985611	negative
OTU_5285	OTU_391	0.985611	0.000309086	0.0336374	0.985611	positive
OTU_643	OTU_391	0.985611	0.000309086	0.0336374	0.985611	positive
OTU_4364	OTU_4808	1	0	0	1	positive
OTU_234	OTU_4808	0.985611	0.000309086	0.0336374	0.985611	positive
OTU_174	OTU_4808	1	0	0	1	positive
OTU_135	OTU_4808	-0.985611	0.000309086	0.0336374	0.985611	negative
OTU_177	OTU_4808	0.985611	0.000309086	0.0336374	0.985611	positive
OTU_80	OTU_43	-1	0	0	1	negative
OTU_4918	OTU_86	-0.985611	0.000309086	0.0336374	0.985611	negative
OTU_97	OTU_24	0.985611	0.000309086	0.0336374	0.985611	positive
OTU_63	OTU_24	-0.985184	0.000327628	0.0338785	0.985184	negative
OTU_6265	OTU_3094	0.985611	0.000309086	0.0336374	0.985611	positive
OTU_3544	OTU_3094	1	0	0	1	positive
OTU_85	OTU_3094	0.985611	0.000309086	0.0336374	0.985611	positive
OTU_6429	OTU_3094	1	0	0	1	positive
OTU_214	OTU_3094	0.985611	0.000309086	0.0336374	0.985611	positive
OTU_77	OTU_3094	-0.985611	0.000309086	0.0336374	0.985611	negative
OTU_79	OTU_3094	0.985611	0.000309086	0.0336374	0.985611	positive
OTU_124	OTU_3094	-0.985611	0.000309086	0.0336374	0.985611	negative
OTU_107	OTU_53	0.985611	0.000309086	0.0336374	0.985611	positive
OTU_6196	OTU_53	0.985611	0.000309086	0.0336374	0.985611	positive
OTU_81	OTU_53	0.985611	0.000309086	0.0336374	0.985611	positive
OTU_185	OTU_53	-0.985611	0.000309086	0.0336374	0.985611	negative
OTU_3544	OTU_6265	0.985611	0.000309086	0.0336374	0.985611	positive
OTU_6429	OTU_6265	0.985611	0.000309086	0.0336374	0.985611	positive
OTU_41	OTU_6265	-0.985611	0.000309086	0.0336374	0.985611	negative
OTU_5757	OTU_40	1	1.84889e-32	4.42668e-30	1	positive
OTU_4285	OTU_40	0.985611	0.000309086	0.0336374	0.985611	positive
OTU_364	OTU_543	-1	0	0	1	negative
OTU_654	OTU_108	0.985611	0.000309086	0.0336374	0.985611	positive
OTU_147	OTU_237	-0.985611	0.000309086	0.0336374	0.985611	negative
OTU_502	OTU_237	-0.985611	0.000309086	0.0336374	0.985611	negative
OTU_100	OTU_237	-0.985611	0.000309086	0.0336374	0.985611	negative
OTU_101	OTU_251	0.985184	0.000327628	0.0338785	0.985184	positive
OTU_45	OTU_73	0.985611	0.000309086	0.0336374	0.985611	positive
OTU_3156	OTU_73	1	0	0	1	positive
OTU_169	OTU_73	-1	0	0	1	negative
OTU_3156	OTU_45	0.985611	0.000309086	0.0336374	0.985611	positive
OTU_169	OTU_45	-0.985611	0.000309086	0.0336374	0.985611	negative
OTU_6858	OTU_69	1	0	0	1	positive
OTU_157	OTU_69	1	0	0	1	positive
OTU_6319	OTU_69	1	0	0	1	positive
OTU_270	OTU_69	0.985611	0.000309086	0.0336374	0.985611	positive
OTU_123	OTU_69	1	0	0	1	positive
OTU_141	OTU_69	1	0	0	1	positive
OTU_5285	OTU_72	-1	0	0	1	negative
OTU_643	OTU_72	-1	0	0	1	negative
OTU_135	OTU_72	0.985611	0.000309086	0.0336374	0.985611	positive
OTU_5740	OTU_44	1	0	0	1	positive
OTU_87	OTU_42	0.985611	0.000309086	0.0336374	0.985611	positive
OTU_63	OTU_42	0.985184	0.000327628	0.0338785	0.985184	positive
OTU_113	OTU_42	1	1.84889e-32	4.42668e-30	1	positive
OTU_509	OTU_42	-0.985611	0.000309086	0.0336374	0.985611	negative
OTU_122	OTU_42	0.985184	0.000327628	0.0338785	0.985184	positive
OTU_343	OTU_42	1	1.84889e-32	4.42668e-30	1	positive
OTU_182	OTU_209	-0.985611	0.000309086	0.0336374	0.985611	negative
OTU_131	OTU_209	-0.985611	0.000309086	0.0336374	0.985611	negative
OTU_1454	OTU_209	1	0	0	1	positive
OTU_113	OTU_87	0.985611	0.000309086	0.0336374	0.985611	positive
OTU_509	OTU_87	-1	0	0	1	negative
OTU_343	OTU_87	0.985611	0.000309086	0.0336374	0.985611	positive
OTU_375	OTU_67	0.985611	0.000309086	0.0336374	0.985611	positive
OTU_1414	OTU_654	0.985611	0.000309086	0.0336374	0.985611	positive
OTU_6517	OTU_654	0.985611	0.000309086	0.0336374	0.985611	positive
OTU_6517	OTU_1414	1	1.84889e-32	4.42668e-30	1	positive
OTU_100	OTU_502	1	0	0	1	positive
OTU_554	OTU_502	0.985611	0.000309086	0.0336374	0.985611	positive
OTU_113	OTU_63	0.985184	0.000327628	0.0338785	0.985184	positive
OTU_343	OTU_63	0.985184	0.000327628	0.0338785	0.985184	positive
OTU_6196	OTU_107	1	1.84889e-32	4.42668e-30	1	positive
OTU_81	OTU_107	1	1.84889e-32	4.42668e-30	1	positive
OTU_85	OTU_3544	0.985611	0.000309086	0.0336374	0.985611	positive
OTU_6429	OTU_3544	1	0	0	1	positive
OTU_214	OTU_3544	0.985611	0.000309086	0.0336374	0.985611	positive
OTU_77	OTU_3544	-0.985611	0.000309086	0.0336374	0.985611	negative
OTU_79	OTU_3544	0.985611	0.000309086	0.0336374	0.985611	positive
OTU_124	OTU_3544	-0.985611	0.000309086	0.0336374	0.985611	negative
OTU_182	OTU_74	0.985184	0.000327628	0.0338785	0.985184	positive
OTU_131	OTU_74	0.985184	0.000327628	0.0338785	0.985184	positive
OTU_234	OTU_4364	0.985611	0.000309086	0.0336374	0.985611	positive
OTU_174	OTU_4364	1	0	0	1	positive
OTU_135	OTU_4364	-0.985611	0.000309086	0.0336374	0.985611	negative
OTU_177	OTU_4364	0.985611	0.000309086	0.0336374	0.985611	positive
OTU_118	OTU_68	1	0	0	1	positive
OTU_158	OTU_4391	1	0	0	1	positive
OTU_739	OTU_51	1	0	0	1	positive
OTU_157	OTU_6858	1	0	0	1	positive
OTU_6319	OTU_6858	1	0	0	1	positive
OTU_270	OTU_6858	0.985611	0.000309086	0.0336374	0.985611	positive
OTU_123	OTU_6858	1	0	0	1	positive
OTU_141	OTU_6858	1	0	0	1	positive
OTU_145	OTU_62	0.985611	0.000309086	0.0336374	0.985611	positive
OTU_643	OTU_5285	1	0	0	1	positive
OTU_135	OTU_5285	-0.985611	0.000309086	0.0336374	0.985611	negative
OTU_106	OTU_66	0.979796	0.000608185	0.0624744	0.979796	positive
OTU_131	OTU_182	1	1.84889e-32	4.42668e-30	1	positive
OTU_1454	OTU_182	-0.985611	0.000309086	0.0336374	0.985611	negative
OTU_509	OTU_113	-0.985611	0.000309086	0.0336374	0.985611	negative
OTU_122	OTU_113	0.985184	0.000327628	0.0338785	0.985184	positive
OTU_343	OTU_113	1	1.84889e-32	4.42668e-30	1	positive
OTU_6319	OTU_157	1	0	0	1	positive
OTU_270	OTU_157	0.985611	0.000309086	0.0336374	0.985611	positive
OTU_123	OTU_157	1	0	0	1	positive
OTU_141	OTU_157	1	0	0	1	positive
OTU_6429	OTU_85	0.985611	0.000309086	0.0336374	0.985611	positive
OTU_214	OTU_85	1	1.84889e-32	4.42668e-30	1	positive
OTU_79	OTU_85	1	1.84889e-32	4.42668e-30	1	positive
OTU_124	OTU_85	-1	1.84889e-32	4.42668e-30	1	negative
OTU_81	OTU_6196	1	1.84889e-32	4.42668e-30	1	positive
OTU_554	OTU_100	0.985611	0.000309086	0.0336374	0.985611	positive
OTU_214	OTU_6429	0.985611	0.000309086	0.0336374	0.985611	positive
OTU_77	OTU_6429	-0.985611	0.000309086	0.0336374	0.985611	negative
OTU_79	OTU_6429	0.985611	0.000309086	0.0336374	0.985611	positive
OTU_124	OTU_6429	-0.985611	0.000309086	0.0336374	0.985611	negative
OTU_6466	OTU_152	0.985611	0.000309086	0.0336374	0.985611	positive
OTU_422	OTU_152	0.985611	0.000309086	0.0336374	0.985611	positive
OTU_135	OTU_643	-0.985611	0.000309086	0.0336374	0.985611	negative
OTU_70	OTU_128	1	0	0	1	positive
OTU_5241	OTU_220	1	0	0	1	positive
OTU_91	OTU_220	0.985611	0.000309086	0.0336374	0.985611	positive
OTU_6466	OTU_5237	0.985611	0.000309086	0.0336374	0.985611	positive
OTU_174	OTU_234	0.985611	0.000309086	0.0336374	0.985611	positive
OTU_177	OTU_234	1	1.84889e-32	4.42668e-30	1	positive
OTU_79	OTU_214	1	1.84889e-32	4.42668e-30	1	positive
OTU_124	OTU_214	-1	1.84889e-32	4.42668e-30	1	negative
OTU_4285	OTU_5757	0.985611	0.000309086	0.0336374	0.985611	positive
OTU_169	OTU_3156	-1	0	0	1	negative
OTU_343	OTU_509	-0.985611	0.000309086	0.0336374	0.985611	negative
OTU_422	OTU_77	-0.985611	0.000309086	0.0336374	0.985611	negative
OTU_204	OTU_213	0.985184	0.000327628	0.0338785	0.985184	positive
OTU_135	OTU_174	-0.985611	0.000309086	0.0336374	0.985611	negative
OTU_177	OTU_174	0.985611	0.000309086	0.0336374	0.985611	positive
OTU_322	OTU_95	-0.985611	0.000309086	0.0336374	0.985611	negative
OTU_270	OTU_6319	0.985611	0.000309086	0.0336374	0.985611	positive
OTU_123	OTU_6319	1	0	0	1	positive
OTU_141	OTU_6319	1	0	0	1	positive
OTU_1454	OTU_131	-0.985611	0.000309086	0.0336374	0.985611	negative
OTU_91	OTU_5241	0.985611	0.000309086	0.0336374	0.985611	positive
OTU_124	OTU_79	-1	1.84889e-32	4.42668e-30	1	negative
OTU_343	OTU_122	0.985184	0.000327628	0.0338785	0.985184	positive
OTU_123	OTU_270	0.985611	0.000309086	0.0336374	0.985611	positive
OTU_422	OTU_270	0.985611	0.000309086	0.0336374	0.985611	positive
OTU_141	OTU_270	0.985611	0.000309086	0.0336374	0.985611	positive
OTU_141	OTU_123	1	0	0	1	positive
OTU_185	OTU_322	0.985611	0.000309086	0.0336374	0.985611	positive
OTU_78	OTU_92	0.979796	0.000608185	0.0624744	0.979796	positive

## Sheet: D3W
Supplementary Table 4 The basic information of co-occurrence edge in networks
Source	Target	correlation	pvalue	fdr	Weight	po_ne
OTU_7	OTU_2	1	3.97186e-24	1.50797e-22	1	positive
OTU_7324	OTU_2	1	3.97186e-24	1.50797e-22	1	positive
OTU_2799	OTU_2	1	3.97186e-24	1.50797e-22	1	positive
OTU_227	OTU_2	1	3.97186e-24	1.50797e-22	1	positive
OTU_3094	OTU_2	1	3.97186e-24	1.50797e-22	1	positive
OTU_53	OTU_2	-1	3.97186e-24	1.50797e-22	1	negative
OTU_93	OTU_2	1	3.97186e-24	1.50797e-22	1	positive
OTU_5285	OTU_2	1	3.97186e-24	1.50797e-22	1	positive
OTU_85	OTU_2	1	3.97186e-24	1.50797e-22	1	positive
OTU_99	OTU_2	-1	3.97186e-24	1.50797e-22	1	negative
OTU_1454	OTU_2	1	3.97186e-24	1.50797e-22	1	positive
OTU_322	OTU_2	-1	3.97186e-24	1.50797e-22	1	negative
OTU_162	OTU_3	1	3.97186e-24	1.50797e-22	1	positive
OTU_241	OTU_3	1	3.97186e-24	1.50797e-22	1	positive
OTU_7324	OTU_7	1	3.97186e-24	1.50797e-22	1	positive
OTU_2799	OTU_7	1	3.97186e-24	1.50797e-22	1	positive
OTU_227	OTU_7	1	3.97186e-24	1.50797e-22	1	positive
OTU_3094	OTU_7	1	3.97186e-24	1.50797e-22	1	positive
OTU_53	OTU_7	-1	3.97186e-24	1.50797e-22	1	negative
OTU_93	OTU_7	1	3.97186e-24	1.50797e-22	1	positive
OTU_5285	OTU_7	1	3.97186e-24	1.50797e-22	1	positive
OTU_85	OTU_7	1	3.97186e-24	1.50797e-22	1	positive
OTU_99	OTU_7	-1	3.97186e-24	1.50797e-22	1	negative
OTU_1454	OTU_7	1	3.97186e-24	1.50797e-22	1	positive
OTU_322	OTU_7	-1	3.97186e-24	1.50797e-22	1	negative
OTU_57	OTU_4	1	3.97186e-24	1.50797e-22	1	positive
OTU_37	OTU_4	1	3.97186e-24	1.50797e-22	1	positive
OTU_205	OTU_4	1	3.97186e-24	1.50797e-22	1	positive
OTU_251	OTU_4	1	3.97186e-24	1.50797e-22	1	positive
OTU_2914	OTU_4	1	3.97186e-24	1.50797e-22	1	positive
OTU_654	OTU_4	1	3.97186e-24	1.50797e-22	1	positive
OTU_254	OTU_4	1	3.97186e-24	1.50797e-22	1	positive
OTU_88	OTU_4	1	3.97186e-24	1.50797e-22	1	positive
OTU_6517	OTU_4	1	3.97186e-24	1.50797e-22	1	positive
OTU_220	OTU_4	1	3.97186e-24	1.50797e-22	1	positive
OTU_213	OTU_4	1	3.97186e-24	1.50797e-22	1	positive
OTU_82	OTU_4	1	3.97186e-24	1.50797e-22	1	positive
OTU_749	OTU_4	1	3.97186e-24	1.50797e-22	1	positive
OTU_32	OTU_8	1	3.97186e-24	1.50797e-22	1	positive
OTU_55	OTU_8	1	3.97186e-24	1.50797e-22	1	positive
OTU_38	OTU_8	1	3.97186e-24	1.50797e-22	1	positive
OTU_112	OTU_8	1	3.97186e-24	1.50797e-22	1	positive
OTU_71	OTU_8	1	3.97186e-24	1.50797e-22	1	positive
OTU_86	OTU_8	1	3.97186e-24	1.50797e-22	1	positive
OTU_44	OTU_8	1	3.97186e-24	1.50797e-22	1	positive
OTU_4518	OTU_8	1	3.97186e-24	1.50797e-22	1	positive
OTU_62	OTU_8	1	3.97186e-24	1.50797e-22	1	positive
OTU_4951	OTU_8	1	3.97186e-24	1.50797e-22	1	positive
OTU_234	OTU_8	1	3.97186e-24	1.50797e-22	1	positive
OTU_48	OTU_17	-1	3.97186e-24	1.50797e-22	1	negative
OTU_63	OTU_17	-1	3.97186e-24	1.50797e-22	1	negative
OTU_68	OTU_17	1	3.97186e-24	1.50797e-22	1	positive
OTU_11	OTU_15	1	3.97186e-24	1.50797e-22	1	positive
OTU_3424	OTU_15	1	3.97186e-24	1.50797e-22	1	positive
OTU_50	OTU_15	1	3.97186e-24	1.50797e-22	1	positive
OTU_284	OTU_15	1	3.97186e-24	1.50797e-22	1	positive
OTU_69	OTU_15	-1	3.97186e-24	1.50797e-22	1	negative
OTU_3424	OTU_11	1	3.97186e-24	1.50797e-22	1	positive
OTU_50	OTU_11	1	3.97186e-24	1.50797e-22	1	positive
OTU_284	OTU_11	1	3.97186e-24	1.50797e-22	1	positive
OTU_69	OTU_11	-1	3.97186e-24	1.50797e-22	1	negative
OTU_108	OTU_6852	1	3.97186e-24	1.50797e-22	1	positive
OTU_145	OTU_6852	1	3.97186e-24	1.50797e-22	1	positive
OTU_343	OTU_6852	1	3.97186e-24	1.50797e-22	1	positive
OTU_5730	OTU_6852	1	3.97186e-24	1.50797e-22	1	positive
OTU_159	OTU_6852	1	3.97186e-24	1.50797e-22	1	positive
OTU_22	OTU_10	1	3.97186e-24	1.50797e-22	1	positive
OTU_61	OTU_10	1	3.97186e-24	1.50797e-22	1	positive
OTU_30	OTU_10	1	3.97186e-24	1.50797e-22	1	positive
OTU_2337	OTU_10	1	3.97186e-24	1.50797e-22	1	positive
OTU_76	OTU_10	1	3.97186e-24	1.50797e-22	1	positive
OTU_4152	OTU_10	1	3.97186e-24	1.50797e-22	1	positive
OTU_43	OTU_10	1	3.97186e-24	1.50797e-22	1	positive
OTU_235	OTU_10	1	3.97186e-24	1.50797e-22	1	positive
OTU_3156	OTU_10	1	3.97186e-24	1.50797e-22	1	positive
OTU_1170	OTU_10	1	3.97186e-24	1.50797e-22	1	positive
OTU_4313	OTU_10	1	3.97186e-24	1.50797e-22	1	positive
OTU_120	OTU_10	1	3.97186e-24	1.50797e-22	1	positive
OTU_123	OTU_10	1	3.97186e-24	1.50797e-22	1	positive
OTU_169	OTU_10	1	3.97186e-24	1.50797e-22	1	positive
OTU_811	OTU_10	1	3.97186e-24	1.50797e-22	1	positive
OTU_5845	OTU_14	1	3.97186e-24	1.50797e-22	1	positive
OTU_152	OTU_14	1	3.97186e-24	1.50797e-22	1	positive
OTU_29	OTU_46	1	3.97186e-24	1.50797e-22	1	positive
OTU_12	OTU_46	1	3.97186e-24	1.50797e-22	1	positive
OTU_6768	OTU_46	1	3.97186e-24	1.50797e-22	1	positive
OTU_16	OTU_46	1	3.97186e-24	1.50797e-22	1	positive
OTU_58	OTU_46	1	3.97186e-24	1.50797e-22	1	positive
OTU_5470	OTU_46	1	3.97186e-24	1.50797e-22	1	positive
OTU_806	OTU_46	1	3.97186e-24	1.50797e-22	1	positive
OTU_115	OTU_46	1	3.97186e-24	1.50797e-22	1	positive
OTU_5246	OTU_46	1	3.97186e-24	1.50797e-22	1	positive
OTU_1207	OTU_46	1	3.97186e-24	1.50797e-22	1	positive
OTU_5454	OTU_46	1	3.97186e-24	1.50797e-22	1	positive
OTU_3777	OTU_46	1	3.97186e-24	1.50797e-22	1	positive
OTU_364	OTU_46	1	3.97186e-24	1.50797e-22	1	positive
OTU_95	OTU_46	1	3.97186e-24	1.50797e-22	1	positive
OTU_5760	OTU_46	1	3.97186e-24	1.50797e-22	1	positive
OTU_5754	OTU_6	1	3.97186e-24	1.50797e-22	1	positive
OTU_6433	OTU_6	1	3.97186e-24	1.50797e-22	1	positive
OTU_47	OTU_6	1	3.97186e-24	1.50797e-22	1	positive
OTU_21	OTU_6	1	3.97186e-24	1.50797e-22	1	positive
OTU_18	OTU_6	1	3.97186e-24	1.50797e-22	1	positive
OTU_36	OTU_6	1	3.97186e-24	1.50797e-22	1	positive
OTU_3738	OTU_6	1	3.97186e-24	1.50797e-22	1	positive
OTU_431	OTU_6	1	3.97186e-24	1.50797e-22	1	positive
OTU_72	OTU_6	1	3.97186e-24	1.50797e-22	1	positive
OTU_209	OTU_6	1	3.97186e-24	1.50797e-22	1	positive
OTU_4967	OTU_6	1	3.97186e-24	1.50797e-22	1	positive
OTU_6196	OTU_6	1	3.97186e-24	1.50797e-22	1	positive
OTU_65	OTU_6	1	3.97186e-24	1.50797e-22	1	positive
OTU_375	OTU_6	1	3.97186e-24	1.50797e-22	1	positive
OTU_180	OTU_6	1	3.97186e-24	1.50797e-22	1	positive
OTU_554	OTU_6	1	3.97186e-24	1.50797e-22	1	positive
OTU_5160	OTU_6	1	3.97186e-24	1.50797e-22	1	positive
OTU_124	OTU_6	1	3.97186e-24	1.50797e-22	1	positive
OTU_12	OTU_29	1	3.97186e-24	1.50797e-22	1	positive
OTU_6768	OTU_29	1	3.97186e-24	1.50797e-22	1	positive
OTU_16	OTU_29	1	3.97186e-24	1.50797e-22	1	positive
OTU_58	OTU_29	1	3.97186e-24	1.50797e-22	1	positive
OTU_5470	OTU_29	1	3.97186e-24	1.50797e-22	1	positive
OTU_806	OTU_29	1	3.97186e-24	1.50797e-22	1	positive
OTU_115	OTU_29	1	3.97186e-24	1.50797e-22	1	positive
OTU_5246	OTU_29	1	3.97186e-24	1.50797e-22	1	positive
OTU_1207	OTU_29	1	3.97186e-24	1.50797e-22	1	positive
OTU_5454	OTU_29	1	3.97186e-24	1.50797e-22	1	positive
OTU_3777	OTU_29	1	3.97186e-24	1.50797e-22	1	positive
OTU_364	OTU_29	1	3.97186e-24	1.50797e-22	1	positive
OTU_95	OTU_29	1	3.97186e-24	1.50797e-22	1	positive
OTU_5760	OTU_29	1	3.97186e-24	1.50797e-22	1	positive
OTU_50	OTU_3424	1	3.97186e-24	1.50797e-22	1	positive
OTU_284	OTU_3424	1	3.97186e-24	1.50797e-22	1	positive
OTU_69	OTU_3424	-1	3.97186e-24	1.50797e-22	1	negative
OTU_122	OTU_26	-1	3.97186e-24	1.50797e-22	1	negative
OTU_61	OTU_22	1	3.97186e-24	1.50797e-22	1	positive
OTU_30	OTU_22	1	3.97186e-24	1.50797e-22	1	positive
OTU_2337	OTU_22	1	3.97186e-24	1.50797e-22	1	positive
OTU_76	OTU_22	1	3.97186e-24	1.50797e-22	1	positive
OTU_4152	OTU_22	1	3.97186e-24	1.50797e-22	1	positive
OTU_43	OTU_22	1	3.97186e-24	1.50797e-22	1	positive
OTU_235	OTU_22	1	3.97186e-24	1.50797e-22	1	positive
OTU_3156	OTU_22	1	3.97186e-24	1.50797e-22	1	positive
OTU_1170	OTU_22	1	3.97186e-24	1.50797e-22	1	positive
OTU_4313	OTU_22	1	3.97186e-24	1.50797e-22	1	positive
OTU_120	OTU_22	1	3.97186e-24	1.50797e-22	1	positive
OTU_123	OTU_22	1	3.97186e-24	1.50797e-22	1	positive
OTU_169	OTU_22	1	3.97186e-24	1.50797e-22	1	positive
OTU_811	OTU_22	1	3.97186e-24	1.50797e-22	1	positive
OTU_37	OTU_57	1	3.97186e-24	1.50797e-22	1	positive
OTU_205	OTU_57	1	3.97186e-24	1.50797e-22	1	positive
OTU_251	OTU_57	1	3.97186e-24	1.50797e-22	1	positive
OTU_2914	OTU_57	1	3.97186e-24	1.50797e-22	1	positive
OTU_654	OTU_57	1	3.97186e-24	1.50797e-22	1	positive
OTU_254	OTU_57	1	3.97186e-24	1.50797e-22	1	positive
OTU_88	OTU_57	1	3.97186e-24	1.50797e-22	1	positive
OTU_6517	OTU_57	1	3.97186e-24	1.50797e-22	1	positive
OTU_220	OTU_57	1	3.97186e-24	1.50797e-22	1	positive
OTU_213	OTU_57	1	3.97186e-24	1.50797e-22	1	positive
OTU_82	OTU_57	1	3.97186e-24	1.50797e-22	1	positive
OTU_749	OTU_57	1	3.97186e-24	1.50797e-22	1	positive
OTU_4351	OTU_13	1	3.97186e-24	1.50797e-22	1	positive
OTU_3644	OTU_13	1	3.97186e-24	1.50797e-22	1	positive
OTU_56	OTU_13	1	3.97186e-24	1.50797e-22	1	positive
OTU_3544	OTU_13	1	3.97186e-24	1.50797e-22	1	positive
OTU_4364	OTU_13	1	3.97186e-24	1.50797e-22	1	positive
OTU_66	OTU_13	1	3.97186e-24	1.50797e-22	1	positive
OTU_64	OTU_13	1	3.97186e-24	1.50797e-22	1	positive
OTU_94	OTU_13	1	3.97186e-24	1.50797e-22	1	positive
OTU_6433	OTU_5754	1	3.97186e-24	1.50797e-22	1	positive
OTU_47	OTU_5754	1	3.97186e-24	1.50797e-22	1	positive
OTU_21	OTU_5754	1	3.97186e-24	1.50797e-22	1	positive
OTU_18	OTU_5754	1	3.97186e-24	1.50797e-22	1	positive
OTU_36	OTU_5754	1	3.97186e-24	1.50797e-22	1	positive
OTU_3738	OTU_5754	1	3.97186e-24	1.50797e-22	1	positive
OTU_431	OTU_5754	1	3.97186e-24	1.50797e-22	1	positive
OTU_72	OTU_5754	1	3.97186e-24	1.50797e-22	1	positive
OTU_209	OTU_5754	1	3.97186e-24	1.50797e-22	1	positive
OTU_4967	OTU_5754	1	3.97186e-24	1.50797e-22	1	positive
OTU_6196	OTU_5754	1	3.97186e-24	1.50797e-22	1	positive
OTU_65	OTU_5754	1	3.97186e-24	1.50797e-22	1	positive
OTU_375	OTU_5754	1	3.97186e-24	1.50797e-22	1	positive
OTU_180	OTU_5754	1	3.97186e-24	1.50797e-22	1	positive
OTU_554	OTU_5754	1	3.97186e-24	1.50797e-22	1	positive
OTU_5160	OTU_5754	1	3.97186e-24	1.50797e-22	1	positive
OTU_124	OTU_5754	1	3.97186e-24	1.50797e-22	1	positive
OTU_55	OTU_32	1	3.97186e-24	1.50797e-22	1	positive
OTU_38	OTU_32	1	3.97186e-24	1.50797e-22	1	positive
OTU_112	OTU_32	1	3.97186e-24	1.50797e-22	1	positive
OTU_71	OTU_32	1	3.97186e-24	1.50797e-22	1	positive
OTU_86	OTU_32	1	3.97186e-24	1.50797e-22	1	positive
OTU_44	OTU_32	1	3.97186e-24	1.50797e-22	1	positive
OTU_4518	OTU_32	1	3.97186e-24	1.50797e-22	1	positive
OTU_62	OTU_32	1	3.97186e-24	1.50797e-22	1	positive
OTU_4951	OTU_32	1	3.97186e-24	1.50797e-22	1	positive
OTU_234	OTU_32	1	3.97186e-24	1.50797e-22	1	positive
OTU_30	OTU_61	1	3.97186e-24	1.50797e-22	1	positive
OTU_2337	OTU_61	1	3.97186e-24	1.50797e-22	1	positive
OTU_76	OTU_61	1	3.97186e-24	1.50797e-22	1	positive
OTU_4152	OTU_61	1	3.97186e-24	1.50797e-22	1	positive
OTU_43	OTU_61	1	3.97186e-24	1.50797e-22	1	positive
OTU_235	OTU_61	1	3.97186e-24	1.50797e-22	1	positive
OTU_3156	OTU_61	1	3.97186e-24	1.50797e-22	1	positive
OTU_1170	OTU_61	1	3.97186e-24	1.50797e-22	1	positive
OTU_4313	OTU_61	1	3.97186e-24	1.50797e-22	1	positive
OTU_120	OTU_61	1	3.97186e-24	1.50797e-22	1	positive
OTU_123	OTU_61	1	3.97186e-24	1.50797e-22	1	positive
OTU_169	OTU_61	1	3.97186e-24	1.50797e-22	1	positive
OTU_811	OTU_61	1	3.97186e-24	1.50797e-22	1	positive
OTU_2337	OTU_30	1	3.97186e-24	1.50797e-22	1	positive
OTU_76	OTU_30	1	3.97186e-24	1.50797e-22	1	positive
OTU_4152	OTU_30	1	3.97186e-24	1.50797e-22	1	positive
OTU_43	OTU_30	1	3.97186e-24	1.50797e-22	1	positive
OTU_235	OTU_30	1	3.97186e-24	1.50797e-22	1	positive
OTU_3156	OTU_30	1	3.97186e-24	1.50797e-22	1	positive
OTU_1170	OTU_30	1	3.97186e-24	1.50797e-22	1	positive
OTU_4313	OTU_30	1	3.97186e-24	1.50797e-22	1	positive
OTU_120	OTU_30	1	3.97186e-24	1.50797e-22	1	positive
OTU_123	OTU_30	1	3.97186e-24	1.50797e-22	1	positive
OTU_169	OTU_30	1	3.97186e-24	1.50797e-22	1	positive
OTU_811	OTU_30	1	3.97186e-24	1.50797e-22	1	positive
OTU_6768	OTU_12	1	3.97186e-24	1.50797e-22	1	positive
OTU_16	OTU_12	1	3.97186e-24	1.50797e-22	1	positive
OTU_58	OTU_12	1	3.97186e-24	1.50797e-22	1	positive
OTU_5470	OTU_12	1	3.97186e-24	1.50797e-22	1	positive
OTU_806	OTU_12	1	3.97186e-24	1.50797e-22	1	positive
OTU_115	OTU_12	1	3.97186e-24	1.50797e-22	1	positive
OTU_5246	OTU_12	1	3.97186e-24	1.50797e-22	1	positive
OTU_1207	OTU_12	1	3.97186e-24	1.50797e-22	1	positive
OTU_5454	OTU_12	1	3.97186e-24	1.50797e-22	1	positive
OTU_3777	OTU_12	1	3.97186e-24	1.50797e-22	1	positive
OTU_364	OTU_12	1	3.97186e-24	1.50797e-22	1	positive
OTU_95	OTU_12	1	3.97186e-24	1.50797e-22	1	positive
OTU_5760	OTU_12	1	3.97186e-24	1.50797e-22	1	positive
OTU_2799	OTU_7324	1	3.97186e-24	1.50797e-22	1	positive
OTU_227	OTU_7324	1	3.97186e-24	1.50797e-22	1	positive
OTU_3094	OTU_7324	1	3.97186e-24	1.50797e-22	1	positive
OTU_53	OTU_7324	-1	3.97186e-24	1.50797e-22	1	negative
OTU_93	OTU_7324	1	3.97186e-24	1.50797e-22	1	positive
OTU_5285	OTU_7324	1	3.97186e-24	1.50797e-22	1	positive
OTU_85	OTU_7324	1	3.97186e-24	1.50797e-22	1	positive
OTU_99	OTU_7324	-1	3.97186e-24	1.50797e-22	1	negative
OTU_1454	OTU_7324	1	3.97186e-24	1.50797e-22	1	positive
OTU_322	OTU_7324	-1	3.97186e-24	1.50797e-22	1	negative
OTU_227	OTU_2799	1	3.97186e-24	1.50797e-22	1	positive
OTU_3094	OTU_2799	1	3.97186e-24	1.50797e-22	1	positive
OTU_53	OTU_2799	-1	3.97186e-24	1.50797e-22	1	negative
OTU_93	OTU_2799	1	3.97186e-24	1.50797e-22	1	positive
OTU_5285	OTU_2799	1	3.97186e-24	1.50797e-22	1	positive
OTU_85	OTU_2799	1	3.97186e-24	1.50797e-22	1	positive
OTU_99	OTU_2799	-1	3.97186e-24	1.50797e-22	1	negative
OTU_1454	OTU_2799	1	3.97186e-24	1.50797e-22	1	positive
OTU_322	OTU_2799	-1	3.97186e-24	1.50797e-22	1	negative
OTU_16	OTU_6768	1	3.97186e-24	1.50797e-22	1	positive
OTU_58	OTU_6768	1	3.97186e-24	1.50797e-22	1	positive
OTU_5470	OTU_6768	1	3.97186e-24	1.50797e-22	1	positive
OTU_806	OTU_6768	1	3.97186e-24	1.50797e-22	1	positive
OTU_115	OTU_6768	1	3.97186e-24	1.50797e-22	1	positive
OTU_5246	OTU_6768	1	3.97186e-24	1.50797e-22	1	positive
OTU_1207	OTU_6768	1	3.97186e-24	1.50797e-22	1	positive
OTU_5454	OTU_6768	1	3.97186e-24	1.50797e-22	1	positive
OTU_3777	OTU_6768	1	3.97186e-24	1.50797e-22	1	positive
OTU_364	OTU_6768	1	3.97186e-24	1.50797e-22	1	positive
OTU_95	OTU_6768	1	3.97186e-24	1.50797e-22	1	positive
OTU_5760	OTU_6768	1	3.97186e-24	1.50797e-22	1	positive
OTU_6606	OTU_33	1	3.97186e-24	1.50797e-22	1	positive
OTU_136	OTU_33	1	3.97186e-24	1.50797e-22	1	positive
OTU_67	OTU_6849	1	3.97186e-24	1.50797e-22	1	positive
OTU_76	OTU_2337	1	3.97186e-24	1.50797e-22	1	positive
OTU_4152	OTU_2337	1	3.97186e-24	1.50797e-22	1	positive
OTU_43	OTU_2337	1	3.97186e-24	1.50797e-22	1	positive
OTU_235	OTU_2337	1	3.97186e-24	1.50797e-22	1	positive
OTU_3156	OTU_2337	1	3.97186e-24	1.50797e-22	1	positive
OTU_1170	OTU_2337	1	3.97186e-24	1.50797e-22	1	positive
OTU_4313	OTU_2337	1	3.97186e-24	1.50797e-22	1	positive
OTU_120	OTU_2337	1	3.97186e-24	1.50797e-22	1	positive
OTU_123	OTU_2337	1	3.97186e-24	1.50797e-22	1	positive
OTU_169	OTU_2337	1	3.97186e-24	1.50797e-22	1	positive
OTU_811	OTU_2337	1	3.97186e-24	1.50797e-22	1	positive
OTU_38	OTU_55	1	3.97186e-24	1.50797e-22	1	positive
OTU_112	OTU_55	1	3.97186e-24	1.50797e-22	1	positive
OTU_71	OTU_55	1	3.97186e-24	1.50797e-22	1	positive
OTU_86	OTU_55	1	3.97186e-24	1.50797e-22	1	positive
OTU_44	OTU_55	1	3.97186e-24	1.50797e-22	1	positive
OTU_4518	OTU_55	1	3.97186e-24	1.50797e-22	1	positive
OTU_62	OTU_55	1	3.97186e-24	1.50797e-22	1	positive
OTU_4951	OTU_55	1	3.97186e-24	1.50797e-22	1	positive
OTU_234	OTU_55	1	3.97186e-24	1.50797e-22	1	positive
OTU_47	OTU_6433	1	3.97186e-24	1.50797e-22	1	positive
OTU_21	OTU_6433	1	3.97186e-24	1.50797e-22	1	positive
OTU_18	OTU_6433	1	3.97186e-24	1.50797e-22	1	positive
OTU_36	OTU_6433	1	3.97186e-24	1.50797e-22	1	positive
OTU_3738	OTU_6433	1	3.97186e-24	1.50797e-22	1	positive
OTU_431	OTU_6433	1	3.97186e-24	1.50797e-22	1	positive
OTU_72	OTU_6433	1	3.97186e-24	1.50797e-22	1	positive
OTU_209	OTU_6433	1	3.97186e-24	1.50797e-22	1	positive
OTU_4967	OTU_6433	1	3.97186e-24	1.50797e-22	1	positive
OTU_6196	OTU_6433	1	3.97186e-24	1.50797e-22	1	positive
OTU_65	OTU_6433	1	3.97186e-24	1.50797e-22	1	positive
OTU_375	OTU_6433	1	3.97186e-24	1.50797e-22	1	positive
OTU_180	OTU_6433	1	3.97186e-24	1.50797e-22	1	positive
OTU_554	OTU_6433	1	3.97186e-24	1.50797e-22	1	positive
OTU_5160	OTU_6433	1	3.97186e-24	1.50797e-22	1	positive
OTU_124	OTU_6433	1	3.97186e-24	1.50797e-22	1	positive
OTU_112	OTU_38	1	3.97186e-24	1.50797e-22	1	positive
OTU_71	OTU_38	1	3.97186e-24	1.50797e-22	1	positive
OTU_86	OTU_38	1	3.97186e-24	1.50797e-22	1	positive
OTU_44	OTU_38	1	3.97186e-24	1.50797e-22	1	positive
OTU_4518	OTU_38	1	3.97186e-24	1.50797e-22	1	positive
OTU_62	OTU_38	1	3.97186e-24	1.50797e-22	1	positive
OTU_4951	OTU_38	1	3.97186e-24	1.50797e-22	1	positive
OTU_234	OTU_38	1	3.97186e-24	1.50797e-22	1	positive
OTU_152	OTU_5845	1	3.97186e-24	1.50797e-22	1	positive
OTU_284	OTU_50	1	3.97186e-24	1.50797e-22	1	positive
OTU_69	OTU_50	-1	3.97186e-24	1.50797e-22	1	negative
OTU_3644	OTU_4351	1	3.97186e-24	1.50797e-22	1	positive
OTU_56	OTU_4351	1	3.97186e-24	1.50797e-22	1	positive
OTU_3544	OTU_4351	1	3.97186e-24	1.50797e-22	1	positive
OTU_4364	OTU_4351	1	3.97186e-24	1.50797e-22	1	positive
OTU_66	OTU_4351	1	3.97186e-24	1.50797e-22	1	positive
OTU_64	OTU_4351	1	3.97186e-24	1.50797e-22	1	positive
OTU_94	OTU_4351	1	3.97186e-24	1.50797e-22	1	positive
OTU_58	OTU_16	1	3.97186e-24	1.50797e-22	1	positive
OTU_5470	OTU_16	1	3.97186e-24	1.50797e-22	1	positive
OTU_806	OTU_16	1	3.97186e-24	1.50797e-22	1	positive
OTU_115	OTU_16	1	3.97186e-24	1.50797e-22	1	positive
OTU_5246	OTU_16	1	3.97186e-24	1.50797e-22	1	positive
OTU_1207	OTU_16	1	3.97186e-24	1.50797e-22	1	positive
OTU_5454	OTU_16	1	3.97186e-24	1.50797e-22	1	positive
OTU_3777	OTU_16	1	3.97186e-24	1.50797e-22	1	positive
OTU_364	OTU_16	1	3.97186e-24	1.50797e-22	1	positive
OTU_95	OTU_16	1	3.97186e-24	1.50797e-22	1	positive
OTU_5760	OTU_16	1	3.97186e-24	1.50797e-22	1	positive
OTU_71	OTU_112	1	3.97186e-24	1.50797e-22	1	positive
OTU_86	OTU_112	1	3.97186e-24	1.50797e-22	1	positive
OTU_44	OTU_112	1	3.97186e-24	1.50797e-22	1	positive
OTU_4518	OTU_112	1	3.97186e-24	1.50797e-22	1	positive
OTU_62	OTU_112	1	3.97186e-24	1.50797e-22	1	positive
OTU_4951	OTU_112	1	3.97186e-24	1.50797e-22	1	positive
OTU_234	OTU_112	1	3.97186e-24	1.50797e-22	1	positive
OTU_5470	OTU_58	1	3.97186e-24	1.50797e-22	1	positive
OTU_806	OTU_58	1	3.97186e-24	1.50797e-22	1	positive
OTU_115	OTU_58	1	3.97186e-24	1.50797e-22	1	positive
OTU_5246	OTU_58	1	3.97186e-24	1.50797e-22	1	positive
OTU_1207	OTU_58	1	3.97186e-24	1.50797e-22	1	positive
OTU_5454	OTU_58	1	3.97186e-24	1.50797e-22	1	positive
OTU_3777	OTU_58	1	3.97186e-24	1.50797e-22	1	positive
OTU_364	OTU_58	1	3.97186e-24	1.50797e-22	1	positive
OTU_95	OTU_58	1	3.97186e-24	1.50797e-22	1	positive
OTU_5760	OTU_58	1	3.97186e-24	1.50797e-22	1	positive
OTU_1011	OTU_19	1	3.97186e-24	1.50797e-22	1	positive
OTU_502	OTU_19	-1	3.97186e-24	1.50797e-22	1	negative
OTU_21	OTU_47	1	3.97186e-24	1.50797e-22	1	positive
OTU_18	OTU_47	1	3.97186e-24	1.50797e-22	1	positive
OTU_36	OTU_47	1	3.97186e-24	1.50797e-22	1	positive
OTU_3738	OTU_47	1	3.97186e-24	1.50797e-22	1	positive
OTU_431	OTU_47	1	3.97186e-24	1.50797e-22	1	positive
OTU_72	OTU_47	1	3.97186e-24	1.50797e-22	1	positive
OTU_209	OTU_47	1	3.97186e-24	1.50797e-22	1	positive
OTU_4967	OTU_47	1	3.97186e-24	1.50797e-22	1	positive
OTU_6196	OTU_47	1	3.97186e-24	1.50797e-22	1	positive
OTU_65	OTU_47	1	3.97186e-24	1.50797e-22	1	positive
OTU_375	OTU_47	1	3.97186e-24	1.50797e-22	1	positive
OTU_180	OTU_47	1	3.97186e-24	1.50797e-22	1	positive
OTU_554	OTU_47	1	3.97186e-24	1.50797e-22	1	positive
OTU_5160	OTU_47	1	3.97186e-24	1.50797e-22	1	positive
OTU_124	OTU_47	1	3.97186e-24	1.50797e-22	1	positive
OTU_205	OTU_37	1	3.97186e-24	1.50797e-22	1	positive
OTU_251	OTU_37	1	3.97186e-24	1.50797e-22	1	positive
OTU_2914	OTU_37	1	3.97186e-24	1.50797e-22	1	positive
OTU_654	OTU_37	1	3.97186e-24	1.50797e-22	1	positive
OTU_254	OTU_37	1	3.97186e-24	1.50797e-22	1	positive
OTU_88	OTU_37	1	3.97186e-24	1.50797e-22	1	positive
OTU_6517	OTU_37	1	3.97186e-24	1.50797e-22	1	positive
OTU_220	OTU_37	1	3.97186e-24	1.50797e-22	1	positive
OTU_213	OTU_37	1	3.97186e-24	1.50797e-22	1	positive
OTU_82	OTU_37	1	3.97186e-24	1.50797e-22	1	positive
OTU_749	OTU_37	1	3.97186e-24	1.50797e-22	1	positive
OTU_52	OTU_164	1	3.97186e-24	1.50797e-22	1	positive
OTU_35	OTU_164	-1	3.97186e-24	1.50797e-22	1	negative
OTU_79	OTU_164	1	3.97186e-24	1.50797e-22	1	positive
OTU_18	OTU_21	1	3.97186e-24	1.50797e-22	1	positive
OTU_36	OTU_21	1	3.97186e-24	1.50797e-22	1	positive
OTU_3738	OTU_21	1	3.97186e-24	1.50797e-22	1	positive
OTU_431	OTU_21	1	3.97186e-24	1.50797e-22	1	positive
OTU_72	OTU_21	1	3.97186e-24	1.50797e-22	1	positive
OTU_209	OTU_21	1	3.97186e-24	1.50797e-22	1	positive
OTU_4967	OTU_21	1	3.97186e-24	1.50797e-22	1	positive
OTU_6196	OTU_21	1	3.97186e-24	1.50797e-22	1	positive
OTU_65	OTU_21	1	3.97186e-24	1.50797e-22	1	positive
OTU_375	OTU_21	1	3.97186e-24	1.50797e-22	1	positive
OTU_180	OTU_21	1	3.97186e-24	1.50797e-22	1	positive
OTU_554	OTU_21	1	3.97186e-24	1.50797e-22	1	positive
OTU_5160	OTU_21	1	3.97186e-24	1.50797e-22	1	positive
OTU_124	OTU_21	1	3.97186e-24	1.50797e-22	1	positive
OTU_806	OTU_5470	1	3.97186e-24	1.50797e-22	1	positive
OTU_115	OTU_5470	1	3.97186e-24	1.50797e-22	1	positive
OTU_5246	OTU_5470	1	3.97186e-24	1.50797e-22	1	positive
OTU_1207	OTU_5470	1	3.97186e-24	1.50797e-22	1	positive
OTU_5454	OTU_5470	1	3.97186e-24	1.50797e-22	1	positive
OTU_3777	OTU_5470	1	3.97186e-24	1.50797e-22	1	positive
OTU_364	OTU_5470	1	3.97186e-24	1.50797e-22	1	positive
OTU_95	OTU_5470	1	3.97186e-24	1.50797e-22	1	positive
OTU_5760	OTU_5470	1	3.97186e-24	1.50797e-22	1	positive
OTU_5248	OTU_4096	1	3.97186e-24	1.50797e-22	1	positive
OTU_103	OTU_216	1	3.97186e-24	1.50797e-22	1	positive
OTU_97	OTU_216	1	3.97186e-24	1.50797e-22	1	positive
OTU_6858	OTU_216	1	3.97186e-24	1.50797e-22	1	positive
OTU_100	OTU_216	1	3.97186e-24	1.50797e-22	1	positive
OTU_36	OTU_18	1	3.97186e-24	1.50797e-22	1	positive
OTU_3738	OTU_18	1	3.97186e-24	1.50797e-22	1	positive
OTU_431	OTU_18	1	3.97186e-24	1.50797e-22	1	positive
OTU_72	OTU_18	1	3.97186e-24	1.50797e-22	1	positive
OTU_209	OTU_18	1	3.97186e-24	1.50797e-22	1	positive
OTU_4967	OTU_18	1	3.97186e-24	1.50797e-22	1	positive
OTU_6196	OTU_18	1	3.97186e-24	1.50797e-22	1	positive
OTU_65	OTU_18	1	3.97186e-24	1.50797e-22	1	positive
OTU_375	OTU_18	1	3.97186e-24	1.50797e-22	1	positive
OTU_180	OTU_18	1	3.97186e-24	1.50797e-22	1	positive
OTU_554	OTU_18	1	3.97186e-24	1.50797e-22	1	positive
OTU_5160	OTU_18	1	3.97186e-24	1.50797e-22	1	positive
OTU_124	OTU_18	1	3.97186e-24	1.50797e-22	1	positive
OTU_7105	OTU_4777	1	3.97186e-24	1.50797e-22	1	positive
OTU_134	OTU_4777	1	3.97186e-24	1.50797e-22	1	positive
OTU_6319	OTU_4777	1	3.97186e-24	1.50797e-22	1	positive
OTU_323	OTU_4777	1	3.97186e-24	1.50797e-22	1	positive
OTU_141	OTU_4777	1	3.97186e-24	1.50797e-22	1	positive
OTU_136	OTU_6606	1	3.97186e-24	1.50797e-22	1	positive
OTU_115	OTU_806	1	3.97186e-24	1.50797e-22	1	positive
OTU_5246	OTU_806	1	3.97186e-24	1.50797e-22	1	positive
OTU_1207	OTU_806	1	3.97186e-24	1.50797e-22	1	positive
OTU_5454	OTU_806	1	3.97186e-24	1.50797e-22	1	positive
OTU_3777	OTU_806	1	3.97186e-24	1.50797e-22	1	positive
OTU_364	OTU_806	1	3.97186e-24	1.50797e-22	1	positive
OTU_95	OTU_806	1	3.97186e-24	1.50797e-22	1	positive
OTU_5760	OTU_806	1	3.97186e-24	1.50797e-22	1	positive
OTU_5246	OTU_115	1	3.97186e-24	1.50797e-22	1	positive
OTU_1207	OTU_115	1	3.97186e-24	1.50797e-22	1	positive
OTU_5454	OTU_115	1	3.97186e-24	1.50797e-22	1	positive
OTU_3777	OTU_115	1	3.97186e-24	1.50797e-22	1	positive
OTU_364	OTU_115	1	3.97186e-24	1.50797e-22	1	positive
OTU_95	OTU_115	1	3.97186e-24	1.50797e-22	1	positive
OTU_5760	OTU_115	1	3.97186e-24	1.50797e-22	1	positive
OTU_3094	OTU_227	1	3.97186e-24	1.50797e-22	1	positive
OTU_53	OTU_227	-1	3.97186e-24	1.50797e-22	1	negative
OTU_93	OTU_227	1	3.97186e-24	1.50797e-22	1	positive
OTU_5285	OTU_227	1	3.97186e-24	1.50797e-22	1	positive
OTU_85	OTU_227	1	3.97186e-24	1.50797e-22	1	positive
OTU_99	OTU_227	-1	3.97186e-24	1.50797e-22	1	negative
OTU_1454	OTU_227	1	3.97186e-24	1.50797e-22	1	positive
OTU_322	OTU_227	-1	3.97186e-24	1.50797e-22	1	negative
OTU_1207	OTU_5246	1	3.97186e-24	1.50797e-22	1	positive
OTU_5454	OTU_5246	1	3.97186e-24	1.50797e-22	1	positive
OTU_3777	OTU_5246	1	3.97186e-24	1.50797e-22	1	positive
OTU_364	OTU_5246	1	3.97186e-24	1.50797e-22	1	positive
OTU_95	OTU_5246	1	3.97186e-24	1.50797e-22	1	positive
OTU_5760	OTU_5246	1	3.97186e-24	1.50797e-22	1	positive
OTU_391	OTU_59	1	3.97186e-24	1.50797e-22	1	positive
OTU_4808	OTU_59	1	3.97186e-24	1.50797e-22	1	positive
OTU_4391	OTU_59	1	3.97186e-24	1.50797e-22	1	positive
OTU_51	OTU_59	1	3.97186e-24	1.50797e-22	1	positive
OTU_643	OTU_59	1	3.97186e-24	1.50797e-22	1	positive
OTU_4360	OTU_59	1	3.97186e-24	1.50797e-22	1	positive
OTU_139	OTU_59	1	3.97186e-24	1.50797e-22	1	positive
OTU_1098	OTU_59	1	3.97186e-24	1.50797e-22	1	positive
OTU_97	OTU_103	1	3.97186e-24	1.50797e-22	1	positive
OTU_6858	OTU_103	1	3.97186e-24	1.50797e-22	1	positive
OTU_100	OTU_103	1	3.97186e-24	1.50797e-22	1	positive
OTU_35	OTU_52	-1	3.97186e-24	1.50797e-22	1	negative
OTU_79	OTU_52	1	3.97186e-24	1.50797e-22	1	positive
OTU_4152	OTU_76	1	3.97186e-24	1.50797e-22	1	positive
OTU_43	OTU_76	1	3.97186e-24	1.50797e-22	1	positive
OTU_235	OTU_76	1	3.97186e-24	1.50797e-22	1	positive
OTU_3156	OTU_76	1	3.97186e-24	1.50797e-22	1	positive
OTU_1170	OTU_76	1	3.97186e-24	1.50797e-22	1	positive
OTU_4313	OTU_76	1	3.97186e-24	1.50797e-22	1	positive
OTU_120	OTU_76	1	3.97186e-24	1.50797e-22	1	positive
OTU_123	OTU_76	1	3.97186e-24	1.50797e-22	1	positive
OTU_169	OTU_76	1	3.97186e-24	1.50797e-22	1	positive
OTU_811	OTU_76	1	3.97186e-24	1.50797e-22	1	positive
OTU_134	OTU_7105	1	3.97186e-24	1.50797e-22	1	positive
OTU_6319	OTU_7105	1	3.97186e-24	1.50797e-22	1	positive
OTU_323	OTU_7105	1	3.97186e-24	1.50797e-22	1	positive
OTU_141	OTU_7105	1	3.97186e-24	1.50797e-22	1	positive
OTU_86	OTU_71	1	3.97186e-24	1.50797e-22	1	positive
OTU_44	OTU_71	1	3.97186e-24	1.50797e-22	1	positive
OTU_4518	OTU_71	1	3.97186e-24	1.50797e-22	1	positive
OTU_62	OTU_71	1	3.97186e-24	1.50797e-22	1	positive
OTU_4951	OTU_71	1	3.97186e-24	1.50797e-22	1	positive
OTU_234	OTU_71	1	3.97186e-24	1.50797e-22	1	positive
OTU_3738	OTU_36	1	3.97186e-24	1.50797e-22	1	positive
OTU_431	OTU_36	1	3.97186e-24	1.50797e-22	1	positive
OTU_72	OTU_36	1	3.97186e-24	1.50797e-22	1	positive
OTU_209	OTU_36	1	3.97186e-24	1.50797e-22	1	positive
OTU_4967	OTU_36	1	3.97186e-24	1.50797e-22	1	positive
OTU_6196	OTU_36	1	3.97186e-24	1.50797e-22	1	positive
OTU_65	OTU_36	1	3.97186e-24	1.50797e-22	1	positive
OTU_375	OTU_36	1	3.97186e-24	1.50797e-22	1	positive
OTU_180	OTU_36	1	3.97186e-24	1.50797e-22	1	positive
OTU_554	OTU_36	1	3.97186e-24	1.50797e-22	1	positive
OTU_5160	OTU_36	1	3.97186e-24	1.50797e-22	1	positive
OTU_124	OTU_36	1	3.97186e-24	1.50797e-22	1	positive
OTU_5454	OTU_1207	1	3.97186e-24	1.50797e-22	1	positive
OTU_3777	OTU_1207	1	3.97186e-24	1.50797e-22	1	positive
OTU_364	OTU_1207	1	3.97186e-24	1.50797e-22	1	positive
OTU_95	OTU_1207	1	3.97186e-24	1.50797e-22	1	positive
OTU_5760	OTU_1207	1	3.97186e-24	1.50797e-22	1	positive
OTU_251	OTU_205	1	3.97186e-24	1.50797e-22	1	positive
OTU_2914	OTU_205	1	3.97186e-24	1.50797e-22	1	positive
OTU_654	OTU_205	1	3.97186e-24	1.50797e-22	1	positive
OTU_254	OTU_205	1	3.97186e-24	1.50797e-22	1	positive
OTU_88	OTU_205	1	3.97186e-24	1.50797e-22	1	positive
OTU_6517	OTU_205	1	3.97186e-24	1.50797e-22	1	positive
OTU_220	OTU_205	1	3.97186e-24	1.50797e-22	1	positive
OTU_213	OTU_205	1	3.97186e-24	1.50797e-22	1	positive
OTU_82	OTU_205	1	3.97186e-24	1.50797e-22	1	positive
OTU_749	OTU_205	1	3.97186e-24	1.50797e-22	1	positive
OTU_4285	OTU_25	-1	3.97186e-24	1.50797e-22	1	negative
OTU_56	OTU_3644	1	3.97186e-24	1.50797e-22	1	positive
OTU_3544	OTU_3644	1	3.97186e-24	1.50797e-22	1	positive
OTU_4364	OTU_3644	1	3.97186e-24	1.50797e-22	1	positive
OTU_66	OTU_3644	1	3.97186e-24	1.50797e-22	1	positive
OTU_64	OTU_3644	1	3.97186e-24	1.50797e-22	1	positive
OTU_94	OTU_3644	1	3.97186e-24	1.50797e-22	1	positive
OTU_43	OTU_4152	1	3.97186e-24	1.50797e-22	1	positive
OTU_235	OTU_4152	1	3.97186e-24	1.50797e-22	1	positive
OTU_3156	OTU_4152	1	3.97186e-24	1.50797e-22	1	positive
OTU_1170	OTU_4152	1	3.97186e-24	1.50797e-22	1	positive
OTU_4313	OTU_4152	1	3.97186e-24	1.50797e-22	1	positive
OTU_120	OTU_4152	1	3.97186e-24	1.50797e-22	1	positive
OTU_123	OTU_4152	1	3.97186e-24	1.50797e-22	1	positive
OTU_169	OTU_4152	1	3.97186e-24	1.50797e-22	1	positive
OTU_811	OTU_4152	1	3.97186e-24	1.50797e-22	1	positive
OTU_431	OTU_3738	1	3.97186e-24	1.50797e-22	1	positive
OTU_72	OTU_3738	1	3.97186e-24	1.50797e-22	1	positive
OTU_209	OTU_3738	1	3.97186e-24	1.50797e-22	1	positive
OTU_4967	OTU_3738	1	3.97186e-24	1.50797e-22	1	positive
OTU_6196	OTU_3738	1	3.97186e-24	1.50797e-22	1	positive
OTU_65	OTU_3738	1	3.97186e-24	1.50797e-22	1	positive
OTU_375	OTU_3738	1	3.97186e-24	1.50797e-22	1	positive
OTU_180	OTU_3738	1	3.97186e-24	1.50797e-22	1	positive
OTU_554	OTU_3738	1	3.97186e-24	1.50797e-22	1	positive
OTU_5160	OTU_3738	1	3.97186e-24	1.50797e-22	1	positive
OTU_124	OTU_3738	1	3.97186e-24	1.50797e-22	1	positive
OTU_1121	OTU_31	1	3.97186e-24	1.50797e-22	1	positive
OTU_105	OTU_31	1	3.97186e-24	1.50797e-22	1	positive
OTU_3544	OTU_56	1	3.97186e-24	1.50797e-22	1	positive
OTU_4364	OTU_56	1	3.97186e-24	1.50797e-22	1	positive
OTU_66	OTU_56	1	3.97186e-24	1.50797e-22	1	positive
OTU_64	OTU_56	1	3.97186e-24	1.50797e-22	1	positive
OTU_94	OTU_56	1	3.97186e-24	1.50797e-22	1	positive
OTU_4808	OTU_391	1	3.97186e-24	1.50797e-22	1	positive
OTU_4391	OTU_391	1	3.97186e-24	1.50797e-22	1	positive
OTU_51	OTU_391	1	3.97186e-24	1.50797e-22	1	positive
OTU_643	OTU_391	1	3.97186e-24	1.50797e-22	1	positive
OTU_4360	OTU_391	1	3.97186e-24	1.50797e-22	1	positive
OTU_139	OTU_391	1	3.97186e-24	1.50797e-22	1	positive
OTU_1098	OTU_391	1	3.97186e-24	1.50797e-22	1	positive
OTU_4391	OTU_4808	1	3.97186e-24	1.50797e-22	1	positive
OTU_51	OTU_4808	1	3.97186e-24	1.50797e-22	1	positive
OTU_643	OTU_4808	1	3.97186e-24	1.50797e-22	1	positive
OTU_4360	OTU_4808	1	3.97186e-24	1.50797e-22	1	positive
OTU_139	OTU_4808	1	3.97186e-24	1.50797e-22	1	positive
OTU_1098	OTU_4808	1	3.97186e-24	1.50797e-22	1	positive
OTU_72	OTU_431	1	3.97186e-24	1.50797e-22	1	positive
OTU_209	OTU_431	1	3.97186e-24	1.50797e-22	1	positive
OTU_4967	OTU_431	1	3.97186e-24	1.50797e-22	1	positive
OTU_6196	OTU_431	1	3.97186e-24	1.50797e-22	1	positive
OTU_65	OTU_431	1	3.97186e-24	1.50797e-22	1	positive
OTU_375	OTU_431	1	3.97186e-24	1.50797e-22	1	positive
OTU_180	OTU_431	1	3.97186e-24	1.50797e-22	1	positive
OTU_554	OTU_431	1	3.97186e-24	1.50797e-22	1	positive
OTU_5160	OTU_431	1	3.97186e-24	1.50797e-22	1	positive
OTU_124	OTU_431	1	3.97186e-24	1.50797e-22	1	positive
OTU_39	OTU_34	1	3.97186e-24	1.50797e-22	1	positive
OTU_4314	OTU_34	1	3.97186e-24	1.50797e-22	1	positive
OTU_739	OTU_34	1	3.97186e-24	1.50797e-22	1	positive
OTU_235	OTU_43	1	3.97186e-24	1.50797e-22	1	positive
OTU_3156	OTU_43	1	3.97186e-24	1.50797e-22	1	positive
OTU_1170	OTU_43	1	3.97186e-24	1.50797e-22	1	positive
OTU_4313	OTU_43	1	3.97186e-24	1.50797e-22	1	positive
OTU_120	OTU_43	1	3.97186e-24	1.50797e-22	1	positive
OTU_123	OTU_43	1	3.97186e-24	1.50797e-22	1	positive
OTU_169	OTU_43	1	3.97186e-24	1.50797e-22	1	positive
OTU_811	OTU_43	1	3.97186e-24	1.50797e-22	1	positive
OTU_44	OTU_86	1	3.97186e-24	1.50797e-22	1	positive
OTU_4518	OTU_86	1	3.97186e-24	1.50797e-22	1	positive
OTU_62	OTU_86	1	3.97186e-24	1.50797e-22	1	positive
OTU_4951	OTU_86	1	3.97186e-24	1.50797e-22	1	positive
OTU_234	OTU_86	1	3.97186e-24	1.50797e-22	1	positive
OTU_53	OTU_3094	-1	3.97186e-24	1.50797e-22	1	negative
OTU_93	OTU_3094	1	3.97186e-24	1.50797e-22	1	positive
OTU_5285	OTU_3094	1	3.97186e-24	1.50797e-22	1	positive
OTU_85	OTU_3094	1	3.97186e-24	1.50797e-22	1	positive
OTU_99	OTU_3094	-1	3.97186e-24	1.50797e-22	1	negative
OTU_1454	OTU_3094	1	3.97186e-24	1.50797e-22	1	positive
OTU_322	OTU_3094	-1	3.97186e-24	1.50797e-22	1	negative
OTU_69	OTU_284	-1	3.97186e-24	1.50797e-22	1	negative
OTU_3777	OTU_5454	1	3.97186e-24	1.50797e-22	1	positive
OTU_364	OTU_5454	1	3.97186e-24	1.50797e-22	1	positive
OTU_95	OTU_5454	1	3.97186e-24	1.50797e-22	1	positive
OTU_5760	OTU_5454	1	3.97186e-24	1.50797e-22	1	positive
OTU_204	OTU_4918	-1	0	0	1	negative
OTU_200	OTU_96	1	3.97186e-24	1.50797e-22	1	positive
OTU_3156	OTU_235	1	3.97186e-24	1.50797e-22	1	positive
OTU_1170	OTU_235	1	3.97186e-24	1.50797e-22	1	positive
OTU_4313	OTU_235	1	3.97186e-24	1.50797e-22	1	positive
OTU_120	OTU_235	1	3.97186e-24	1.50797e-22	1	positive
OTU_123	OTU_235	1	3.97186e-24	1.50797e-22	1	positive
OTU_169	OTU_235	1	3.97186e-24	1.50797e-22	1	positive
OTU_811	OTU_235	1	3.97186e-24	1.50797e-22	1	positive
OTU_93	OTU_53	-1	3.97186e-24	1.50797e-22	1	negative
OTU_5285	OTU_53	-1	3.97186e-24	1.50797e-22	1	negative
OTU_85	OTU_53	-1	3.97186e-24	1.50797e-22	1	negative
OTU_99	OTU_53	1	3.97186e-24	1.50797e-22	1	positive
OTU_1454	OTU_53	-1	3.97186e-24	1.50797e-22	1	negative
OTU_322	OTU_53	1	3.97186e-24	1.50797e-22	1	positive
OTU_4314	OTU_39	1	3.97186e-24	1.50797e-22	1	positive
OTU_739	OTU_39	1	3.97186e-24	1.50797e-22	1	positive
OTU_364	OTU_3777	1	3.97186e-24	1.50797e-22	1	positive
OTU_95	OTU_3777	1	3.97186e-24	1.50797e-22	1	positive
OTU_5760	OTU_3777	1	3.97186e-24	1.50797e-22	1	positive
OTU_149	OTU_40	1	0	0	1	positive
OTU_145	OTU_108	1	3.97186e-24	1.50797e-22	1	positive
OTU_343	OTU_108	1	3.97186e-24	1.50797e-22	1	positive
OTU_5730	OTU_108	1	3.97186e-24	1.50797e-22	1	positive
OTU_159	OTU_108	1	3.97186e-24	1.50797e-22	1	positive
OTU_2914	OTU_251	1	3.97186e-24	1.50797e-22	1	positive
OTU_654	OTU_251	1	3.97186e-24	1.50797e-22	1	positive
OTU_254	OTU_251	1	3.97186e-24	1.50797e-22	1	positive
OTU_88	OTU_251	1	3.97186e-24	1.50797e-22	1	positive
OTU_6517	OTU_251	1	3.97186e-24	1.50797e-22	1	positive
OTU_220	OTU_251	1	3.97186e-24	1.50797e-22	1	positive
OTU_213	OTU_251	1	3.97186e-24	1.50797e-22	1	positive
OTU_82	OTU_251	1	3.97186e-24	1.50797e-22	1	positive
OTU_749	OTU_251	1	3.97186e-24	1.50797e-22	1	positive
OTU_105	OTU_1121	1	3.97186e-24	1.50797e-22	1	positive
OTU_75	OTU_45	-1	0	0	1	negative
OTU_6319	OTU_134	1	3.97186e-24	1.50797e-22	1	positive
OTU_323	OTU_134	1	3.97186e-24	1.50797e-22	1	positive
OTU_141	OTU_134	1	3.97186e-24	1.50797e-22	1	positive
OTU_79	OTU_35	-1	3.97186e-24	1.50797e-22	1	negative
OTU_209	OTU_72	1	3.97186e-24	1.50797e-22	1	positive
OTU_4967	OTU_72	1	3.97186e-24	1.50797e-22	1	positive
OTU_6196	OTU_72	1	3.97186e-24	1.50797e-22	1	positive
OTU_65	OTU_72	1	3.97186e-24	1.50797e-22	1	positive
OTU_375	OTU_72	1	3.97186e-24	1.50797e-22	1	positive
OTU_180	OTU_72	1	3.97186e-24	1.50797e-22	1	positive
OTU_554	OTU_72	1	3.97186e-24	1.50797e-22	1	positive
OTU_5160	OTU_72	1	3.97186e-24	1.50797e-22	1	positive
OTU_124	OTU_72	1	3.97186e-24	1.50797e-22	1	positive
OTU_74	OTU_2047	1	0	0	1	positive
OTU_4518	OTU_44	1	3.97186e-24	1.50797e-22	1	positive
OTU_62	OTU_44	1	3.97186e-24	1.50797e-22	1	positive
OTU_4951	OTU_44	1	3.97186e-24	1.50797e-22	1	positive
OTU_234	OTU_44	1	3.97186e-24	1.50797e-22	1	positive
OTU_5285	OTU_93	1	3.97186e-24	1.50797e-22	1	positive
OTU_85	OTU_93	1	3.97186e-24	1.50797e-22	1	positive
OTU_99	OTU_93	-1	3.97186e-24	1.50797e-22	1	negative
OTU_1454	OTU_93	1	3.97186e-24	1.50797e-22	1	positive
OTU_322	OTU_93	-1	3.97186e-24	1.50797e-22	1	negative
OTU_654	OTU_2914	1	3.97186e-24	1.50797e-22	1	positive
OTU_254	OTU_2914	1	3.97186e-24	1.50797e-22	1	positive
OTU_88	OTU_2914	1	3.97186e-24	1.50797e-22	1	positive
OTU_6517	OTU_2914	1	3.97186e-24	1.50797e-22	1	positive
OTU_220	OTU_2914	1	3.97186e-24	1.50797e-22	1	positive
OTU_213	OTU_2914	1	3.97186e-24	1.50797e-22	1	positive
OTU_82	OTU_2914	1	3.97186e-24	1.50797e-22	1	positive
OTU_749	OTU_2914	1	3.97186e-24	1.50797e-22	1	positive
OTU_4967	OTU_209	1	3.97186e-24	1.50797e-22	1	positive
OTU_6196	OTU_209	1	3.97186e-24	1.50797e-22	1	positive
OTU_65	OTU_209	1	3.97186e-24	1.50797e-22	1	positive
OTU_375	OTU_209	1	3.97186e-24	1.50797e-22	1	positive
OTU_180	OTU_209	1	3.97186e-24	1.50797e-22	1	positive
OTU_554	OTU_209	1	3.97186e-24	1.50797e-22	1	positive
OTU_5160	OTU_209	1	3.97186e-24	1.50797e-22	1	positive
OTU_124	OTU_209	1	3.97186e-24	1.50797e-22	1	positive
OTU_6858	OTU_97	1	3.97186e-24	1.50797e-22	1	positive
OTU_100	OTU_97	1	3.97186e-24	1.50797e-22	1	positive
OTU_63	OTU_48	1	3.97186e-24	1.50797e-22	1	positive
OTU_68	OTU_48	-1	3.97186e-24	1.50797e-22	1	negative
OTU_502	OTU_1011	-1	3.97186e-24	1.50797e-22	1	negative
OTU_509	OTU_119	1	3.97186e-24	1.50797e-22	1	positive
OTU_422	OTU_119	1	3.97186e-24	1.50797e-22	1	positive
OTU_177	OTU_4132	1	3.97186e-24	1.50797e-22	1	positive
OTU_254	OTU_654	1	3.97186e-24	1.50797e-22	1	positive
OTU_88	OTU_654	1	3.97186e-24	1.50797e-22	1	positive
OTU_6517	OTU_654	1	3.97186e-24	1.50797e-22	1	positive
OTU_220	OTU_654	1	3.97186e-24	1.50797e-22	1	positive
OTU_213	OTU_654	1	3.97186e-24	1.50797e-22	1	positive
OTU_82	OTU_654	1	3.97186e-24	1.50797e-22	1	positive
OTU_749	OTU_654	1	3.97186e-24	1.50797e-22	1	positive
OTU_133	OTU_1414	-1	0	0	1	negative
OTU_174	OTU_147	1	3.97186e-24	1.50797e-22	1	positive
OTU_496	OTU_147	1	3.97186e-24	1.50797e-22	1	positive
OTU_68	OTU_63	-1	3.97186e-24	1.50797e-22	1	negative
OTU_173	OTU_107	1	0	0	1	positive
OTU_62	OTU_4518	1	3.97186e-24	1.50797e-22	1	positive
OTU_4951	OTU_4518	1	3.97186e-24	1.50797e-22	1	positive
OTU_234	OTU_4518	1	3.97186e-24	1.50797e-22	1	positive
OTU_4364	OTU_3544	1	3.97186e-24	1.50797e-22	1	positive
OTU_66	OTU_3544	1	3.97186e-24	1.50797e-22	1	positive
OTU_64	OTU_3544	1	3.97186e-24	1.50797e-22	1	positive
OTU_94	OTU_3544	1	3.97186e-24	1.50797e-22	1	positive
OTU_88	OTU_254	1	3.97186e-24	1.50797e-22	1	positive
OTU_6517	OTU_254	1	3.97186e-24	1.50797e-22	1	positive
OTU_220	OTU_254	1	3.97186e-24	1.50797e-22	1	positive
OTU_213	OTU_254	1	3.97186e-24	1.50797e-22	1	positive
OTU_82	OTU_254	1	3.97186e-24	1.50797e-22	1	positive
OTU_749	OTU_254	1	3.97186e-24	1.50797e-22	1	positive
OTU_66	OTU_4364	1	3.97186e-24	1.50797e-22	1	positive
OTU_64	OTU_4364	1	3.97186e-24	1.50797e-22	1	positive
OTU_94	OTU_4364	1	3.97186e-24	1.50797e-22	1	positive
OTU_6517	OTU_88	1	3.97186e-24	1.50797e-22	1	positive
OTU_220	OTU_88	1	3.97186e-24	1.50797e-22	1	positive
OTU_213	OTU_88	1	3.97186e-24	1.50797e-22	1	positive
OTU_82	OTU_88	1	3.97186e-24	1.50797e-22	1	positive
OTU_749	OTU_88	1	3.97186e-24	1.50797e-22	1	positive
OTU_51	OTU_4391	1	3.97186e-24	1.50797e-22	1	positive
OTU_643	OTU_4391	1	3.97186e-24	1.50797e-22	1	positive
OTU_4360	OTU_4391	1	3.97186e-24	1.50797e-22	1	positive
OTU_139	OTU_4391	1	3.97186e-24	1.50797e-22	1	positive
OTU_1098	OTU_4391	1	3.97186e-24	1.50797e-22	1	positive
OTU_643	OTU_51	1	3.97186e-24	1.50797e-22	1	positive
OTU_4360	OTU_51	1	3.97186e-24	1.50797e-22	1	positive
OTU_139	OTU_51	1	3.97186e-24	1.50797e-22	1	positive
OTU_1098	OTU_51	1	3.97186e-24	1.50797e-22	1	positive
OTU_100	OTU_6858	1	3.97186e-24	1.50797e-22	1	positive
OTU_4951	OTU_62	1	3.97186e-24	1.50797e-22	1	positive
OTU_234	OTU_62	1	3.97186e-24	1.50797e-22	1	positive
OTU_85	OTU_5285	1	3.97186e-24	1.50797e-22	1	positive
OTU_99	OTU_5285	-1	3.97186e-24	1.50797e-22	1	negative
OTU_1454	OTU_5285	1	3.97186e-24	1.50797e-22	1	positive
OTU_322	OTU_5285	-1	3.97186e-24	1.50797e-22	1	negative
OTU_64	OTU_66	1	3.97186e-24	1.50797e-22	1	positive
OTU_94	OTU_66	1	3.97186e-24	1.50797e-22	1	positive
OTU_99	OTU_85	-1	3.97186e-24	1.50797e-22	1	negative
OTU_1454	OTU_85	1	3.97186e-24	1.50797e-22	1	positive
OTU_322	OTU_85	-1	3.97186e-24	1.50797e-22	1	negative
OTU_6196	OTU_4967	1	3.97186e-24	1.50797e-22	1	positive
OTU_65	OTU_4967	1	3.97186e-24	1.50797e-22	1	positive
OTU_375	OTU_4967	1	3.97186e-24	1.50797e-22	1	positive
OTU_180	OTU_4967	1	3.97186e-24	1.50797e-22	1	positive
OTU_554	OTU_4967	1	3.97186e-24	1.50797e-22	1	positive
OTU_5160	OTU_4967	1	3.97186e-24	1.50797e-22	1	positive
OTU_124	OTU_4967	1	3.97186e-24	1.50797e-22	1	positive
OTU_65	OTU_6196	1	3.97186e-24	1.50797e-22	1	positive
OTU_375	OTU_6196	1	3.97186e-24	1.50797e-22	1	positive
OTU_180	OTU_6196	1	3.97186e-24	1.50797e-22	1	positive
OTU_554	OTU_6196	1	3.97186e-24	1.50797e-22	1	positive
OTU_5160	OTU_6196	1	3.97186e-24	1.50797e-22	1	positive
OTU_124	OTU_6196	1	3.97186e-24	1.50797e-22	1	positive
OTU_144	OTU_6429	-1	3.97186e-24	1.50797e-22	1	negative
OTU_94	OTU_64	1	3.97186e-24	1.50797e-22	1	positive
OTU_220	OTU_6517	1	3.97186e-24	1.50797e-22	1	positive
OTU_213	OTU_6517	1	3.97186e-24	1.50797e-22	1	positive
OTU_82	OTU_6517	1	3.97186e-24	1.50797e-22	1	positive
OTU_749	OTU_6517	1	3.97186e-24	1.50797e-22	1	positive
OTU_118	OTU_83	1	0	0	1	positive
OTU_95	OTU_364	1	3.97186e-24	1.50797e-22	1	positive
OTU_5760	OTU_364	1	3.97186e-24	1.50797e-22	1	positive
OTU_4360	OTU_643	1	3.97186e-24	1.50797e-22	1	positive
OTU_139	OTU_643	1	3.97186e-24	1.50797e-22	1	positive
OTU_1098	OTU_643	1	3.97186e-24	1.50797e-22	1	positive
OTU_241	OTU_162	1	3.97186e-24	1.50797e-22	1	positive
OTU_375	OTU_65	1	3.97186e-24	1.50797e-22	1	positive
OTU_180	OTU_65	1	3.97186e-24	1.50797e-22	1	positive
OTU_554	OTU_65	1	3.97186e-24	1.50797e-22	1	positive
OTU_5160	OTU_65	1	3.97186e-24	1.50797e-22	1	positive
OTU_124	OTU_65	1	3.97186e-24	1.50797e-22	1	positive
OTU_180	OTU_375	1	3.97186e-24	1.50797e-22	1	positive
OTU_554	OTU_375	1	3.97186e-24	1.50797e-22	1	positive
OTU_5160	OTU_375	1	3.97186e-24	1.50797e-22	1	positive
OTU_124	OTU_375	1	3.97186e-24	1.50797e-22	1	positive
OTU_139	OTU_4360	1	3.97186e-24	1.50797e-22	1	positive
OTU_1098	OTU_4360	1	3.97186e-24	1.50797e-22	1	positive
OTU_234	OTU_4951	1	3.97186e-24	1.50797e-22	1	positive
OTU_213	OTU_220	1	3.97186e-24	1.50797e-22	1	positive
OTU_82	OTU_220	1	3.97186e-24	1.50797e-22	1	positive
OTU_749	OTU_220	1	3.97186e-24	1.50797e-22	1	positive
OTU_343	OTU_145	1	3.97186e-24	1.50797e-22	1	positive
OTU_5730	OTU_145	1	3.97186e-24	1.50797e-22	1	positive
OTU_159	OTU_145	1	3.97186e-24	1.50797e-22	1	positive
OTU_5241	OTU_6466	1	0	0	1	positive
OTU_158	OTU_6466	1	0	0	1	positive
OTU_84	OTU_5757	1	0	0	1	positive
OTU_80	OTU_5757	-1	0	0	1	negative
OTU_1170	OTU_3156	1	3.97186e-24	1.50797e-22	1	positive
OTU_4313	OTU_3156	1	3.97186e-24	1.50797e-22	1	positive
OTU_120	OTU_3156	1	3.97186e-24	1.50797e-22	1	positive
OTU_123	OTU_3156	1	3.97186e-24	1.50797e-22	1	positive
OTU_169	OTU_3156	1	3.97186e-24	1.50797e-22	1	positive
OTU_811	OTU_3156	1	3.97186e-24	1.50797e-22	1	positive
OTU_422	OTU_509	1	3.97186e-24	1.50797e-22	1	positive
OTU_80	OTU_84	-1	0	0	1	negative
OTU_4313	OTU_1170	1	3.97186e-24	1.50797e-22	1	positive
OTU_120	OTU_1170	1	3.97186e-24	1.50797e-22	1	positive
OTU_123	OTU_1170	1	3.97186e-24	1.50797e-22	1	positive
OTU_169	OTU_1170	1	3.97186e-24	1.50797e-22	1	positive
OTU_811	OTU_1170	1	3.97186e-24	1.50797e-22	1	positive
OTU_82	OTU_213	1	3.97186e-24	1.50797e-22	1	positive
OTU_749	OTU_213	1	3.97186e-24	1.50797e-22	1	positive
OTU_496	OTU_174	1	3.97186e-24	1.50797e-22	1	positive
OTU_5760	OTU_95	1	3.97186e-24	1.50797e-22	1	positive
OTU_323	OTU_6319	1	3.97186e-24	1.50797e-22	1	positive
OTU_141	OTU_6319	1	3.97186e-24	1.50797e-22	1	positive
OTU_120	OTU_4313	1	3.97186e-24	1.50797e-22	1	positive
OTU_123	OTU_4313	1	3.97186e-24	1.50797e-22	1	positive
OTU_169	OTU_4313	1	3.97186e-24	1.50797e-22	1	positive
OTU_811	OTU_4313	1	3.97186e-24	1.50797e-22	1	positive
OTU_554	OTU_180	1	3.97186e-24	1.50797e-22	1	positive
OTU_5160	OTU_180	1	3.97186e-24	1.50797e-22	1	positive
OTU_124	OTU_180	1	3.97186e-24	1.50797e-22	1	positive
OTU_1454	OTU_99	-1	3.97186e-24	1.50797e-22	1	negative
OTU_322	OTU_99	1	3.97186e-24	1.50797e-22	1	positive
OTU_158	OTU_5241	1	0	0	1	positive
OTU_123	OTU_120	1	3.97186e-24	1.50797e-22	1	positive
OTU_169	OTU_120	1	3.97186e-24	1.50797e-22	1	positive
OTU_811	OTU_120	1	3.97186e-24	1.50797e-22	1	positive
OTU_5160	OTU_554	1	3.97186e-24	1.50797e-22	1	positive
OTU_124	OTU_554	1	3.97186e-24	1.50797e-22	1	positive
OTU_141	OTU_323	1	3.97186e-24	1.50797e-22	1	positive
OTU_1098	OTU_139	1	3.97186e-24	1.50797e-22	1	positive
OTU_185	OTU_89	1	0	0	1	positive
OTU_169	OTU_123	1	3.97186e-24	1.50797e-22	1	positive
OTU_811	OTU_123	1	3.97186e-24	1.50797e-22	1	positive
OTU_5730	OTU_343	1	3.97186e-24	1.50797e-22	1	positive
OTU_159	OTU_343	1	3.97186e-24	1.50797e-22	1	positive
OTU_124	OTU_5160	1	3.97186e-24	1.50797e-22	1	positive
OTU_322	OTU_1454	-1	3.97186e-24	1.50797e-22	1	negative
OTU_159	OTU_5730	1	3.97186e-24	1.50797e-22	1	positive
OTU_749	OTU_82	1	3.97186e-24	1.50797e-22	1	positive
OTU_811	OTU_169	1	3.97186e-24	1.50797e-22	1	positive
OTU_739	OTU_4314	1	3.97186e-24	1.50797e-22	1	positive

## Sheet: D4W
Supplementary Table 4 The basic information of co-occurrence edge in networks
Source	Target	correlation	pvalue	fdr	Weight	po_ne
OTU_7	OTU_3	0.9	0.000943062	0.119309	0.9	positive
OTU_4777	OTU_3	-0.916667	0.000506619	0.0917326	0.916667	negative
OTU_6	OTU_7	0.95	8.76252e-05	0.0461241	0.95	positive
OTU_26	OTU_7	-0.9	0.000943062	0.119309	0.9	negative
OTU_5754	OTU_7	0.966667	2.15503e-05	0.0286975	0.966667	positive
OTU_4777	OTU_7	-0.916667	0.000506619	0.0917326	0.916667	negative
OTU_654	OTU_7	0.966667	2.15503e-05	0.0286975	0.966667	positive
OTU_241	OTU_7	0.899191	0.000969232	0.119485	0.899191	positive
OTU_10	OTU_4	0.916667	0.000506619	0.0917326	0.916667	positive
OTU_58	OTU_4	0.9	0.000943062	0.119309	0.9	positive
OTU_3094	OTU_4	0.912142	0.000606851	0.0966494	0.912142	positive
OTU_75	OTU_4	0.915386	0.000533717	0.0917326	0.915386	positive
OTU_119	OTU_4	0.932337	0.000248221	0.0671373	0.932337	positive
OTU_6517	OTU_4	0.945615	0.000117091	0.0510845	0.945615	positive
OTU_162	OTU_4	0.933333	0.0002359	0.0671373	0.933333	positive
OTU_1454	OTU_4	0.910844	0.000637967	0.098602	0.910844	positive
OTU_159	OTU_4	0.905204	0.000786294	0.116368	0.905204	positive
OTU_235	OTU_17	0.912142	0.000606851	0.0966494	0.912142	positive
OTU_806	OTU_15	0.903774	0.000827411	0.118753	0.903774	positive
OTU_38	OTU_6852	0.928878	0.000294526	0.0721933	0.928878	positive
OTU_71	OTU_6852	0.919224	0.000455428	0.0898682	0.919224	positive
OTU_58	OTU_10	0.95	8.76252e-05	0.0461241	0.95	positive
OTU_119	OTU_10	0.932337	0.000248221	0.0671373	0.932337	positive
OTU_364	OTU_10	0.924402	0.000363041	0.0850031	0.924402	positive
OTU_1454	OTU_10	0.919357	0.000452865	0.0898682	0.919357	positive
OTU_5845	OTU_14	0.912142	0.000606851	0.0966494	0.912142	positive
OTU_70	OTU_14	0.900603	0.000923872	0.119309	0.900603	positive
OTU_5760	OTU_14	0.937247	0.000191631	0.0671373	0.937247	positive
OTU_182	OTU_46	0.949289	9.20002e-05	0.0461241	0.949289	positive
OTU_5754	OTU_6	0.933333	0.0002359	0.0671373	0.933333	positive
OTU_38	OTU_6	0.916667	0.000506619	0.0917326	0.916667	positive
OTU_58	OTU_6	0.95	8.76252e-05	0.0461241	0.95	positive
OTU_654	OTU_6	0.983333	1.9362e-06	0.00683629	0.983333	positive
OTU_6517	OTU_6	0.928878	0.000294526	0.0721933	0.928878	positive
OTU_83	OTU_6	0.928878	0.000294526	0.0721933	0.928878	positive
OTU_162	OTU_6	0.916667	0.000506619	0.0917326	0.916667	positive
OTU_84	OTU_6	0.940019	0.000164049	0.0620127	0.940019	positive
OTU_5754	OTU_26	-0.966667	2.15503e-05	0.0286975	0.966667	negative
OTU_4777	OTU_26	0.9	0.000943062	0.119309	0.9	positive
OTU_57	OTU_22	-0.953983	6.57887e-05	0.0461241	0.953983	negative
OTU_74	OTU_22	0.919224	0.000455428	0.0898682	0.919224	positive
OTU_251	OTU_3915	-0.916667	0.000506619	0.0917326	0.916667	negative
OTU_1121	OTU_13	0.912142	0.000606851	0.0966494	0.912142	positive
OTU_156	OTU_13	0.932337	0.000248221	0.0671373	0.932337	positive
OTU_4777	OTU_5754	-0.916667	0.000506619	0.0917326	0.916667	negative
OTU_654	OTU_5754	0.916667	0.000506619	0.0917326	0.916667	positive
OTU_47	OTU_32	0.916667	0.000506619	0.0917326	0.916667	positive
OTU_4364	OTU_32	0.95	8.76252e-05	0.0461241	0.95	positive
OTU_322	OTU_12	-0.902962	0.00085141	0.118753	0.902962	negative
OTU_122	OTU_9	0.98	3.65315e-06	0.00955145	0.98	positive
OTU_91	OTU_2799	-0.966092	2.28665e-05	0.0286975	0.966092	negative
OTU_83	OTU_6768	0.936975	0.000194501	0.0671373	0.936975	positive
OTU_25	OTU_6849	0.9	0.000943062	0.119309	0.9	positive
OTU_4152	OTU_2337	0.932773	0.000242776	0.0671373	0.932773	positive
OTU_40	OTU_2337	0.89916	0.000970269	0.119485	0.89916	positive
OTU_51	OTU_2337	0.970292	1.44541e-05	0.0280506	0.970292	positive
OTU_6196	OTU_2337	0.911401	0.000624498	0.0972387	0.911401	positive
OTU_106	OTU_2337	0.900259	0.00093479	0.119309	0.900259	positive
OTU_120	OTU_2337	0.920168	0.000437479	0.0898682	0.920168	positive
OTU_139	OTU_2337	0.915966	0.000521311	0.0917326	0.915966	positive
OTU_5845	OTU_6433	0.983193	1.99347e-06	0.00683629	0.983193	positive
OTU_4152	OTU_6433	0.94958	9.01921e-05	0.0461241	0.94958	positive
OTU_75	OTU_6433	0.936247	0.000202335	0.0671373	0.936247	positive
OTU_152	OTU_6433	0.932773	0.000242776	0.0671373	0.932773	positive
OTU_120	OTU_6433	0.911765	0.000615785	0.0970866	0.911765	positive
OTU_58	OTU_38	0.933333	0.0002359	0.0671373	0.933333	positive
OTU_71	OTU_38	0.983192	1.99397e-06	0.00683629	0.983192	positive
OTU_119	OTU_38	0.898434	0.000994195	0.119485	0.898434	positive
OTU_654	OTU_38	0.9	0.000943062	0.119309	0.9	positive
OTU_88	OTU_38	0.932337	0.000248221	0.0671373	0.932337	positive
OTU_6517	OTU_38	0.945615	0.000117091	0.0510845	0.945615	positive
OTU_162	OTU_38	0.933333	0.0002359	0.0671373	0.933333	positive
OTU_65	OTU_38	0.898434	0.000994195	0.119485	0.898434	positive
OTU_84	OTU_38	0.905204	0.000786294	0.116368	0.905204	positive
OTU_77	OTU_38	0.953983	6.57887e-05	0.0461241	0.953983	positive
OTU_95	OTU_38	0.948683	9.58459e-05	0.0461241	0.948683	positive
OTU_159	OTU_38	0.922612	0.000393338	0.0898682	0.922612	positive
OTU_3644	OTU_5845	0.928878	0.000294526	0.0721933	0.928878	positive
OTU_4152	OTU_5845	0.966387	2.21847e-05	0.0286975	0.966387	positive
OTU_75	OTU_5845	0.919224	0.000455428	0.0898682	0.919224	positive
OTU_6429	OTU_5845	0.902201	0.000874322	0.118753	0.902201	positive
OTU_152	OTU_5845	0.966387	2.21847e-05	0.0286975	0.966387	positive
OTU_5285	OTU_4351	0.932337	0.000248221	0.0671373	0.932337	positive
OTU_643	OTU_4351	0.898434	0.000994195	0.119485	0.898434	positive
OTU_71	OTU_58	0.915386	0.000533717	0.0917326	0.915386	positive
OTU_119	OTU_58	0.949289	9.20002e-05	0.0461241	0.949289	positive
OTU_654	OTU_58	0.933333	0.0002359	0.0671373	0.933333	positive
OTU_88	OTU_58	0.932337	0.000248221	0.0671373	0.932337	positive
OTU_6517	OTU_58	0.962352	3.28586e-05	0.033256	0.962352	positive
OTU_83	OTU_58	0.962352	3.28586e-05	0.033256	0.962352	positive
OTU_162	OTU_58	0.95	8.76252e-05	0.0461241	0.95	positive
OTU_84	OTU_58	0.940019	0.000164049	0.0620127	0.940019	positive
OTU_77	OTU_58	0.92051	0.0004311	0.0898682	0.92051	positive
OTU_1454	OTU_58	0.919357	0.000452865	0.0898682	0.919357	positive
OTU_159	OTU_58	0.940019	0.000164049	0.0620127	0.940019	positive
OTU_3777	OTU_2338	0.995825	1.54245e-08	0.000120986	0.995825	positive
OTU_97	OTU_2338	-0.933333	0.0002359	0.0671373	0.933333	negative
OTU_51	OTU_21	0.902201	0.000874322	0.118753	0.902201	positive
OTU_1454	OTU_21	0.974501	8.50219e-06	0.019054	0.974501	positive
OTU_159	OTU_21	0.900259	0.00093479	0.119309	0.900259	positive
OTU_237	OTU_5470	0.9	0.000943062	0.119309	0.9	positive
OTU_147	OTU_5470	-0.916667	0.000506619	0.0917326	0.916667	negative
OTU_18	OTU_4096	0.956089	5.59562e-05	0.0461241	0.956089	positive
OTU_4391	OTU_4096	0.948276	9.84961e-05	0.0461241	0.948276	positive
OTU_85	OTU_4096	1	0	0	1	positive
OTU_234	OTU_4096	0.948276	9.84961e-05	0.0461241	0.948276	positive
OTU_214	OTU_4096	0.969358	1.60928e-05	0.0280506	0.969358	positive
OTU_106	OTU_4096	0.902973	0.000851066	0.118753	0.902973	positive
OTU_4391	OTU_18	0.929531	0.000285358	0.0721933	0.929531	positive
OTU_85	OTU_18	0.956089	5.59562e-05	0.0461241	0.956089	positive
OTU_214	OTU_18	0.995444	2.09218e-08	0.000131284	0.995444	positive
OTU_106	OTU_18	0.945455	0.000118286	0.0510845	0.945455	positive
OTU_158	OTU_18	0.953463	6.83958e-05	0.0461241	0.953463	positive
OTU_6606	OTU_23	0.921954	0.000404887	0.0898682	0.921954	positive
OTU_144	OTU_23	0.929412	0.00028702	0.0721933	0.929412	positive
OTU_237	OTU_4777	-0.9	0.000943062	0.119309	0.9	negative
OTU_74	OTU_4777	-0.898434	0.000994195	0.119485	0.898434	negative
OTU_136	OTU_6606	0.96	4.05262e-05	0.0385306	0.96	positive
OTU_128	OTU_20	0.898434	0.000994195	0.119485	0.898434	positive
OTU_3156	OTU_115	0.966421	2.21067e-05	0.0286975	0.966421	positive
OTU_108	OTU_103	0.919224	0.000455428	0.0898682	0.919224	positive
OTU_149	OTU_103	0.920679	0.000427985	0.0898682	0.920679	positive
OTU_6265	OTU_52	0.912843	0.000590489	0.0966494	0.912843	positive
OTU_4391	OTU_52	0.956089	5.59562e-05	0.0461241	0.956089	positive
OTU_113	OTU_52	0.917231	0.000494983	0.0917326	0.917231	positive
OTU_133	OTU_52	0.981818	2.62159e-06	0.0074775	0.981818	positive
OTU_158	OTU_52	0.934393	0.000223266	0.0671373	0.934393	positive
OTU_4314	OTU_52	0.915324	0.000535046	0.0917326	0.915324	positive
OTU_24	OTU_76	0.933333	0.0002359	0.0671373	0.933333	positive
OTU_119	OTU_71	0.913793	0.000568803	0.0954342	0.913793	positive
OTU_88	OTU_71	0.948276	9.84961e-05	0.0461241	0.948276	positive
OTU_6517	OTU_71	0.919224	0.000455428	0.0898682	0.919224	positive
OTU_162	OTU_71	0.915386	0.000533717	0.0917326	0.915386	positive
OTU_65	OTU_71	0.913793	0.000568803	0.0954342	0.913793	positive
OTU_84	OTU_71	0.920679	0.000427985	0.0898682	0.920679	positive
OTU_77	OTU_71	0.970292	1.44541e-05	0.0280506	0.970292	positive
OTU_95	OTU_71	0.964901	2.57717e-05	0.0299476	0.964901	positive
OTU_159	OTU_71	0.938384	0.000179954	0.066424	0.938384	positive
OTU_45	OTU_1207	-0.983192	1.99397e-06	0.00683629	0.983192	negative
OTU_44	OTU_25	0.92051	0.0004311	0.0898682	0.92051	positive
OTU_5285	OTU_3644	0.915386	0.000533717	0.0917326	0.915386	positive
OTU_152	OTU_3644	0.979088	4.26632e-06	0.0102966	0.979088	positive
OTU_173	OTU_3644	0.913908	0.000566226	0.0954342	0.913908	positive
OTU_75	OTU_4152	0.919224	0.000455428	0.0898682	0.919224	positive
OTU_152	OTU_4152	0.89916	0.000970269	0.119485	0.89916	positive
OTU_145	OTU_4152	0.919839	0.000443669	0.0898682	0.919839	positive
OTU_120	OTU_4152	0.953782	6.67904e-05	0.0461241	0.953782	positive
OTU_107	OTU_54	0.898434	0.000994195	0.119485	0.898434	positive
OTU_86	OTU_391	0.9	0.000943062	0.119309	0.9	positive
OTU_63	OTU_391	-0.912142	0.000606851	0.0966494	0.912142	negative
OTU_108	OTU_43	0.936975	0.000194501	0.0671373	0.936975	positive
OTU_75	OTU_43	0.902201	0.000874322	0.118753	0.902201	positive
OTU_149	OTU_43	0.908999	0.00068412	0.103692	0.908999	positive
OTU_67	OTU_86	0.916667	0.000506619	0.0917326	0.916667	positive
OTU_6196	OTU_3094	0.902962	0.00085141	0.118753	0.902962	positive
OTU_6429	OTU_3094	0.919224	0.000455428	0.0898682	0.919224	positive
OTU_124	OTU_3094	0.902201	0.000874322	0.118753	0.902201	positive
OTU_149	OTU_3094	0.900259	0.00093479	0.119309	0.900259	positive
OTU_6517	OTU_284	0.903774	0.000827411	0.118753	0.903774	positive
OTU_528	OTU_284	-0.928878	0.000294526	0.0721933	0.928878	negative
OTU_169	OTU_284	0.915999	0.000520626	0.0917326	0.915999	positive
OTU_97	OTU_5454	-0.933333	0.0002359	0.0671373	0.933333	negative
OTU_105	OTU_235	0.912142	0.000606851	0.0966494	0.912142	positive
OTU_749	OTU_6265	0.915999	0.000520626	0.0917326	0.915999	positive
OTU_97	OTU_3777	-0.928878	0.000294526	0.0721933	0.928878	negative
OTU_145	OTU_40	0.945156	0.000120531	0.0511036	0.945156	positive
OTU_139	OTU_40	0.94958	9.01921e-05	0.0461241	0.94958	positive
OTU_149	OTU_108	0.908999	0.00068412	0.103692	0.908999	positive
OTU_74	OTU_237	0.949289	9.20002e-05	0.0461241	0.949289	positive
OTU_94	OTU_1121	0.953269	6.93827e-05	0.0461241	0.953269	positive
OTU_5760	OTU_1121	0.945378	0.000118858	0.0510845	0.945378	positive
OTU_5160	OTU_1121	0.920168	0.000437479	0.0898682	0.920168	positive
OTU_62	OTU_69	-0.903774	0.000827411	0.118753	0.903774	negative
OTU_375	OTU_69	0.89916	0.000970269	0.119485	0.89916	positive
OTU_141	OTU_69	0.932773	0.000242776	0.0671373	0.932773	positive
OTU_6429	OTU_75	0.948276	9.84961e-05	0.0461241	0.948276	positive
OTU_120	OTU_75	0.919224	0.000455428	0.0898682	0.919224	positive
OTU_149	OTU_75	0.902973	0.000851066	0.118753	0.902973	positive
OTU_41	OTU_35	0.9	0.000943062	0.119309	0.9	positive
OTU_147	OTU_72	-0.916667	0.000506619	0.0917326	0.916667	negative
OTU_4313	OTU_42	0.936382	0.000200859	0.0671373	0.936382	positive
OTU_6984	OTU_87	0.899191	0.000969232	0.119485	0.899191	positive
OTU_1098	OTU_67	0.9	0.000943062	0.119309	0.9	positive
OTU_88	OTU_119	0.965517	2.42378e-05	0.0292485	0.965517	positive
OTU_6517	OTU_119	0.936247	0.000202335	0.0671373	0.936247	positive
OTU_162	OTU_119	0.932337	0.000248221	0.0671373	0.932337	positive
OTU_84	OTU_119	0.902973	0.000851066	0.118753	0.902973	positive
OTU_77	OTU_119	0.936247	0.000202335	0.0671373	0.936247	positive
OTU_159	OTU_119	0.956089	5.59562e-05	0.0461241	0.956089	positive
OTU_6517	OTU_654	0.928878	0.000294526	0.0721933	0.928878	positive
OTU_83	OTU_654	0.928878	0.000294526	0.0721933	0.928878	positive
OTU_162	OTU_654	0.933333	0.0002359	0.0671373	0.933333	positive
OTU_84	OTU_654	0.940019	0.000164049	0.0620127	0.940019	positive
OTU_241	OTU_5248	0.940937	0.000155577	0.0620127	0.940937	positive
OTU_169	OTU_5248	0.902962	0.00085141	0.118753	0.902962	positive
OTU_114	OTU_107	0.923823	0.000372663	0.0866097	0.923823	positive
OTU_204	OTU_3544	0.924402	0.000363041	0.0850031	0.924402	positive
OTU_6517	OTU_88	0.919224	0.000455428	0.0898682	0.919224	positive
OTU_83	OTU_88	0.902201	0.000874322	0.118753	0.902201	positive
OTU_162	OTU_88	0.915386	0.000533717	0.0917326	0.915386	positive
OTU_77	OTU_88	0.953269	6.93827e-05	0.0461241	0.953269	positive
OTU_159	OTU_88	0.929531	0.000285358	0.0721933	0.929531	positive
OTU_98	OTU_49	1	0	0	1	positive
OTU_85	OTU_4391	0.948276	9.84961e-05	0.0461241	0.948276	positive
OTU_133	OTU_4391	0.938384	0.000179954	0.066424	0.938384	positive
OTU_214	OTU_4391	0.915999	0.000520621	0.0917326	0.915999	positive
OTU_173	OTU_4391	0.902973	0.000851066	0.118753	0.902973	positive
OTU_158	OTU_4391	0.928477	0.000300269	0.0730306	0.928477	positive
OTU_6196	OTU_51	0.914563	0.00055164	0.0940635	0.914563	positive
OTU_1454	OTU_51	0.909099	0.000681556	0.103692	0.909099	positive
OTU_152	OTU_5285	0.902201	0.000874322	0.118753	0.902201	positive
OTU_643	OTU_5285	0.982759	2.1789e-06	0.00683629	0.982759	positive
OTU_157	OTU_66	0.912843	0.000590489	0.0966494	0.912843	positive
OTU_5241	OTU_105	0.932337	0.000248221	0.0671373	0.932337	positive
OTU_133	OTU_113	0.943563	0.000133022	0.0549155	0.943563	positive
OTU_135	OTU_113	-0.948753	9.54002e-05	0.0461241	0.948753	negative
OTU_234	OTU_85	0.948276	9.84961e-05	0.0461241	0.948276	positive
OTU_214	OTU_85	0.969358	1.60928e-05	0.0280506	0.969358	positive
OTU_106	OTU_85	0.902973	0.000851066	0.118753	0.902973	positive
OTU_5730	OTU_4967	0.937247	0.000191631	0.0671373	0.937247	positive
OTU_364	OTU_6196	0.95339	6.87659e-05	0.0461241	0.95339	positive
OTU_149	OTU_6429	0.902973	0.000851066	0.118753	0.902973	positive
OTU_957	OTU_64	-0.948281	9.84627e-05	0.0461241	0.948281	negative
OTU_83	OTU_6517	0.89916	0.000970269	0.119485	0.89916	positive
OTU_162	OTU_6517	0.995825	1.54245e-08	0.000120986	0.995825	positive
OTU_84	OTU_6517	0.92648	0.000329988	0.0794695	0.92648	positive
OTU_77	OTU_6517	0.945378	0.000118858	0.0510845	0.945378	positive
OTU_95	OTU_6517	0.926198	0.000334342	0.0794695	0.926198	positive
OTU_1454	OTU_6517	0.940308	0.000161346	0.0620127	0.940308	positive
OTU_159	OTU_6517	0.961441	3.56914e-05	0.0349943	0.961441	positive
OTU_169	OTU_6517	0.911401	0.000624498	0.0972387	0.911401	positive
OTU_241	OTU_83	0.907181	0.000731827	0.109605	0.907181	positive
OTU_84	OTU_83	0.91774	0.000484675	0.0917326	0.91774	positive
OTU_84	OTU_162	0.922612	0.000393338	0.0898682	0.922612	positive
OTU_77	OTU_162	0.953983	6.57887e-05	0.0461241	0.953983	positive
OTU_95	OTU_162	0.922331	0.000398241	0.0898682	0.922331	positive
OTU_1454	OTU_162	0.936382	0.000200859	0.0671373	0.936382	positive
OTU_159	OTU_162	0.957427	5.02793e-05	0.0461241	0.957427	positive
OTU_169	OTU_162	0.907595	0.000720766	0.108721	0.907595	positive
OTU_77	OTU_65	0.919224	0.000455428	0.0898682	0.919224	positive
OTU_141	OTU_375	0.94958	9.01921e-05	0.0461241	0.94958	positive
OTU_106	OTU_214	0.940649	0.000158199	0.0620127	0.940649	positive
OTU_158	OTU_214	0.929091	0.000291511	0.0721933	0.929091	positive
OTU_5160	OTU_94	0.919224	0.000455428	0.0898682	0.919224	positive
OTU_169	OTU_241	0.898305	0.000998494	0.119485	0.898305	positive
OTU_95	OTU_84	0.935819	0.000207033	0.0671373	0.935819	positive
OTU_1454	OTU_84	0.902445	0.000866927	0.118753	0.902445	positive
OTU_159	OTU_84	0.963636	2.91352e-05	0.03241	0.963636	positive
OTU_95	OTU_77	0.952661	7.25511e-05	0.0461241	0.952661	positive
OTU_159	OTU_77	0.943961	0.000129825	0.0543101	0.943961	positive
OTU_159	OTU_95	0.963343	2.99567e-05	0.03241	0.963343	positive
OTU_82	OTU_95	0.926198	0.000334342	0.0794695	0.926198	positive
OTU_5160	OTU_5760	0.911765	0.000615785	0.0970866	0.911765	positive
OTU_749	OTU_139	0.912142	0.000606851	0.0966494	0.912142	positive
OTU_185	OTU_89	0.900261	0.000934709	0.119309	0.900261	positive
OTU_528	OTU_124	-0.910713	0.000641193	0.0986149	0.910713	negative
OTU_159	OTU_1454	0.911336	0.000626047	0.0972387	0.911336	positive
OTU_1098	OTU_528	0.945615	0.000117091	0.0510845	0.945615	positive
OTU_4314	OTU_158	0.9	0.000943062	0.119309	0.9	positive
OTU_4314	OTU_749	0.912871	0.000589839	0.0966494	0.912871	positive
OTU_91	OTU_4314	-0.907115	0.00073361	0.109605	0.907115	negative

## Sheet: 1F
Supplementary Table 4 The basic information of co-occurrence edge in networks
Source	Target	correlation	pvalue	fdr	Weight	po_ne
OTU_7	OTU_2	0.937063	6.99316e-06	0.0138229	0.937063	positive
OTU_97	OTU_2	0.832168	0.000785442	0.137084	0.832168	positive
OTU_2799	OTU_1	0.85114	0.000445901	0.110471	0.85114	positive
OTU_6319	OTU_1	0.84211	0.000589078	0.124201	0.84211	positive
OTU_270	OTU_5	-0.843597	0.000563347	0.120419	0.843597	negative
OTU_46	OTU_8	0.825175	0.000951363	0.138653	0.825175	positive
OTU_6768	OTU_8	1	0	0	1	positive
OTU_87	OTU_8	0.853147	0.000418118	0.10664	0.853147	positive
OTU_5760	OTU_17	0.872155	0.000216175	0.0879862	0.872155	positive
OTU_118	OTU_17	0.833626	0.000753851	0.136938	0.833626	positive
OTU_4364	OTU_15	0.881119	0.000152674	0.0720667	0.881119	positive
OTU_124	OTU_15	-0.833626	0.000753851	0.136938	0.833626	negative
OTU_3644	OTU_14	0.874126	0.000200713	0.083523	0.874126	positive
OTU_284	OTU_14	0.839161	0.000642826	0.130813	0.839161	positive
OTU_6768	OTU_46	0.825175	0.000951363	0.138653	0.825175	positive
OTU_71	OTU_6	0.846154	0.000521134	0.11943	0.846154	positive
OTU_128	OTU_6	0.829537	0.000844995	0.137084	0.829537	positive
OTU_58	OTU_26	0.867133	0.000259812	0.0912979	0.867133	positive
OTU_67	OTU_26	0.858145	0.000354759	0.101078	0.858145	positive
OTU_528	OTU_26	0.880304	0.000157757	0.0733711	0.880304	positive
OTU_55	OTU_57	0.853147	0.000418118	0.10664	0.853147	positive
OTU_205	OTU_57	0.924695	1.67907e-05	0.0279486	0.924695	positive
OTU_554	OTU_57	0.854642	0.000398308	0.10664	0.854642	positive
OTU_79	OTU_57	0.908473	4.33075e-05	0.0385728	0.908473	positive
OTU_5246	OTU_13	0.85114	0.000445901	0.110471	0.85114	positive
OTU_35	OTU_13	0.837129	0.000682001	0.131518	0.837129	positive
OTU_156	OTU_13	0.844134	0.000554262	0.120062	0.844134	positive
OTU_811	OTU_13	0.895105	8.36659e-05	0.0517509	0.895105	positive
OTU_509	OTU_32	0.834528	0.00073483	0.136938	0.834528	positive
OTU_554	OTU_32	0.896674	7.78046e-05	0.0502173	0.896674	positive
OTU_149	OTU_32	0.826621	0.000915011	0.13846	0.826621	positive
OTU_3094	OTU_30	0.853147	0.000418118	0.10664	0.853147	positive
OTU_152	OTU_30	0.903679	5.54404e-05	0.0417049	0.903679	positive
OTU_120	OTU_30	0.837129	0.000682001	0.131518	0.837129	positive
OTU_7105	OTU_2799	0.86515	0.000278812	0.0914928	0.86515	positive
OTU_4951	OTU_2799	0.861648	0.000315007	0.0996241	0.861648	positive
OTU_145	OTU_2799	-0.945711	3.38933e-06	0.00986854	0.945711	negative
OTU_6319	OTU_2799	0.891038	0.000100479	0.058847	0.891038	positive
OTU_270	OTU_2799	0.82923	0.000852154	0.137501	0.82923	positive
OTU_87	OTU_6768	0.853147	0.000418118	0.10664	0.853147	positive
OTU_52	OTU_27	-0.86515	0.000278812	0.0914928	0.86515	negative
OTU_56	OTU_27	-0.844134	0.000554262	0.120062	0.844134	negative
OTU_6265	OTU_27	-0.826621	0.000915011	0.13846	0.826621	negative
OTU_113	OTU_27	0.829527	0.000845234	0.137084	0.829527	positive
OTU_37	OTU_55	0.881119	0.000152674	0.0720667	0.881119	positive
OTU_157	OTU_55	0.978898	3.18114e-08	0.000143724	0.978898	positive
OTU_174	OTU_55	0.905269	5.11546e-05	0.0414825	0.905269	positive
OTU_5845	OTU_6433	0.825175	0.000951363	0.138653	0.825175	positive
OTU_88	OTU_6433	0.922813	1.89354e-05	0.0285167	0.922813	positive
OTU_182	OTU_6433	0.823688	0.000989887	0.142951	0.823688	positive
OTU_6196	OTU_6433	0.86515	0.000278812	0.0914928	0.86515	positive
OTU_94	OTU_6433	0.943685	4.05651e-06	0.00986854	0.943685	positive
OTU_4351	OTU_5845	0.867133	0.000259812	0.0912979	0.867133	positive
OTU_4152	OTU_5845	0.908778	4.26148e-05	0.0385728	0.908778	positive
OTU_152	OTU_5845	0.830124	0.000831418	0.137084	0.830124	positive
OTU_94	OTU_5845	0.838049	0.000664043	0.131256	0.838049	positive
OTU_3644	OTU_4351	0.86014	0.000331668	0.100859	0.86014	positive
OTU_152	OTU_4351	0.844134	0.000554262	0.120062	0.844134	positive
OTU_180	OTU_4351	0.845619	0.00052975	0.11969	0.845619	positive
OTU_51	OTU_16	0.833626	0.000753851	0.136938	0.833626	positive
OTU_87	OTU_2338	0.86014	0.000331668	0.100859	0.86014	positive
OTU_63	OTU_2338	0.826621	0.000915011	0.13846	0.826621	positive
OTU_6517	OTU_2338	0.867133	0.000259812	0.0912979	0.867133	positive
OTU_41	OTU_2338	0.907182	4.63469e-05	0.0385728	0.907182	positive
OTU_122	OTU_2338	0.917412	2.63091e-05	0.032554	0.917412	positive
OTU_6466	OTU_47	0.839161	0.000642826	0.130813	0.839161	positive
OTU_1454	OTU_47	0.839161	0.000642826	0.130813	0.839161	positive
OTU_164	OTU_37	0.903679	5.54404e-05	0.0417049	0.903679	positive
OTU_157	OTU_37	0.831007	0.000811316	0.137084	0.831007	positive
OTU_174	OTU_37	0.831584	0.000798367	0.137084	0.831584	positive
OTU_79	OTU_37	0.831007	0.000811316	0.137084	0.831007	positive
OTU_234	OTU_164	0.82807	0.00087968	0.137727	0.82807	positive
OTU_4808	OTU_4096	0.95255	1.74897e-06	0.0069141	0.95255	positive
OTU_4391	OTU_4096	0.848592	0.000483213	0.116657	0.848592	positive
OTU_6466	OTU_18	0.881119	0.000152674	0.0720667	0.881119	positive
OTU_5454	OTU_4777	-0.847101	0.000506128	0.11943	0.847101	negative
OTU_136	OTU_6606	1	0	0	1	positive
OTU_200	OTU_6606	0.853766	0.000409831	0.10664	0.853766	positive
OTU_45	OTU_20	0.838662	0.000652281	0.130813	0.838662	positive
OTU_36	OTU_115	0.881119	0.000152674	0.0720667	0.881119	positive
OTU_3156	OTU_115	0.825175	0.000951363	0.138653	0.825175	positive
OTU_28	OTU_227	-0.82807	0.00087968	0.137727	0.82807	negative
OTU_162	OTU_227	0.901754	6.1002e-05	0.0417049	0.901754	positive
OTU_35	OTU_5246	0.824561	0.000967112	0.140302	0.824561	positive
OTU_234	OTU_103	0.891228	9.96396e-05	0.058847	0.891228	positive
OTU_213	OTU_103	0.887719	0.000116071	0.0632906	0.887719	positive
OTU_6265	OTU_52	0.944056	3.92726e-06	0.00986854	0.944056	positive
OTU_123	OTU_52	0.828075	0.000879558	0.137727	0.828075	positive
OTU_1932	OTU_76	-0.883442	0.000138891	0.0720092	0.883442	negative
OTU_254	OTU_76	0.830124	0.000831418	0.137084	0.830124	positive
OTU_62	OTU_76	0.861648	0.000315007	0.0996241	0.861648	positive
OTU_24	OTU_7105	0.91769	2.58817e-05	0.032554	0.91769	positive
OTU_97	OTU_7105	0.825175	0.000951363	0.138653	0.825175	positive
OTU_2633	OTU_7105	0.846154	0.000521134	0.11943	0.846154	positive
OTU_270	OTU_7105	0.864687	0.000283404	0.0914928	0.864687	positive
OTU_4967	OTU_71	0.838049	0.000664043	0.131256	0.838049	positive
OTU_5237	OTU_36	0.837129	0.000682001	0.131518	0.837129	positive
OTU_3156	OTU_36	0.937063	6.99316e-06	0.0138229	0.937063	positive
OTU_5740	OTU_36	0.844134	0.000554262	0.120062	0.844134	positive
OTU_88	OTU_25	0.84211	0.000589078	0.124201	0.84211	positive
OTU_94	OTU_25	0.852134	0.000431967	0.109291	0.852134	positive
OTU_180	OTU_3644	0.887725	0.000116044	0.0632906	0.887725	positive
OTU_95	OTU_54	0.947374	2.90913e-06	0.00986854	0.947374	positive
OTU_53	OTU_56	0.853147	0.000418118	0.10664	0.853147	positive
OTU_133	OTU_4808	0.864676	0.00028351	0.0914928	0.864676	positive
OTU_4572	OTU_4808	0.832463	0.000778965	0.137084	0.832463	positive
OTU_64	OTU_43	0.895105	8.36659e-05	0.0517509	0.895105	positive
OTU_114	OTU_43	0.828075	0.000879558	0.137727	0.828075	positive
OTU_174	OTU_86	0.834799	0.000729174	0.136938	0.834799	positive
OTU_2633	OTU_24	0.91769	2.58817e-05	0.032554	0.91769	positive
OTU_3156	OTU_24	0.858145	0.000354759	0.101078	0.858145	positive
OTU_68	OTU_3094	0.858145	0.000354759	0.101078	0.858145	positive
OTU_4967	OTU_3094	0.901431	6.19784e-05	0.0417049	0.901431	positive
OTU_100	OTU_3094	0.875658	0.000189298	0.079823	0.875658	positive
OTU_95	OTU_3094	0.866672	0.000264135	0.0914928	0.866672	positive
OTU_5248	OTU_284	0.853147	0.000418118	0.10664	0.853147	positive
OTU_51	OTU_284	0.914187	3.16859e-05	0.0334033	0.914187	positive
OTU_139	OTU_4918	-0.909091	4.19104e-05	0.0385728	0.909091	negative
OTU_5160	OTU_4918	0.98424	7.45817e-09	3.9312e-05	0.98424	positive
OTU_89	OTU_96	1	0	0	1	positive
OTU_185	OTU_96	1	0	0	1	positive
OTU_118	OTU_235	0.833333	0.00076012	0.136938	0.833333	positive
OTU_128	OTU_3777	0.847112	0.000505964	0.11943	0.847112	positive
OTU_122	OTU_3777	0.864687	0.000283404	0.0914928	0.864687	positive
OTU_654	OTU_40	0.910684	3.84695e-05	0.0385728	0.910684	positive
OTU_5248	OTU_40	0.879161	0.000165104	0.0756749	0.879161	positive
OTU_77	OTU_40	0.829825	0.000838322	0.137084	0.829825	positive
OTU_147	OTU_543	0.833626	0.000753851	0.136938	0.833626	positive
OTU_6984	OTU_543	0.901583	6.15173e-05	0.0417049	0.901583	positive
OTU_134	OTU_108	-0.825704	0.000937931	0.138653	0.825704	negative
OTU_100	OTU_73	0.844134	0.000554262	0.120062	0.844134	positive
OTU_70	OTU_1121	0.853792	0.000409476	0.10664	0.853792	positive
OTU_72	OTU_45	0.871373	0.000222567	0.0879862	0.871373	positive
OTU_4572	OTU_134	0.855129	0.00039202	0.10664	0.855129	positive
OTU_119	OTU_35	0.838596	0.000653528	0.130813	0.838596	positive
OTU_156	OTU_35	0.877193	0.000178377	0.0775111	0.877193	positive
OTU_83	OTU_72	0.916084	2.8428e-05	0.03262	0.916084	positive
OTU_145	OTU_72	0.86014	0.000331668	0.100859	0.86014	positive
OTU_375	OTU_2047	0.829825	0.000838322	0.137084	0.829825	positive
OTU_62	OTU_1932	-0.88499	0.000130258	0.0686588	0.88499	negative
OTU_422	OTU_1932	-0.858705	0.000348148	0.101078	0.858705	negative
OTU_177	OTU_1932	-0.826902	0.000908091	0.13846	0.826902	negative
OTU_60	OTU_2914	-0.900177	6.58802e-05	0.0434068	0.900177	negative
OTU_4285	OTU_2914	0.887719	0.000116071	0.0632906	0.887719	positive
OTU_128	OTU_87	0.871717	0.00021974	0.0879862	0.871717	positive
OTU_145	OTU_87	0.867133	0.000259812	0.0912979	0.867133	positive
OTU_6319	OTU_87	-0.831584	0.000798367	0.137084	0.831584	negative
OTU_122	OTU_87	0.833052	0.000766174	0.136938	0.833052	positive
OTU_107	OTU_67	0.826621	0.000915011	0.13846	0.826621	positive
OTU_4360	OTU_67	-0.868421	0.000248019	0.0912979	0.868421	negative
OTU_528	OTU_67	0.846573	0.000514459	0.11943	0.846573	positive
OTU_5248	OTU_654	0.944056	3.92726e-06	0.00986854	0.944056	positive
OTU_77	OTU_654	0.837129	0.000682001	0.131518	0.837129	positive
OTU_254	OTU_502	0.83571	0.000710444	0.135352	0.83571	positive
OTU_3156	OTU_502	0.881869	0.000148114	0.0720667	0.881869	positive
OTU_122	OTU_502	-0.838658	0.00065236	0.130813	0.838658	negative
OTU_5740	OTU_502	0.878114	0.000172066	0.0775111	0.878114	positive
OTU_180	OTU_5248	0.828075	0.000879558	0.137727	0.828075	positive
OTU_101	OTU_63	0.861161	0.000320308	0.100298	0.861161	positive
OTU_41	OTU_63	0.836842	0.000687681	0.13181	0.836842	positive
OTU_123	OTU_63	-0.857646	0.000360721	0.101859	0.857646	negative
OTU_509	OTU_107	0.84157	0.000598653	0.125384	0.84157	positive
OTU_123	OTU_101	-0.920775	2.14954e-05	0.0309006	0.920775	negative
OTU_122	OTU_254	-0.846836	0.000510294	0.11943	0.846836	negative
OTU_5740	OTU_254	0.864912	0.000281162	0.0914928	0.864912	positive
OTU_4967	OTU_68	0.832463	0.000778965	0.137084	0.832463	positive
OTU_95	OTU_68	0.915643	2.91608e-05	0.03262	0.915643	positive
OTU_156	OTU_88	0.843587	0.000563524	0.120419	0.843587	positive
OTU_94	OTU_88	0.9152	2.99115e-05	0.03262	0.9152	positive
OTU_98	OTU_49	0.937156	6.94286e-06	0.0138229	0.937156	positive
OTU_2633	OTU_62	0.858145	0.000354759	0.101078	0.858145	positive
OTU_3156	OTU_62	0.868653	0.000245942	0.0912979	0.868653	positive
OTU_6319	OTU_62	0.829527	0.000845234	0.137084	0.829527	positive
OTU_177	OTU_62	0.9317	1.04294e-05	0.0183244	0.9317	positive
OTU_158	OTU_5285	0.84072	0.000613966	0.127745	0.84072	positive
OTU_6196	OTU_182	0.871568	0.000220964	0.0879862	0.871568	positive
OTU_156	OTU_182	0.932292	9.99575e-06	0.0183244	0.932292	positive
OTU_84	OTU_182	0.851055	0.000447109	0.110471	0.851055	positive
OTU_6319	OTU_113	-0.859155	0.000342917	0.101078	0.859155	negative
OTU_213	OTU_157	0.8501	0.000460843	0.112113	0.8501	positive
OTU_174	OTU_157	0.908133	4.40928e-05	0.0385728	0.908133	positive
OTU_84	OTU_6196	0.91712	2.67629e-05	0.032554	0.91712	positive
OTU_95	OTU_100	0.834799	0.000729174	0.136938	0.834799	positive
OTU_4296	OTU_100	0.845614	0.000529834	0.11969	0.845614	positive
OTU_1170	OTU_64	0.826902	0.000908091	0.13846	0.826902	positive
OTU_1098	OTU_133	0.831284	0.000805069	0.137084	0.831284	positive
OTU_5757	OTU_6517	0.886166	0.000123989	0.0664622	0.886166	positive
OTU_122	OTU_6517	0.829537	0.000844995	0.137084	0.829537	positive
OTU_145	OTU_83	0.867133	0.000259812	0.0912979	0.867133	positive
OTU_120	OTU_152	0.877193	0.000178377	0.0775111	0.877193	positive
OTU_234	OTU_643	0.876979	0.000179873	0.0775111	0.876979	positive
OTU_41	OTU_643	-0.850616	0.000453374	0.11115	0.850616	negative
OTU_213	OTU_643	0.826012	0.000930194	0.138653	0.826012	positive
OTU_5740	OTU_128	-0.876766	0.000181364	0.0775111	0.876766	negative
OTU_145	OTU_4951	-0.846154	0.000521134	0.11943	0.846154	negative
OTU_145	OTU_2633	-0.867133	0.000259812	0.0912979	0.867133	negative
OTU_3156	OTU_2633	0.867133	0.000259812	0.0912979	0.867133	positive
OTU_6319	OTU_2633	0.887725	0.000116044	0.0632906	0.887725	positive
OTU_5740	OTU_2633	0.833626	0.000753851	0.136938	0.833626	positive
OTU_177	OTU_2633	0.923077	1.8622e-05	0.0285167	0.923077	positive
OTU_3156	OTU_5237	0.858145	0.000354759	0.101078	0.858145	positive
OTU_6319	OTU_145	-0.90176	6.09853e-05	0.0417049	0.90176	negative
OTU_213	OTU_234	0.894737	8.50896e-05	0.0517509	0.894737	positive
OTU_174	OTU_234	0.826012	0.000930194	0.138653	0.826012	positive
OTU_6319	OTU_6466	0.831584	0.000798367	0.137084	0.831584	positive
OTU_123	OTU_6466	0.828075	0.000879558	0.137727	0.828075	positive
OTU_177	OTU_6466	0.881119	0.000152674	0.0720667	0.881119	positive
OTU_84	OTU_5757	0.867737	0.000254228	0.0912979	0.867737	positive
OTU_5740	OTU_3156	0.903679	5.54404e-05	0.0417049	0.903679	positive
OTU_177	OTU_3156	0.832168	0.000785442	0.137084	0.832168	positive
OTU_554	OTU_509	0.827172	0.000901453	0.13846	0.827172	positive
OTU_6984	OTU_509	0.855129	0.00039202	0.10664	0.855129	positive
OTU_131	OTU_41	0.833042	0.000766396	0.136938	0.833042	positive
OTU_174	OTU_213	0.901583	6.15173e-05	0.0417049	0.901583	positive
OTU_177	OTU_6319	0.908778	4.26148e-05	0.0385728	0.908778	positive
OTU_5160	OTU_139	-0.907182	4.63469e-05	0.0385728	0.907182	negative
OTU_185	OTU_89	1	0	0	1	positive
OTU_200	OTU_136	0.853766	0.000409831	0.10664	0.853766	positive
OTU_739	OTU_114	0.844729	0.000544342	0.120062	0.844729	positive

## Sheet: 2F
Supplementary Table 4 The basic information of co-occurrence edge in networks
Source	Target	correlation	pvalue	fdr	Weight	po_ne
OTU_1454	OTU_2	1	0	0	1	positive
OTU_5730	OTU_1	0.952381	0.0002604	0.0563609	0.952381	positive
OTU_5754	OTU_7	0.928571	0.000862968	0.100812	0.928571	positive
OTU_431	OTU_7	-0.928571	0.000862968	0.100812	0.928571	negative
OTU_5454	OTU_7	0.928571	0.000862968	0.100812	0.928571	positive
OTU_237	OTU_7	0.952381	0.0002604	0.0563609	0.952381	positive
OTU_654	OTU_4	0.952381	0.0002604	0.0563609	0.952381	positive
OTU_32	OTU_8	-0.97619	3.3144e-05	0.021723	0.97619	negative
OTU_55	OTU_8	-0.952381	0.0002604	0.0563609	0.952381	negative
OTU_19	OTU_8	-0.952381	0.0002604	0.0563609	0.952381	negative
OTU_37	OTU_8	-0.928571	0.000862968	0.100812	0.928571	negative
OTU_3738	OTU_8	-0.97619	3.3144e-05	0.021723	0.97619	negative
OTU_134	OTU_8	-0.952381	0.0002604	0.0563609	0.952381	negative
OTU_5237	OTU_8	-0.970077	6.54856e-05	0.0304215	0.970077	negative
OTU_79	OTU_8	-0.988024	4.25616e-06	0.0101902	0.988024	negative
OTU_806	OTU_15	0.97619	3.3144e-05	0.021723	0.97619	positive
OTU_56	OTU_15	0.952381	0.0002604	0.0563609	0.952381	positive
OTU_4391	OTU_15	0.951876	0.000268663	0.0563609	0.951876	positive
OTU_48	OTU_11	0.928571	0.000862968	0.100812	0.928571	positive
OTU_156	OTU_11	-0.97619	3.3144e-05	0.021723	0.97619	negative
OTU_118	OTU_11	0.927778	0.000891495	0.100812	0.927778	positive
OTU_4360	OTU_10	0.928571	0.000862968	0.100812	0.928571	positive
OTU_4351	OTU_14	0.952381	0.0002604	0.0563609	0.952381	positive
OTU_5845	OTU_29	0.928571	0.000862968	0.100812	0.928571	positive
OTU_375	OTU_29	0.946125	0.000375312	0.0676256	0.946125	positive
OTU_270	OTU_29	0.952381	0.0002604	0.0563609	0.952381	positive
OTU_30	OTU_26	0.97619	3.3144e-05	0.021723	0.97619	positive
OTU_2799	OTU_26	0.97619	3.3144e-05	0.021723	0.97619	positive
OTU_52	OTU_26	0.970077	6.54856e-05	0.0304215	0.970077	positive
OTU_76	OTU_26	0.952381	0.0002604	0.0563609	0.952381	positive
OTU_3644	OTU_26	0.97619	3.3144e-05	0.021723	0.97619	positive
OTU_3094	OTU_26	0.952381	0.0002604	0.0563609	0.952381	positive
OTU_509	OTU_26	0.934148	0.000679106	0.100812	0.934148	positive
OTU_180	OTU_26	0.952381	0.0002604	0.0563609	0.952381	positive
OTU_1098	OTU_26	0.951876	0.000268663	0.0563609	0.951876	positive
OTU_18	OTU_57	0.952381	0.0002604	0.0563609	0.952381	positive
OTU_108	OTU_5754	0.952381	0.0002604	0.0563609	0.952381	positive
OTU_72	OTU_5754	0.952381	0.0002604	0.0563609	0.952381	positive
OTU_55	OTU_32	0.97619	3.3144e-05	0.021723	0.97619	positive
OTU_19	OTU_32	0.97619	3.3144e-05	0.021723	0.97619	positive
OTU_37	OTU_32	0.952381	0.0002604	0.0563609	0.952381	positive
OTU_3738	OTU_32	0.952381	0.0002604	0.0563609	0.952381	positive
OTU_134	OTU_32	0.97619	3.3144e-05	0.021723	0.97619	positive
OTU_5237	OTU_32	0.946125	0.000375312	0.0676256	0.946125	positive
OTU_213	OTU_32	0.928571	0.000862968	0.100812	0.928571	positive
OTU_79	OTU_32	0.963925	0.000114214	0.0476727	0.963925	positive
OTU_2799	OTU_30	1	0	0	1	positive
OTU_52	OTU_30	0.934148	0.000679106	0.100812	0.934148	positive
OTU_76	OTU_30	0.928571	0.000862968	0.100812	0.928571	positive
OTU_36	OTU_30	0.928571	0.000862968	0.100812	0.928571	positive
OTU_3644	OTU_30	0.952381	0.0002604	0.0563609	0.952381	positive
OTU_3094	OTU_30	0.97619	3.3144e-05	0.021723	0.97619	positive
OTU_6429	OTU_30	0.946125	0.000375312	0.0676256	0.946125	positive
OTU_509	OTU_30	0.958101	0.000178157	0.0563609	0.958101	positive
OTU_180	OTU_30	0.928571	0.000862968	0.100812	0.928571	positive
OTU_55	OTU_7324	0.952381	0.0002604	0.0563609	0.952381	positive
OTU_19	OTU_7324	0.928571	0.000862968	0.100812	0.928571	positive
OTU_152	OTU_7324	0.928571	0.000862968	0.100812	0.928571	positive
OTU_52	OTU_2799	0.934148	0.000679106	0.100812	0.934148	positive
OTU_76	OTU_2799	0.928571	0.000862968	0.100812	0.928571	positive
OTU_36	OTU_2799	0.928571	0.000862968	0.100812	0.928571	positive
OTU_3644	OTU_2799	0.952381	0.0002604	0.0563609	0.952381	positive
OTU_3094	OTU_2799	0.97619	3.3144e-05	0.021723	0.97619	positive
OTU_6429	OTU_2799	0.946125	0.000375312	0.0676256	0.946125	positive
OTU_509	OTU_2799	0.958101	0.000178157	0.0563609	0.958101	positive
OTU_180	OTU_2799	0.928571	0.000862968	0.100812	0.928571	positive
OTU_528	OTU_6768	-0.928571	0.000862968	0.100812	0.928571	negative
OTU_650	OTU_6768	-0.928571	0.000862968	0.100812	0.928571	negative
OTU_58	OTU_6849	0.928571	0.000862968	0.100812	0.928571	positive
OTU_3156	OTU_6849	0.928571	0.000862968	0.100812	0.928571	positive
OTU_43	OTU_2337	0.952381	0.0002604	0.0563609	0.952381	positive
OTU_44	OTU_2337	0.927778	0.000891495	0.100812	0.927778	positive
OTU_6466	OTU_2337	0.952381	0.0002604	0.0563609	0.952381	positive
OTU_19	OTU_55	0.952381	0.0002604	0.0563609	0.952381	positive
OTU_37	OTU_55	0.97619	3.3144e-05	0.021723	0.97619	positive
OTU_134	OTU_55	0.952381	0.0002604	0.0563609	0.952381	positive
OTU_5237	OTU_55	0.970077	6.54856e-05	0.0304215	0.970077	positive
OTU_79	OTU_55	0.939827	0.000520392	0.0902862	0.939827	positive
OTU_4152	OTU_6433	0.97619	3.3144e-05	0.021723	0.97619	positive
OTU_159	OTU_50	0.946125	0.000375312	0.0676256	0.946125	positive
OTU_5248	OTU_4351	0.934148	0.000679106	0.100812	0.934148	positive
OTU_180	OTU_4351	0.928571	0.000862968	0.100812	0.928571	positive
OTU_7105	OTU_16	0.928571	0.000862968	0.100812	0.928571	positive
OTU_1011	OTU_58	0.963925	0.000114214	0.0476727	0.963925	positive
OTU_3156	OTU_58	0.928571	0.000862968	0.100812	0.928571	positive
OTU_3738	OTU_19	0.928571	0.000862968	0.100812	0.928571	positive
OTU_134	OTU_19	0.952381	0.0002604	0.0563609	0.952381	positive
OTU_152	OTU_19	0.928571	0.000862968	0.100812	0.928571	positive
OTU_5237	OTU_19	0.946125	0.000375312	0.0676256	0.946125	positive
OTU_79	OTU_19	0.963925	0.000114214	0.0476727	0.963925	positive
OTU_71	OTU_2338	0.952381	0.0002604	0.0563609	0.952381	positive
OTU_95	OTU_2338	0.928571	0.000862968	0.100812	0.928571	positive
OTU_5241	OTU_2338	0.952381	0.0002604	0.0563609	0.952381	positive
OTU_147	OTU_47	0.97619	3.3144e-05	0.021723	0.97619	positive
OTU_220	OTU_47	0.934148	0.000679106	0.100812	0.934148	positive
OTU_422	OTU_47	0.934148	0.000679106	0.100812	0.934148	positive
OTU_5237	OTU_37	0.934148	0.000679106	0.100812	0.934148	positive
OTU_147	OTU_164	0.934148	0.000679106	0.100812	0.934148	positive
OTU_254	OTU_164	0.957831	0.000181582	0.0563609	0.957831	positive
OTU_220	OTU_164	0.951807	0.000269808	0.0563609	0.951807	positive
OTU_6466	OTU_164	0.970077	6.54856e-05	0.0304215	0.970077	positive
OTU_213	OTU_164	0.934148	0.000679106	0.100812	0.934148	positive
OTU_204	OTU_164	0.957217	0.000189541	0.0563609	0.957217	positive
OTU_169	OTU_5470	0.928571	0.000862968	0.100812	0.928571	positive
OTU_502	OTU_18	0.952381	0.0002604	0.0563609	0.952381	positive
OTU_227	OTU_4777	0.934148	0.000679106	0.100812	0.934148	positive
OTU_136	OTU_6606	1	0	0	1	positive
OTU_91	OTU_6606	0.959184	0.000164836	0.0563609	0.959184	positive
OTU_56	OTU_806	0.97619	3.3144e-05	0.021723	0.97619	positive
OTU_4391	OTU_806	0.951876	0.000268663	0.0563609	0.951876	positive
OTU_364	OTU_492	-0.928571	0.000862968	0.100812	0.928571	negative
OTU_431	OTU_20	-0.951876	0.000268663	0.0563609	0.951876	negative
OTU_100	OTU_115	0.952381	0.0002604	0.0563609	0.952381	positive
OTU_528	OTU_115	0.928571	0.000862968	0.100812	0.928571	positive
OTU_502	OTU_103	0.928571	0.000862968	0.100812	0.928571	positive
OTU_123	OTU_103	0.97619	3.3144e-05	0.021723	0.97619	positive
OTU_76	OTU_52	0.958101	0.000178157	0.0563609	0.958101	positive
OTU_69	OTU_52	0.958101	0.000178157	0.0563609	0.958101	positive
OTU_254	OTU_52	0.945783	0.000382397	0.0676256	0.945783	positive
OTU_1170	OTU_52	0.945783	0.000382397	0.0676256	0.945783	positive
OTU_6319	OTU_52	0.975904	3.4349e-05	0.021723	0.975904	positive
OTU_158	OTU_52	0.932673	0.000724953	0.100812	0.932673	positive
OTU_204	OTU_52	0.932673	0.000724953	0.100812	0.932673	positive
OTU_1098	OTU_52	0.975775	3.48964e-05	0.021723	0.975775	positive
OTU_93	OTU_76	0.958101	0.000178157	0.0563609	0.958101	positive
OTU_6429	OTU_76	0.946125	0.000375312	0.0676256	0.946125	positive
OTU_24	OTU_7105	0.946125	0.000375312	0.0676256	0.946125	positive
OTU_4918	OTU_7105	0.928571	0.000862968	0.100812	0.928571	positive
OTU_101	OTU_71	0.928571	0.000862968	0.100812	0.928571	positive
OTU_6517	OTU_71	0.928571	0.000862968	0.100812	0.928571	positive
OTU_145	OTU_71	0.952381	0.0002604	0.0563609	0.952381	positive
OTU_174	OTU_205	0.93335	0.000703664	0.100812	0.93335	positive
OTU_4285	OTU_205	0.946125	0.000375312	0.0676256	0.946125	positive
OTU_3094	OTU_3644	0.97619	3.3144e-05	0.021723	0.97619	positive
OTU_509	OTU_3644	0.970077	6.54856e-05	0.0304215	0.970077	positive
OTU_180	OTU_3644	0.97619	3.3144e-05	0.021723	0.97619	positive
OTU_79	OTU_3738	0.951876	0.000268663	0.0563609	0.951876	positive
OTU_4391	OTU_56	0.988024	4.25616e-06	0.0101902	0.988024	positive
OTU_157	OTU_56	0.934148	0.000679106	0.100812	0.934148	positive
OTU_106	OTU_56	0.928571	0.000862968	0.100812	0.928571	positive
OTU_6265	OTU_391	0.970077	6.54856e-05	0.0304215	0.970077	positive
OTU_5285	OTU_391	0.97619	3.3144e-05	0.021723	0.97619	positive
OTU_124	OTU_391	-0.97619	3.3144e-05	0.021723	0.97619	negative
OTU_5454	OTU_431	-0.928571	0.000862968	0.100812	0.928571	negative
OTU_237	OTU_431	-0.952381	0.0002604	0.0563609	0.952381	negative
OTU_66	OTU_34	0.957217	0.000189541	0.0563609	0.957217	positive
OTU_147	OTU_43	0.928571	0.000862968	0.100812	0.928571	positive
OTU_6466	OTU_43	0.928571	0.000862968	0.100812	0.928571	positive
OTU_4918	OTU_24	0.946125	0.000375312	0.0676256	0.946125	positive
OTU_152	OTU_24	0.958101	0.000178157	0.0563609	0.958101	positive
OTU_554	OTU_24	0.945783	0.000382397	0.0676256	0.945783	positive
OTU_5248	OTU_3094	0.934148	0.000679106	0.100812	0.934148	positive
OTU_509	OTU_3094	0.99403	5.29615e-07	0.00149857	0.99403	positive
OTU_180	OTU_3094	0.952381	0.0002604	0.0563609	0.952381	positive
OTU_237	OTU_5454	0.97619	3.3144e-05	0.021723	0.97619	positive
OTU_152	OTU_4918	0.928571	0.000862968	0.100812	0.928571	positive
OTU_6984	OTU_4918	0.958101	0.000178157	0.0563609	0.958101	positive
OTU_2047	OTU_235	0.946125	0.000375312	0.0676256	0.946125	positive
OTU_3544	OTU_6265	0.934148	0.000679106	0.100812	0.934148	positive
OTU_254	OTU_6265	0.951807	0.000269808	0.0563609	0.951807	positive
OTU_5285	OTU_6265	0.99403	5.29615e-07	0.00149857	0.99403	positive
OTU_220	OTU_6265	0.951807	0.000269808	0.0563609	0.951807	positive
OTU_41	OTU_6265	-0.934148	0.000679106	0.100812	0.934148	negative
OTU_124	OTU_6265	-0.946125	0.000375312	0.0676256	0.946125	negative
OTU_422	OTU_6265	0.927711	0.000893945	0.100812	0.927711	positive
OTU_135	OTU_6265	-0.951807	0.000269808	0.0563609	0.951807	negative
OTU_177	OTU_6265	0.975904	3.4349e-05	0.021723	0.975904	positive
OTU_35	OTU_3777	0.970077	6.54856e-05	0.0304215	0.970077	positive
OTU_88	OTU_3777	0.928571	0.000862968	0.100812	0.928571	positive
OTU_83	OTU_3777	0.952381	0.0002604	0.0563609	0.952381	positive
OTU_95	OTU_3777	0.952381	0.0002604	0.0563609	0.952381	positive
OTU_159	OTU_3777	0.97619	3.3144e-05	0.021723	0.97619	positive
OTU_149	OTU_3777	-0.99403	5.29615e-07	0.00149857	0.99403	negative
OTU_1098	OTU_69	0.963925	0.000114214	0.0476727	0.963925	positive
OTU_749	OTU_75	0.928571	0.000862968	0.100812	0.928571	positive
OTU_6466	OTU_134	0.928571	0.000862968	0.100812	0.928571	positive
OTU_41	OTU_134	-0.928571	0.000862968	0.100812	0.928571	negative
OTU_79	OTU_134	0.963925	0.000114214	0.0476727	0.963925	positive
OTU_2914	OTU_35	0.934148	0.000679106	0.100812	0.934148	positive
OTU_88	OTU_35	0.970077	6.54856e-05	0.0304215	0.970077	positive
OTU_95	OTU_35	0.970077	6.54856e-05	0.0304215	0.970077	positive
OTU_135	OTU_35	0.927711	0.000893945	0.100812	0.927711	positive
OTU_149	OTU_35	-0.951807	0.000269808	0.0563609	0.951807	negative
OTU_5730	OTU_42	-0.927105	0.00091618	0.101121	0.927105	negative
OTU_4572	OTU_119	-0.928571	0.000862968	0.100812	0.928571	negative
OTU_128	OTU_1414	0.934148	0.000679106	0.100812	0.934148	positive
OTU_84	OTU_1414	0.958101	0.000178157	0.0563609	0.958101	positive
OTU_220	OTU_147	0.958101	0.000178157	0.0563609	0.958101	positive
OTU_6466	OTU_147	0.928571	0.000862968	0.100812	0.928571	positive
OTU_422	OTU_147	0.970077	6.54856e-05	0.0304215	0.970077	positive
OTU_123	OTU_502	0.97619	3.3144e-05	0.021723	0.97619	positive
OTU_509	OTU_5248	0.927711	0.000893945	0.100812	0.927711	positive
OTU_2633	OTU_4518	-0.952381	0.0002604	0.0563609	0.952381	negative
OTU_6517	OTU_101	1	0	0	1	positive
OTU_41	OTU_3544	-0.952381	0.0002604	0.0563609	0.952381	negative
OTU_422	OTU_3544	0.934148	0.000679106	0.100812	0.934148	positive
OTU_135	OTU_3544	-0.970077	6.54856e-05	0.0304215	0.970077	negative
OTU_177	OTU_3544	0.958101	0.000178157	0.0563609	0.958101	positive
OTU_5285	OTU_254	0.934148	0.000679106	0.100812	0.934148	positive
OTU_220	OTU_254	0.963855	0.000114874	0.0476727	0.963855	positive
OTU_6466	OTU_254	0.946125	0.000375312	0.0676256	0.946125	positive
OTU_1170	OTU_254	0.945783	0.000382397	0.0676256	0.945783	positive
OTU_213	OTU_254	0.946125	0.000375312	0.0676256	0.946125	positive
OTU_6319	OTU_254	0.981928	1.45571e-05	0.021723	0.981928	positive
OTU_554	OTU_254	0.939759	0.000522137	0.0902862	0.939759	positive
OTU_124	OTU_254	-0.946125	0.000375312	0.0676256	0.946125	negative
OTU_158	OTU_254	0.932673	0.000724953	0.100812	0.932673	positive
OTU_204	OTU_254	0.981761	1.49608e-05	0.021723	0.981761	positive
OTU_241	OTU_88	0.934148	0.000679106	0.100812	0.934148	positive
OTU_95	OTU_88	0.928571	0.000862968	0.100812	0.928571	positive
OTU_157	OTU_4391	0.951533	0.000274389	0.0569357	0.951533	positive
OTU_234	OTU_4391	0.951876	0.000268663	0.0563609	0.951876	positive
OTU_5285	OTU_62	0.928571	0.000862968	0.100812	0.928571	positive
OTU_64	OTU_62	0.952381	0.0002604	0.0563609	0.952381	positive
OTU_64	OTU_5285	0.928571	0.000862968	0.100812	0.928571	positive
OTU_220	OTU_5285	0.958101	0.000178157	0.0563609	0.958101	positive
OTU_124	OTU_5285	-0.952381	0.0002604	0.0563609	0.952381	negative
OTU_177	OTU_5285	0.970077	6.54856e-05	0.0304215	0.970077	positive
OTU_375	OTU_157	0.927711	0.000893945	0.100812	0.927711	positive
OTU_234	OTU_157	0.946125	0.000375312	0.0676256	0.946125	positive
OTU_169	OTU_4967	0.952381	0.0002604	0.0563609	0.952381	positive
OTU_94	OTU_133	-0.944228	0.000415763	0.0731109	0.944228	negative
OTU_5241	OTU_133	-0.938591	0.000552616	0.0939901	0.938591	negative
OTU_124	OTU_133	-0.938591	0.000552616	0.0939901	0.938591	negative
OTU_158	OTU_133	0.961769	0.00013572	0.0555827	0.961769	positive
OTU_204	OTU_133	0.935775	0.000630791	0.100812	0.935775	positive
OTU_80	OTU_83	0.970077	6.54856e-05	0.0304215	0.970077	positive
OTU_159	OTU_83	0.97619	3.3144e-05	0.021723	0.97619	positive
OTU_149	OTU_83	-0.970077	6.54856e-05	0.0304215	0.970077	negative
OTU_220	OTU_152	0.946125	0.000375312	0.0676256	0.946125	positive
OTU_6466	OTU_152	0.952381	0.0002604	0.0563609	0.952381	positive
OTU_509	OTU_152	0.934148	0.000679106	0.100812	0.934148	positive
OTU_213	OTU_152	0.97619	3.3144e-05	0.021723	0.97619	positive
OTU_554	OTU_152	0.99403	5.29615e-07	0.00149857	0.99403	positive
OTU_6984	OTU_152	0.934148	0.000679106	0.100812	0.934148	positive
OTU_118	OTU_156	-0.927778	0.000891495	0.100812	0.927778	negative
OTU_2633	OTU_65	0.958101	0.000178157	0.0563609	0.958101	positive
OTU_270	OTU_375	0.934148	0.000679106	0.100812	0.934148	positive
OTU_84	OTU_128	0.97619	3.3144e-05	0.021723	0.97619	positive
OTU_6466	OTU_220	0.946125	0.000375312	0.0676256	0.946125	positive
OTU_554	OTU_220	0.939759	0.000522137	0.0902862	0.939759	positive
OTU_124	OTU_220	-0.958101	0.000178157	0.0563609	0.958101	negative
OTU_79	OTU_5237	0.969715	6.78758e-05	0.0306179	0.969715	positive
OTU_496	OTU_5237	0.945783	0.000382397	0.0676256	0.945783	positive
OTU_70	OTU_81	0.93335	0.000703664	0.100812	0.93335	positive
OTU_213	OTU_6466	0.97619	3.3144e-05	0.021723	0.97619	positive
OTU_554	OTU_6466	0.970077	6.54856e-05	0.0304215	0.970077	positive
OTU_204	OTU_6466	0.927105	0.00091618	0.101121	0.927105	positive
OTU_323	OTU_5757	0.958101	0.000178157	0.0563609	0.958101	positive
OTU_95	OTU_94	0.934148	0.000679106	0.100812	0.934148	positive
OTU_528	OTU_94	-0.970077	6.54856e-05	0.0304215	0.970077	negative
OTU_204	OTU_94	-0.957217	0.000189541	0.0563609	0.957217	negative
OTU_70	OTU_104	0.969715	6.78758e-05	0.0306179	0.969715	positive
OTU_180	OTU_509	0.946125	0.000375312	0.0676256	0.946125	positive
OTU_554	OTU_509	0.927711	0.000893945	0.100812	0.927711	positive
OTU_149	OTU_80	-0.951807	0.000269808	0.0563609	0.951807	negative
OTU_135	OTU_41	0.99403	5.29615e-07	0.00149857	0.99403	positive
OTU_6319	OTU_1170	0.981928	1.45571e-05	0.021723	0.981928	positive
OTU_158	OTU_1170	0.932673	0.000724953	0.100812	0.932673	positive
OTU_204	OTU_1170	0.981761	1.49608e-05	0.021723	0.981761	positive
OTU_1098	OTU_1170	0.92729	0.000909363	0.101121	0.92729	positive
OTU_6319	OTU_213	0.946125	0.000375312	0.0676256	0.946125	positive
OTU_180	OTU_213	0.928571	0.000862968	0.100812	0.928571	positive
OTU_554	OTU_213	0.99403	5.29615e-07	0.00149857	0.99403	positive
OTU_204	OTU_213	0.927105	0.00091618	0.101121	0.927105	positive
OTU_98	OTU_174	-0.930602	0.000792668	0.100812	0.930602	negative
OTU_204	OTU_95	-0.927105	0.00091618	0.101121	0.927105	negative
OTU_554	OTU_6319	0.933735	0.000691761	0.100812	0.933735	positive
OTU_158	OTU_6319	0.957217	0.000189541	0.0563609	0.957217	positive
OTU_204	OTU_6319	0.981761	1.49608e-05	0.021723	0.981761	positive
OTU_1098	OTU_6319	0.939411	0.000531093	0.0913274	0.939411	positive
OTU_6984	OTU_554	0.927711	0.000893945	0.100812	0.927711	positive
OTU_270	OTU_4285	0.928571	0.000862968	0.100812	0.928571	positive
OTU_6984	OTU_270	0.946125	0.000375312	0.0676256	0.946125	positive
OTU_185	OTU_89	1	0	0	1	positive
OTU_957	OTU_5160	-0.935414	0.000641313	0.100812	0.935414	negative
OTU_4314	OTU_5160	0.932673	0.000724953	0.100812	0.932673	positive
OTU_158	OTU_124	-0.927105	0.00091618	0.101121	0.927105	negative
OTU_91	OTU_136	0.959184	0.000164836	0.0563609	0.959184	positive
OTU_149	OTU_159	-0.970077	6.54856e-05	0.0304215	0.970077	negative
OTU_177	OTU_422	0.975904	3.4349e-05	0.021723	0.975904	positive
OTU_177	OTU_135	-0.927711	0.000893945	0.100812	0.927711	negative
OTU_204	OTU_158	0.925	0.000996251	0.105731	0.925	positive

## Sheet: 3F
Supplementary Table 4 The basic information of co-occurrence edge in networks
Source	Target	correlation	pvalue	fdr	Weight	po_ne
OTU_6852	OTU_2	1	3.97186e-24	1.87114e-22	1	positive
OTU_5454	OTU_2	1	3.97186e-24	1.87114e-22	1	positive
OTU_26	OTU_1	1	3.97186e-24	1.87114e-22	1	positive
OTU_13	OTU_1	1	3.97186e-24	1.87114e-22	1	positive
OTU_7105	OTU_1	1	3.97186e-24	1.87114e-22	1	positive
OTU_71	OTU_1	-1	3.97186e-24	1.87114e-22	1	negative
OTU_36	OTU_1	1	3.97186e-24	1.87114e-22	1	positive
OTU_251	OTU_1	-1	3.97186e-24	1.87114e-22	1	negative
OTU_1121	OTU_1	1	3.97186e-24	1.87114e-22	1	positive
OTU_2914	OTU_1	1	3.97186e-24	1.87114e-22	1	positive
OTU_209	OTU_1	1	3.97186e-24	1.87114e-22	1	positive
OTU_67	OTU_1	1	3.97186e-24	1.87114e-22	1	positive
OTU_182	OTU_1	1	3.97186e-24	1.87114e-22	1	positive
OTU_220	OTU_1	1	3.97186e-24	1.87114e-22	1	positive
OTU_84	OTU_1	-1	3.97186e-24	1.87114e-22	1	negative
OTU_6319	OTU_1	1	3.97186e-24	1.87114e-22	1	positive
OTU_5730	OTU_1	1	3.97186e-24	1.87114e-22	1	positive
OTU_811	OTU_1	1	3.97186e-24	1.87114e-22	1	positive
OTU_6984	OTU_1	1	3.97186e-24	1.87114e-22	1	positive
OTU_5754	OTU_3	1	3.97186e-24	1.87114e-22	1	positive
OTU_4351	OTU_3	-1	3.97186e-24	1.87114e-22	1	negative
OTU_103	OTU_3	-1	3.97186e-24	1.87114e-22	1	negative
OTU_75	OTU_3	-1	3.97186e-24	1.87114e-22	1	negative
OTU_5285	OTU_3	-1	3.97186e-24	1.87114e-22	1	negative
OTU_105	OTU_3	-1	3.97186e-24	1.87114e-22	1	negative
OTU_83	OTU_3	-1	3.97186e-24	1.87114e-22	1	negative
OTU_152	OTU_3	-1	3.97186e-24	1.87114e-22	1	negative
OTU_156	OTU_3	-1	3.97186e-24	1.87114e-22	1	negative
OTU_145	OTU_3	-1	3.97186e-24	1.87114e-22	1	negative
OTU_5760	OTU_3	-1	3.97186e-24	1.87114e-22	1	negative
OTU_343	OTU_3	-1	3.97186e-24	1.87114e-22	1	negative
OTU_6265	OTU_7	-1	3.97186e-24	1.87114e-22	1	negative
OTU_4967	OTU_7	1	3.97186e-24	1.87114e-22	1	positive
OTU_1207	OTU_4	1	3.97186e-24	1.87114e-22	1	positive
OTU_30	OTU_5	1	3.97186e-24	1.87114e-22	1	positive
OTU_5470	OTU_5	1	3.97186e-24	1.87114e-22	1	positive
OTU_492	OTU_5	-1	3.97186e-24	1.87114e-22	1	negative
OTU_5246	OTU_5	1	3.97186e-24	1.87114e-22	1	positive
OTU_157	OTU_5	1	3.97186e-24	1.87114e-22	1	positive
OTU_32	OTU_8	1	3.97186e-24	1.87114e-22	1	positive
OTU_61	OTU_8	-1	3.97186e-24	1.87114e-22	1	negative
OTU_4152	OTU_8	1	3.97186e-24	1.87114e-22	1	positive
OTU_31	OTU_8	1	3.97186e-24	1.87114e-22	1	positive
OTU_43	OTU_8	1	3.97186e-24	1.87114e-22	1	positive
OTU_80	OTU_8	-1	3.97186e-24	1.87114e-22	1	negative
OTU_213	OTU_8	1	3.97186e-24	1.87114e-22	1	positive
OTU_4285	OTU_8	1	3.97186e-24	1.87114e-22	1	positive
OTU_3424	OTU_17	1	3.97186e-24	1.87114e-22	1	positive
OTU_57	OTU_17	1	3.97186e-24	1.87114e-22	1	positive
OTU_6849	OTU_17	1	3.97186e-24	1.87114e-22	1	positive
OTU_205	OTU_17	1	3.97186e-24	1.87114e-22	1	positive
OTU_40	OTU_17	1	3.97186e-24	1.87114e-22	1	positive
OTU_1170	OTU_17	1	3.97186e-24	1.87114e-22	1	positive
OTU_139	OTU_17	1	3.97186e-24	1.87114e-22	1	positive
OTU_12	OTU_15	1	3.97186e-24	1.87114e-22	1	positive
OTU_6768	OTU_15	1	3.97186e-24	1.87114e-22	1	positive
OTU_5845	OTU_15	1	3.97186e-24	1.87114e-22	1	positive
OTU_87	OTU_15	1	3.97186e-24	1.87114e-22	1	positive
OTU_119	OTU_15	1	3.97186e-24	1.87114e-22	1	positive
OTU_1932	OTU_11	-1	3.97186e-24	1.87114e-22	1	negative
OTU_5740	OTU_11	1	3.97186e-24	1.87114e-22	1	positive
OTU_177	OTU_11	1	3.97186e-24	1.87114e-22	1	positive
OTU_5454	OTU_6852	1	3.97186e-24	1.87114e-22	1	positive
OTU_60	OTU_10	-1	3.97186e-24	1.87114e-22	1	negative
OTU_6196	OTU_10	-1	3.97186e-24	1.87114e-22	1	negative
OTU_2799	OTU_14	1	3.97186e-24	1.87114e-22	1	positive
OTU_38	OTU_14	-1	3.97186e-24	1.87114e-22	1	negative
OTU_4096	OTU_14	1	3.97186e-24	1.87114e-22	1	positive
OTU_76	OTU_14	1	3.97186e-24	1.87114e-22	1	positive
OTU_69	OTU_14	1	3.97186e-24	1.87114e-22	1	positive
OTU_4518	OTU_14	1	3.97186e-24	1.87114e-22	1	positive
OTU_6429	OTU_14	1	3.97186e-24	1.87114e-22	1	positive
OTU_643	OTU_14	1	3.97186e-24	1.87114e-22	1	positive
OTU_375	OTU_14	1	3.97186e-24	1.87114e-22	1	positive
OTU_5237	OTU_14	1	3.97186e-24	1.87114e-22	1	positive
OTU_4313	OTU_14	1	3.97186e-24	1.87114e-22	1	positive
OTU_120	OTU_14	1	3.97186e-24	1.87114e-22	1	positive
OTU_496	OTU_14	1	3.97186e-24	1.87114e-22	1	positive
OTU_528	OTU_14	1	3.97186e-24	1.87114e-22	1	positive
OTU_141	OTU_14	1	3.97186e-24	1.87114e-22	1	positive
OTU_214	OTU_46	1	3.97186e-24	1.87114e-22	1	positive
OTU_5241	OTU_46	1	3.97186e-24	1.87114e-22	1	positive
OTU_323	OTU_46	1	3.97186e-24	1.87114e-22	1	positive
OTU_6433	OTU_6	-1	3.97186e-24	1.87114e-22	1	negative
OTU_59	OTU_6	1	3.97186e-24	1.87114e-22	1	positive
OTU_3644	OTU_6	-1	3.97186e-24	1.87114e-22	1	negative
OTU_5481	OTU_6	1	3.97186e-24	1.87114e-22	1	positive
OTU_37	OTU_29	1	3.97186e-24	1.87114e-22	1	positive
OTU_4364	OTU_29	1	3.97186e-24	1.87114e-22	1	positive
OTU_57	OTU_3424	1	3.97186e-24	1.87114e-22	1	positive
OTU_6849	OTU_3424	1	3.97186e-24	1.87114e-22	1	positive
OTU_205	OTU_3424	1	3.97186e-24	1.87114e-22	1	positive
OTU_40	OTU_3424	1	3.97186e-24	1.87114e-22	1	positive
OTU_1170	OTU_3424	1	3.97186e-24	1.87114e-22	1	positive
OTU_139	OTU_3424	1	3.97186e-24	1.87114e-22	1	positive
OTU_13	OTU_26	1	3.97186e-24	1.87114e-22	1	positive
OTU_7105	OTU_26	1	3.97186e-24	1.87114e-22	1	positive
OTU_71	OTU_26	-1	3.97186e-24	1.87114e-22	1	negative
OTU_36	OTU_26	1	3.97186e-24	1.87114e-22	1	positive
OTU_251	OTU_26	-1	3.97186e-24	1.87114e-22	1	negative
OTU_1121	OTU_26	1	3.97186e-24	1.87114e-22	1	positive
OTU_2914	OTU_26	1	3.97186e-24	1.87114e-22	1	positive
OTU_209	OTU_26	1	3.97186e-24	1.87114e-22	1	positive
OTU_67	OTU_26	1	3.97186e-24	1.87114e-22	1	positive
OTU_182	OTU_26	1	3.97186e-24	1.87114e-22	1	positive
OTU_220	OTU_26	1	3.97186e-24	1.87114e-22	1	positive
OTU_84	OTU_26	-1	3.97186e-24	1.87114e-22	1	negative
OTU_6319	OTU_26	1	3.97186e-24	1.87114e-22	1	positive
OTU_5730	OTU_26	1	3.97186e-24	1.87114e-22	1	positive
OTU_811	OTU_26	1	3.97186e-24	1.87114e-22	1	positive
OTU_6984	OTU_26	1	3.97186e-24	1.87114e-22	1	positive
OTU_27	OTU_22	1	3.97186e-24	1.87114e-22	1	positive
OTU_73	OTU_22	-1	3.97186e-24	1.87114e-22	1	negative
OTU_68	OTU_22	1	3.97186e-24	1.87114e-22	1	positive
OTU_162	OTU_22	-1	3.97186e-24	1.87114e-22	1	negative
OTU_2337	OTU_3915	-1	3.97186e-24	1.87114e-22	1	negative
OTU_28	OTU_3915	1	3.97186e-24	1.87114e-22	1	positive
OTU_133	OTU_3915	1	3.97186e-24	1.87114e-22	1	positive
OTU_123	OTU_3915	1	3.97186e-24	1.87114e-22	1	positive
OTU_6849	OTU_57	1	3.97186e-24	1.87114e-22	1	positive
OTU_205	OTU_57	1	3.97186e-24	1.87114e-22	1	positive
OTU_40	OTU_57	1	3.97186e-24	1.87114e-22	1	positive
OTU_1170	OTU_57	1	3.97186e-24	1.87114e-22	1	positive
OTU_139	OTU_57	1	3.97186e-24	1.87114e-22	1	positive
OTU_7105	OTU_13	1	3.97186e-24	1.87114e-22	1	positive
OTU_71	OTU_13	-1	3.97186e-24	1.87114e-22	1	negative
OTU_36	OTU_13	1	3.97186e-24	1.87114e-22	1	positive
OTU_251	OTU_13	-1	3.97186e-24	1.87114e-22	1	negative
OTU_1121	OTU_13	1	3.97186e-24	1.87114e-22	1	positive
OTU_2914	OTU_13	1	3.97186e-24	1.87114e-22	1	positive
OTU_209	OTU_13	1	3.97186e-24	1.87114e-22	1	positive
OTU_67	OTU_13	1	3.97186e-24	1.87114e-22	1	positive
OTU_182	OTU_13	1	3.97186e-24	1.87114e-22	1	positive
OTU_220	OTU_13	1	3.97186e-24	1.87114e-22	1	positive
OTU_84	OTU_13	-1	3.97186e-24	1.87114e-22	1	negative
OTU_6319	OTU_13	1	3.97186e-24	1.87114e-22	1	positive
OTU_5730	OTU_13	1	3.97186e-24	1.87114e-22	1	positive
OTU_811	OTU_13	1	3.97186e-24	1.87114e-22	1	positive
OTU_6984	OTU_13	1	3.97186e-24	1.87114e-22	1	positive
OTU_4351	OTU_5754	-1	3.97186e-24	1.87114e-22	1	negative
OTU_103	OTU_5754	-1	3.97186e-24	1.87114e-22	1	negative
OTU_75	OTU_5754	-1	3.97186e-24	1.87114e-22	1	negative
OTU_5285	OTU_5754	-1	3.97186e-24	1.87114e-22	1	negative
OTU_105	OTU_5754	-1	3.97186e-24	1.87114e-22	1	negative
OTU_83	OTU_5754	-1	3.97186e-24	1.87114e-22	1	negative
OTU_152	OTU_5754	-1	3.97186e-24	1.87114e-22	1	negative
OTU_156	OTU_5754	-1	3.97186e-24	1.87114e-22	1	negative
OTU_145	OTU_5754	-1	3.97186e-24	1.87114e-22	1	negative
OTU_5760	OTU_5754	-1	3.97186e-24	1.87114e-22	1	negative
OTU_343	OTU_5754	-1	3.97186e-24	1.87114e-22	1	negative
OTU_61	OTU_32	-1	3.97186e-24	1.87114e-22	1	negative
OTU_4152	OTU_32	1	3.97186e-24	1.87114e-22	1	positive
OTU_31	OTU_32	1	3.97186e-24	1.87114e-22	1	positive
OTU_43	OTU_32	1	3.97186e-24	1.87114e-22	1	positive
OTU_80	OTU_32	-1	3.97186e-24	1.87114e-22	1	negative
OTU_213	OTU_32	1	3.97186e-24	1.87114e-22	1	positive
OTU_4285	OTU_32	1	3.97186e-24	1.87114e-22	1	positive
OTU_4152	OTU_61	-1	3.97186e-24	1.87114e-22	1	negative
OTU_31	OTU_61	-1	3.97186e-24	1.87114e-22	1	negative
OTU_43	OTU_61	-1	3.97186e-24	1.87114e-22	1	negative
OTU_80	OTU_61	1	3.97186e-24	1.87114e-22	1	positive
OTU_213	OTU_61	-1	3.97186e-24	1.87114e-22	1	negative
OTU_4285	OTU_61	-1	3.97186e-24	1.87114e-22	1	negative
OTU_5470	OTU_30	1	3.97186e-24	1.87114e-22	1	positive
OTU_492	OTU_30	-1	3.97186e-24	1.87114e-22	1	negative
OTU_5246	OTU_30	1	3.97186e-24	1.87114e-22	1	positive
OTU_157	OTU_30	1	3.97186e-24	1.87114e-22	1	positive
OTU_6768	OTU_12	1	3.97186e-24	1.87114e-22	1	positive
OTU_5845	OTU_12	1	3.97186e-24	1.87114e-22	1	positive
OTU_87	OTU_12	1	3.97186e-24	1.87114e-22	1	positive
OTU_119	OTU_12	1	3.97186e-24	1.87114e-22	1	positive
OTU_54	OTU_7324	1	3.97186e-24	1.87114e-22	1	positive
OTU_48	OTU_7324	1	3.97186e-24	1.87114e-22	1	positive
OTU_3544	OTU_7324	-1	3.97186e-24	1.87114e-22	1	negative
OTU_106	OTU_7324	1	3.97186e-24	1.87114e-22	1	positive
OTU_77	OTU_7324	1	3.97186e-24	1.87114e-22	1	positive
OTU_95	OTU_7324	1	3.97186e-24	1.87114e-22	1	positive
OTU_104	OTU_9	1	3.97186e-24	1.87114e-22	1	positive
OTU_92	OTU_9	1	3.97186e-24	1.87114e-22	1	positive
OTU_38	OTU_2799	-1	3.97186e-24	1.87114e-22	1	negative
OTU_4096	OTU_2799	1	3.97186e-24	1.87114e-22	1	positive
OTU_76	OTU_2799	1	3.97186e-24	1.87114e-22	1	positive
OTU_69	OTU_2799	1	3.97186e-24	1.87114e-22	1	positive
OTU_4518	OTU_2799	1	3.97186e-24	1.87114e-22	1	positive
OTU_6429	OTU_2799	1	3.97186e-24	1.87114e-22	1	positive
OTU_643	OTU_2799	1	3.97186e-24	1.87114e-22	1	positive
OTU_375	OTU_2799	1	3.97186e-24	1.87114e-22	1	positive
OTU_5237	OTU_2799	1	3.97186e-24	1.87114e-22	1	positive
OTU_4313	OTU_2799	1	3.97186e-24	1.87114e-22	1	positive
OTU_120	OTU_2799	1	3.97186e-24	1.87114e-22	1	positive
OTU_496	OTU_2799	1	3.97186e-24	1.87114e-22	1	positive
OTU_528	OTU_2799	1	3.97186e-24	1.87114e-22	1	positive
OTU_141	OTU_2799	1	3.97186e-24	1.87114e-22	1	positive
OTU_5845	OTU_6768	1	3.97186e-24	1.87114e-22	1	positive
OTU_87	OTU_6768	1	3.97186e-24	1.87114e-22	1	positive
OTU_119	OTU_6768	1	3.97186e-24	1.87114e-22	1	positive
OTU_205	OTU_6849	1	3.97186e-24	1.87114e-22	1	positive
OTU_40	OTU_6849	1	3.97186e-24	1.87114e-22	1	positive
OTU_1170	OTU_6849	1	3.97186e-24	1.87114e-22	1	positive
OTU_139	OTU_6849	1	3.97186e-24	1.87114e-22	1	positive
OTU_73	OTU_27	-1	3.97186e-24	1.87114e-22	1	negative
OTU_68	OTU_27	1	3.97186e-24	1.87114e-22	1	positive
OTU_162	OTU_27	-1	3.97186e-24	1.87114e-22	1	negative
OTU_28	OTU_2337	-1	3.97186e-24	1.87114e-22	1	negative
OTU_133	OTU_2337	-1	3.97186e-24	1.87114e-22	1	negative
OTU_123	OTU_2337	-1	3.97186e-24	1.87114e-22	1	negative
OTU_21	OTU_55	1	3.97186e-24	1.87114e-22	1	positive
OTU_216	OTU_55	1	3.97186e-24	1.87114e-22	1	positive
OTU_4808	OTU_55	1	3.97186e-24	1.87114e-22	1	positive
OTU_650	OTU_55	1	3.97186e-24	1.87114e-22	1	positive
OTU_59	OTU_6433	-1	3.97186e-24	1.87114e-22	1	negative
OTU_3644	OTU_6433	1	3.97186e-24	1.87114e-22	1	positive
OTU_5481	OTU_6433	-1	3.97186e-24	1.87114e-22	1	negative
OTU_4096	OTU_38	-1	3.97186e-24	1.87114e-22	1	negative
OTU_76	OTU_38	-1	3.97186e-24	1.87114e-22	1	negative
OTU_69	OTU_38	-1	3.97186e-24	1.87114e-22	1	negative
OTU_4518	OTU_38	-1	3.97186e-24	1.87114e-22	1	negative
OTU_6429	OTU_38	-1	3.97186e-24	1.87114e-22	1	negative
OTU_643	OTU_38	-1	3.97186e-24	1.87114e-22	1	negative
OTU_375	OTU_38	-1	3.97186e-24	1.87114e-22	1	negative
OTU_5237	OTU_38	-1	3.97186e-24	1.87114e-22	1	negative
OTU_4313	OTU_38	-1	3.97186e-24	1.87114e-22	1	negative
OTU_120	OTU_38	-1	3.97186e-24	1.87114e-22	1	negative
OTU_496	OTU_38	-1	3.97186e-24	1.87114e-22	1	negative
OTU_528	OTU_38	-1	3.97186e-24	1.87114e-22	1	negative
OTU_141	OTU_38	-1	3.97186e-24	1.87114e-22	1	negative
OTU_87	OTU_5845	1	3.97186e-24	1.87114e-22	1	positive
OTU_119	OTU_5845	1	3.97186e-24	1.87114e-22	1	positive
OTU_3738	OTU_50	1	3.97186e-24	1.87114e-22	1	positive
OTU_391	OTU_50	1	3.97186e-24	1.87114e-22	1	positive
OTU_241	OTU_50	-1	3.97186e-24	1.87114e-22	1	negative
OTU_103	OTU_4351	1	3.97186e-24	1.87114e-22	1	positive
OTU_75	OTU_4351	1	3.97186e-24	1.87114e-22	1	positive
OTU_5285	OTU_4351	1	3.97186e-24	1.87114e-22	1	positive
OTU_105	OTU_4351	1	3.97186e-24	1.87114e-22	1	positive
OTU_83	OTU_4351	1	3.97186e-24	1.87114e-22	1	positive
OTU_152	OTU_4351	1	3.97186e-24	1.87114e-22	1	positive
OTU_156	OTU_4351	1	3.97186e-24	1.87114e-22	1	positive
OTU_145	OTU_4351	1	3.97186e-24	1.87114e-22	1	positive
OTU_5760	OTU_4351	1	3.97186e-24	1.87114e-22	1	positive
OTU_343	OTU_4351	1	3.97186e-24	1.87114e-22	1	positive
OTU_53	OTU_16	1	3.97186e-24	1.87114e-22	1	positive
OTU_63	OTU_16	-1	3.97186e-24	1.87114e-22	1	negative
OTU_4391	OTU_16	1	3.97186e-24	1.87114e-22	1	positive
OTU_18	OTU_112	1	3.97186e-24	1.87114e-22	1	positive
OTU_2633	OTU_112	1	3.97186e-24	1.87114e-22	1	positive
OTU_42	OTU_58	1	3.97186e-24	1.87114e-22	1	positive
OTU_4360	OTU_19	-1	3.97186e-24	1.87114e-22	1	negative
OTU_4918	OTU_47	1	3.97186e-24	1.87114e-22	1	positive
OTU_6466	OTU_47	1	3.97186e-24	1.87114e-22	1	positive
OTU_4364	OTU_37	1	3.97186e-24	1.87114e-22	1	positive
OTU_101	OTU_164	-1	3.97186e-24	1.87114e-22	1	negative
OTU_270	OTU_164	1	3.97186e-24	1.87114e-22	1	positive
OTU_124	OTU_164	1	3.97186e-24	1.87114e-22	1	positive
OTU_216	OTU_21	1	3.97186e-24	1.87114e-22	1	positive
OTU_4808	OTU_21	1	3.97186e-24	1.87114e-22	1	positive
OTU_650	OTU_21	1	3.97186e-24	1.87114e-22	1	positive
OTU_492	OTU_5470	-1	3.97186e-24	1.87114e-22	1	negative
OTU_5246	OTU_5470	1	3.97186e-24	1.87114e-22	1	positive
OTU_157	OTU_5470	1	3.97186e-24	1.87114e-22	1	positive
OTU_76	OTU_4096	1	3.97186e-24	1.87114e-22	1	positive
OTU_69	OTU_4096	1	3.97186e-24	1.87114e-22	1	positive
OTU_4518	OTU_4096	1	3.97186e-24	1.87114e-22	1	positive
OTU_6429	OTU_4096	1	3.97186e-24	1.87114e-22	1	positive
OTU_643	OTU_4096	1	3.97186e-24	1.87114e-22	1	positive
OTU_375	OTU_4096	1	3.97186e-24	1.87114e-22	1	positive
OTU_5237	OTU_4096	1	3.97186e-24	1.87114e-22	1	positive
OTU_4313	OTU_4096	1	3.97186e-24	1.87114e-22	1	positive
OTU_120	OTU_4096	1	3.97186e-24	1.87114e-22	1	positive
OTU_496	OTU_4096	1	3.97186e-24	1.87114e-22	1	positive
OTU_528	OTU_4096	1	3.97186e-24	1.87114e-22	1	positive
OTU_141	OTU_4096	1	3.97186e-24	1.87114e-22	1	positive
OTU_4808	OTU_216	1	3.97186e-24	1.87114e-22	1	positive
OTU_650	OTU_216	1	3.97186e-24	1.87114e-22	1	positive
OTU_2633	OTU_18	1	3.97186e-24	1.87114e-22	1	positive
OTU_134	OTU_806	-1	3.97186e-24	1.87114e-22	1	negative
OTU_93	OTU_806	-1	3.97186e-24	1.87114e-22	1	negative
OTU_422	OTU_806	-1	3.97186e-24	1.87114e-22	1	negative
OTU_5246	OTU_492	-1	3.97186e-24	1.87114e-22	1	negative
OTU_157	OTU_492	-1	3.97186e-24	1.87114e-22	1	negative
OTU_235	OTU_20	-1	0	0	1	negative
OTU_157	OTU_5246	1	3.97186e-24	1.87114e-22	1	positive
OTU_3644	OTU_59	-1	3.97186e-24	1.87114e-22	1	negative
OTU_5481	OTU_59	1	3.97186e-24	1.87114e-22	1	positive
OTU_75	OTU_103	1	3.97186e-24	1.87114e-22	1	positive
OTU_5285	OTU_103	1	3.97186e-24	1.87114e-22	1	positive
OTU_105	OTU_103	1	3.97186e-24	1.87114e-22	1	positive
OTU_83	OTU_103	1	3.97186e-24	1.87114e-22	1	positive
OTU_152	OTU_103	1	3.97186e-24	1.87114e-22	1	positive
OTU_156	OTU_103	1	3.97186e-24	1.87114e-22	1	positive
OTU_145	OTU_103	1	3.97186e-24	1.87114e-22	1	positive
OTU_5760	OTU_103	1	3.97186e-24	1.87114e-22	1	positive
OTU_343	OTU_103	1	3.97186e-24	1.87114e-22	1	positive
OTU_364	OTU_52	1	3.97186e-24	1.87114e-22	1	positive
OTU_204	OTU_52	1	3.97186e-24	1.87114e-22	1	positive
OTU_114	OTU_52	1	3.97186e-24	1.87114e-22	1	positive
OTU_133	OTU_28	1	3.97186e-24	1.87114e-22	1	positive
OTU_123	OTU_28	1	3.97186e-24	1.87114e-22	1	positive
OTU_69	OTU_76	1	3.97186e-24	1.87114e-22	1	positive
OTU_4518	OTU_76	1	3.97186e-24	1.87114e-22	1	positive
OTU_6429	OTU_76	1	3.97186e-24	1.87114e-22	1	positive
OTU_643	OTU_76	1	3.97186e-24	1.87114e-22	1	positive
OTU_375	OTU_76	1	3.97186e-24	1.87114e-22	1	positive
OTU_5237	OTU_76	1	3.97186e-24	1.87114e-22	1	positive
OTU_4313	OTU_76	1	3.97186e-24	1.87114e-22	1	positive
OTU_120	OTU_76	1	3.97186e-24	1.87114e-22	1	positive
OTU_496	OTU_76	1	3.97186e-24	1.87114e-22	1	positive
OTU_528	OTU_76	1	3.97186e-24	1.87114e-22	1	positive
OTU_141	OTU_76	1	3.97186e-24	1.87114e-22	1	positive
OTU_71	OTU_7105	-1	3.97186e-24	1.87114e-22	1	negative
OTU_36	OTU_7105	1	3.97186e-24	1.87114e-22	1	positive
OTU_251	OTU_7105	-1	3.97186e-24	1.87114e-22	1	negative
OTU_1121	OTU_7105	1	3.97186e-24	1.87114e-22	1	positive
OTU_2914	OTU_7105	1	3.97186e-24	1.87114e-22	1	positive
OTU_209	OTU_7105	1	3.97186e-24	1.87114e-22	1	positive
OTU_67	OTU_7105	1	3.97186e-24	1.87114e-22	1	positive
OTU_182	OTU_7105	1	3.97186e-24	1.87114e-22	1	positive
OTU_220	OTU_7105	1	3.97186e-24	1.87114e-22	1	positive
OTU_84	OTU_7105	-1	3.97186e-24	1.87114e-22	1	negative
OTU_6319	OTU_7105	1	3.97186e-24	1.87114e-22	1	positive
OTU_5730	OTU_7105	1	3.97186e-24	1.87114e-22	1	positive
OTU_811	OTU_7105	1	3.97186e-24	1.87114e-22	1	positive
OTU_6984	OTU_7105	1	3.97186e-24	1.87114e-22	1	positive
OTU_36	OTU_71	-1	3.97186e-24	1.87114e-22	1	negative
OTU_251	OTU_71	1	3.97186e-24	1.87114e-22	1	positive
OTU_1121	OTU_71	-1	3.97186e-24	1.87114e-22	1	negative
OTU_2914	OTU_71	-1	3.97186e-24	1.87114e-22	1	negative
OTU_209	OTU_71	-1	3.97186e-24	1.87114e-22	1	negative
OTU_67	OTU_71	-1	3.97186e-24	1.87114e-22	1	negative
OTU_182	OTU_71	-1	3.97186e-24	1.87114e-22	1	negative
OTU_220	OTU_71	-1	3.97186e-24	1.87114e-22	1	negative
OTU_84	OTU_71	1	3.97186e-24	1.87114e-22	1	positive
OTU_6319	OTU_71	-1	3.97186e-24	1.87114e-22	1	negative
OTU_5730	OTU_71	-1	3.97186e-24	1.87114e-22	1	negative
OTU_811	OTU_71	-1	3.97186e-24	1.87114e-22	1	negative
OTU_6984	OTU_71	-1	3.97186e-24	1.87114e-22	1	negative
OTU_251	OTU_36	-1	3.97186e-24	1.87114e-22	1	negative
OTU_1121	OTU_36	1	3.97186e-24	1.87114e-22	1	positive
OTU_2914	OTU_36	1	3.97186e-24	1.87114e-22	1	positive
OTU_209	OTU_36	1	3.97186e-24	1.87114e-22	1	positive
OTU_67	OTU_36	1	3.97186e-24	1.87114e-22	1	positive
OTU_182	OTU_36	1	3.97186e-24	1.87114e-22	1	positive
OTU_220	OTU_36	1	3.97186e-24	1.87114e-22	1	positive
OTU_84	OTU_36	-1	3.97186e-24	1.87114e-22	1	negative
OTU_6319	OTU_36	1	3.97186e-24	1.87114e-22	1	positive
OTU_5730	OTU_36	1	3.97186e-24	1.87114e-22	1	positive
OTU_811	OTU_36	1	3.97186e-24	1.87114e-22	1	positive
OTU_6984	OTU_36	1	3.97186e-24	1.87114e-22	1	positive
OTU_40	OTU_205	1	3.97186e-24	1.87114e-22	1	positive
OTU_1170	OTU_205	1	3.97186e-24	1.87114e-22	1	positive
OTU_139	OTU_205	1	3.97186e-24	1.87114e-22	1	positive
OTU_100	OTU_25	-1	3.97186e-24	1.87114e-22	1	negative
OTU_5481	OTU_3644	-1	3.97186e-24	1.87114e-22	1	negative
OTU_31	OTU_4152	1	3.97186e-24	1.87114e-22	1	positive
OTU_43	OTU_4152	1	3.97186e-24	1.87114e-22	1	positive
OTU_80	OTU_4152	-1	3.97186e-24	1.87114e-22	1	negative
OTU_213	OTU_4152	1	3.97186e-24	1.87114e-22	1	positive
OTU_4285	OTU_4152	1	3.97186e-24	1.87114e-22	1	positive
OTU_48	OTU_54	1	3.97186e-24	1.87114e-22	1	positive
OTU_3544	OTU_54	-1	3.97186e-24	1.87114e-22	1	negative
OTU_106	OTU_54	1	3.97186e-24	1.87114e-22	1	positive
OTU_77	OTU_54	1	3.97186e-24	1.87114e-22	1	positive
OTU_95	OTU_54	1	3.97186e-24	1.87114e-22	1	positive
OTU_391	OTU_3738	1	3.97186e-24	1.87114e-22	1	positive
OTU_241	OTU_3738	-1	3.97186e-24	1.87114e-22	1	negative
OTU_43	OTU_31	1	3.97186e-24	1.87114e-22	1	positive
OTU_80	OTU_31	-1	3.97186e-24	1.87114e-22	1	negative
OTU_213	OTU_31	1	3.97186e-24	1.87114e-22	1	positive
OTU_4285	OTU_31	1	3.97186e-24	1.87114e-22	1	positive
OTU_86	OTU_56	1	3.97186e-24	1.87114e-22	1	positive
OTU_118	OTU_56	1	3.97186e-24	1.87114e-22	1	positive
OTU_241	OTU_391	-1	3.97186e-24	1.87114e-22	1	negative
OTU_650	OTU_4808	1	3.97186e-24	1.87114e-22	1	positive
OTU_174	OTU_431	1	0	0	1	positive
OTU_135	OTU_431	1	0	0	1	positive
OTU_80	OTU_43	-1	3.97186e-24	1.87114e-22	1	negative
OTU_213	OTU_43	1	3.97186e-24	1.87114e-22	1	positive
OTU_4285	OTU_43	1	3.97186e-24	1.87114e-22	1	positive
OTU_118	OTU_86	1	3.97186e-24	1.87114e-22	1	positive
OTU_72	OTU_3094	-1	3.97186e-24	1.87114e-22	1	negative
OTU_6466	OTU_4918	1	3.97186e-24	1.87114e-22	1	positive
OTU_63	OTU_53	-1	3.97186e-24	1.87114e-22	1	negative
OTU_4391	OTU_53	1	3.97186e-24	1.87114e-22	1	positive
OTU_4967	OTU_6265	-1	3.97186e-24	1.87114e-22	1	negative
OTU_97	OTU_3777	-1	3.97186e-24	1.87114e-22	1	negative
OTU_254	OTU_3777	-1	3.97186e-24	1.87114e-22	1	negative
OTU_1170	OTU_40	1	3.97186e-24	1.87114e-22	1	positive
OTU_139	OTU_40	1	3.97186e-24	1.87114e-22	1	positive
OTU_554	OTU_543	1	3.97186e-24	1.87114e-22	1	positive
OTU_158	OTU_543	1	3.97186e-24	1.87114e-22	1	positive
OTU_51	OTU_108	-1	3.97186e-24	1.87114e-22	1	negative
OTU_1121	OTU_251	-1	3.97186e-24	1.87114e-22	1	negative
OTU_2914	OTU_251	-1	3.97186e-24	1.87114e-22	1	negative
OTU_209	OTU_251	-1	3.97186e-24	1.87114e-22	1	negative
OTU_67	OTU_251	-1	3.97186e-24	1.87114e-22	1	negative
OTU_182	OTU_251	-1	3.97186e-24	1.87114e-22	1	negative
OTU_220	OTU_251	-1	3.97186e-24	1.87114e-22	1	negative
OTU_84	OTU_251	1	3.97186e-24	1.87114e-22	1	positive
OTU_6319	OTU_251	-1	3.97186e-24	1.87114e-22	1	negative
OTU_5730	OTU_251	-1	3.97186e-24	1.87114e-22	1	negative
OTU_811	OTU_251	-1	3.97186e-24	1.87114e-22	1	negative
OTU_6984	OTU_251	-1	3.97186e-24	1.87114e-22	1	negative
OTU_68	OTU_73	-1	3.97186e-24	1.87114e-22	1	negative
OTU_162	OTU_73	1	3.97186e-24	1.87114e-22	1	positive
OTU_2914	OTU_1121	1	3.97186e-24	1.87114e-22	1	positive
OTU_209	OTU_1121	1	3.97186e-24	1.87114e-22	1	positive
OTU_67	OTU_1121	1	3.97186e-24	1.87114e-22	1	positive
OTU_182	OTU_1121	1	3.97186e-24	1.87114e-22	1	positive
OTU_220	OTU_1121	1	3.97186e-24	1.87114e-22	1	positive
OTU_84	OTU_1121	-1	3.97186e-24	1.87114e-22	1	negative
OTU_6319	OTU_1121	1	3.97186e-24	1.87114e-22	1	positive
OTU_5730	OTU_1121	1	3.97186e-24	1.87114e-22	1	positive
OTU_811	OTU_1121	1	3.97186e-24	1.87114e-22	1	positive
OTU_6984	OTU_1121	1	3.97186e-24	1.87114e-22	1	positive
OTU_70	OTU_45	1	3.97186e-24	1.87114e-22	1	positive
OTU_4518	OTU_69	1	3.97186e-24	1.87114e-22	1	positive
OTU_6429	OTU_69	1	3.97186e-24	1.87114e-22	1	positive
OTU_643	OTU_69	1	3.97186e-24	1.87114e-22	1	positive
OTU_375	OTU_69	1	3.97186e-24	1.87114e-22	1	positive
OTU_5237	OTU_69	1	3.97186e-24	1.87114e-22	1	positive
OTU_4313	OTU_69	1	3.97186e-24	1.87114e-22	1	positive
OTU_120	OTU_69	1	3.97186e-24	1.87114e-22	1	positive
OTU_496	OTU_69	1	3.97186e-24	1.87114e-22	1	positive
OTU_528	OTU_69	1	3.97186e-24	1.87114e-22	1	positive
OTU_141	OTU_69	1	3.97186e-24	1.87114e-22	1	positive
OTU_5285	OTU_75	1	3.97186e-24	1.87114e-22	1	positive
OTU_105	OTU_75	1	3.97186e-24	1.87114e-22	1	positive
OTU_83	OTU_75	1	3.97186e-24	1.87114e-22	1	positive
OTU_152	OTU_75	1	3.97186e-24	1.87114e-22	1	positive
OTU_156	OTU_75	1	3.97186e-24	1.87114e-22	1	positive
OTU_145	OTU_75	1	3.97186e-24	1.87114e-22	1	positive
OTU_5760	OTU_75	1	3.97186e-24	1.87114e-22	1	positive
OTU_343	OTU_75	1	3.97186e-24	1.87114e-22	1	positive
OTU_93	OTU_134	1	3.97186e-24	1.87114e-22	1	positive
OTU_422	OTU_134	1	3.97186e-24	1.87114e-22	1	positive
OTU_64	OTU_35	1	0	0	1	positive
OTU_5740	OTU_1932	-1	3.97186e-24	1.87114e-22	1	negative
OTU_177	OTU_1932	-1	3.97186e-24	1.87114e-22	1	negative
OTU_422	OTU_93	1	3.97186e-24	1.87114e-22	1	positive
OTU_209	OTU_2914	1	3.97186e-24	1.87114e-22	1	positive
OTU_67	OTU_2914	1	3.97186e-24	1.87114e-22	1	positive
OTU_182	OTU_2914	1	3.97186e-24	1.87114e-22	1	positive
OTU_220	OTU_2914	1	3.97186e-24	1.87114e-22	1	positive
OTU_84	OTU_2914	-1	3.97186e-24	1.87114e-22	1	negative
OTU_6319	OTU_2914	1	3.97186e-24	1.87114e-22	1	positive
OTU_5730	OTU_2914	1	3.97186e-24	1.87114e-22	1	positive
OTU_811	OTU_2914	1	3.97186e-24	1.87114e-22	1	positive
OTU_6984	OTU_2914	1	3.97186e-24	1.87114e-22	1	positive
OTU_67	OTU_209	1	3.97186e-24	1.87114e-22	1	positive
OTU_182	OTU_209	1	3.97186e-24	1.87114e-22	1	positive
OTU_220	OTU_209	1	3.97186e-24	1.87114e-22	1	positive
OTU_84	OTU_209	-1	3.97186e-24	1.87114e-22	1	negative
OTU_6319	OTU_209	1	3.97186e-24	1.87114e-22	1	positive
OTU_5730	OTU_209	1	3.97186e-24	1.87114e-22	1	positive
OTU_811	OTU_209	1	3.97186e-24	1.87114e-22	1	positive
OTU_6984	OTU_209	1	3.97186e-24	1.87114e-22	1	positive
OTU_254	OTU_97	1	3.97186e-24	1.87114e-22	1	positive
OTU_6196	OTU_60	1	3.97186e-24	1.87114e-22	1	positive
OTU_119	OTU_87	1	3.97186e-24	1.87114e-22	1	positive
OTU_3544	OTU_48	-1	3.97186e-24	1.87114e-22	1	negative
OTU_106	OTU_48	1	3.97186e-24	1.87114e-22	1	positive
OTU_77	OTU_48	1	3.97186e-24	1.87114e-22	1	positive
OTU_95	OTU_48	1	3.97186e-24	1.87114e-22	1	positive
OTU_182	OTU_67	1	3.97186e-24	1.87114e-22	1	positive
OTU_220	OTU_67	1	3.97186e-24	1.87114e-22	1	positive
OTU_84	OTU_67	-1	3.97186e-24	1.87114e-22	1	negative
OTU_6319	OTU_67	1	3.97186e-24	1.87114e-22	1	positive
OTU_5730	OTU_67	1	3.97186e-24	1.87114e-22	1	positive
OTU_811	OTU_67	1	3.97186e-24	1.87114e-22	1	positive
OTU_6984	OTU_67	1	3.97186e-24	1.87114e-22	1	positive
OTU_74	OTU_4132	-1	3.97186e-24	1.87114e-22	1	negative
OTU_234	OTU_147	1	3.97186e-24	1.87114e-22	1	positive
OTU_5757	OTU_147	-1	3.97186e-24	1.87114e-22	1	negative
OTU_3156	OTU_147	1	3.97186e-24	1.87114e-22	1	positive
OTU_41	OTU_147	1	3.97186e-24	1.87114e-22	1	positive
OTU_5160	OTU_147	-1	3.97186e-24	1.87114e-22	1	negative
OTU_4391	OTU_63	-1	3.97186e-24	1.87114e-22	1	negative
OTU_149	OTU_107	1	3.97186e-24	1.87114e-22	1	positive
OTU_6429	OTU_4518	1	3.97186e-24	1.87114e-22	1	positive
OTU_643	OTU_4518	1	3.97186e-24	1.87114e-22	1	positive
OTU_375	OTU_4518	1	3.97186e-24	1.87114e-22	1	positive
OTU_5237	OTU_4518	1	3.97186e-24	1.87114e-22	1	positive
OTU_4313	OTU_4518	1	3.97186e-24	1.87114e-22	1	positive
OTU_120	OTU_4518	1	3.97186e-24	1.87114e-22	1	positive
OTU_496	OTU_4518	1	3.97186e-24	1.87114e-22	1	positive
OTU_528	OTU_4518	1	3.97186e-24	1.87114e-22	1	positive
OTU_141	OTU_4518	1	3.97186e-24	1.87114e-22	1	positive
OTU_270	OTU_101	-1	3.97186e-24	1.87114e-22	1	negative
OTU_124	OTU_101	-1	3.97186e-24	1.87114e-22	1	negative
OTU_106	OTU_3544	-1	3.97186e-24	1.87114e-22	1	negative
OTU_77	OTU_3544	-1	3.97186e-24	1.87114e-22	1	negative
OTU_95	OTU_3544	-1	3.97186e-24	1.87114e-22	1	negative
OTU_162	OTU_68	-1	3.97186e-24	1.87114e-22	1	negative
OTU_322	OTU_49	1	3.97186e-24	1.87114e-22	1	positive
OTU_98	OTU_49	1	3.97186e-24	1.87114e-22	1	positive
OTU_128	OTU_62	-1	3.97186e-24	1.87114e-22	1	negative
OTU_105	OTU_5285	1	3.97186e-24	1.87114e-22	1	positive
OTU_83	OTU_5285	1	3.97186e-24	1.87114e-22	1	positive
OTU_152	OTU_5285	1	3.97186e-24	1.87114e-22	1	positive
OTU_156	OTU_5285	1	3.97186e-24	1.87114e-22	1	positive
OTU_145	OTU_5285	1	3.97186e-24	1.87114e-22	1	positive
OTU_5760	OTU_5285	1	3.97186e-24	1.87114e-22	1	positive
OTU_343	OTU_5285	1	3.97186e-24	1.87114e-22	1	positive
OTU_220	OTU_182	1	3.97186e-24	1.87114e-22	1	positive
OTU_84	OTU_182	-1	3.97186e-24	1.87114e-22	1	negative
OTU_6319	OTU_182	1	3.97186e-24	1.87114e-22	1	positive
OTU_5730	OTU_182	1	3.97186e-24	1.87114e-22	1	positive
OTU_811	OTU_182	1	3.97186e-24	1.87114e-22	1	positive
OTU_6984	OTU_182	1	3.97186e-24	1.87114e-22	1	positive
OTU_83	OTU_105	1	3.97186e-24	1.87114e-22	1	positive
OTU_152	OTU_105	1	3.97186e-24	1.87114e-22	1	positive
OTU_156	OTU_105	1	3.97186e-24	1.87114e-22	1	positive
OTU_145	OTU_105	1	3.97186e-24	1.87114e-22	1	positive
OTU_5760	OTU_105	1	3.97186e-24	1.87114e-22	1	positive
OTU_343	OTU_105	1	3.97186e-24	1.87114e-22	1	positive
OTU_4951	OTU_85	1	3.97186e-24	1.87114e-22	1	positive
OTU_1454	OTU_85	1	3.97186e-24	1.87114e-22	1	positive
OTU_643	OTU_6429	1	3.97186e-24	1.87114e-22	1	positive
OTU_375	OTU_6429	1	3.97186e-24	1.87114e-22	1	positive
OTU_5237	OTU_6429	1	3.97186e-24	1.87114e-22	1	positive
OTU_4313	OTU_6429	1	3.97186e-24	1.87114e-22	1	positive
OTU_120	OTU_6429	1	3.97186e-24	1.87114e-22	1	positive
OTU_496	OTU_6429	1	3.97186e-24	1.87114e-22	1	positive
OTU_528	OTU_6429	1	3.97186e-24	1.87114e-22	1	positive
OTU_141	OTU_6429	1	3.97186e-24	1.87114e-22	1	positive
OTU_123	OTU_133	1	3.97186e-24	1.87114e-22	1	positive
OTU_152	OTU_83	1	3.97186e-24	1.87114e-22	1	positive
OTU_156	OTU_83	1	3.97186e-24	1.87114e-22	1	positive
OTU_145	OTU_83	1	3.97186e-24	1.87114e-22	1	positive
OTU_5760	OTU_83	1	3.97186e-24	1.87114e-22	1	positive
OTU_343	OTU_83	1	3.97186e-24	1.87114e-22	1	positive
OTU_204	OTU_364	1	3.97186e-24	1.87114e-22	1	positive
OTU_114	OTU_364	1	3.97186e-24	1.87114e-22	1	positive
OTU_156	OTU_152	1	3.97186e-24	1.87114e-22	1	positive
OTU_145	OTU_152	1	3.97186e-24	1.87114e-22	1	positive
OTU_5760	OTU_152	1	3.97186e-24	1.87114e-22	1	positive
OTU_343	OTU_152	1	3.97186e-24	1.87114e-22	1	positive
OTU_145	OTU_156	1	3.97186e-24	1.87114e-22	1	positive
OTU_5760	OTU_156	1	3.97186e-24	1.87114e-22	1	positive
OTU_343	OTU_156	1	3.97186e-24	1.87114e-22	1	positive
OTU_375	OTU_643	1	3.97186e-24	1.87114e-22	1	positive
OTU_5237	OTU_643	1	3.97186e-24	1.87114e-22	1	positive
OTU_4313	OTU_643	1	3.97186e-24	1.87114e-22	1	positive
OTU_120	OTU_643	1	3.97186e-24	1.87114e-22	1	positive
OTU_496	OTU_643	1	3.97186e-24	1.87114e-22	1	positive
OTU_528	OTU_643	1	3.97186e-24	1.87114e-22	1	positive
OTU_141	OTU_643	1	3.97186e-24	1.87114e-22	1	positive
OTU_5237	OTU_375	1	3.97186e-24	1.87114e-22	1	positive
OTU_4313	OTU_375	1	3.97186e-24	1.87114e-22	1	positive
OTU_120	OTU_375	1	3.97186e-24	1.87114e-22	1	positive
OTU_496	OTU_375	1	3.97186e-24	1.87114e-22	1	positive
OTU_528	OTU_375	1	3.97186e-24	1.87114e-22	1	positive
OTU_141	OTU_375	1	3.97186e-24	1.87114e-22	1	positive
OTU_1454	OTU_4951	1	3.97186e-24	1.87114e-22	1	positive
OTU_84	OTU_220	-1	3.97186e-24	1.87114e-22	1	negative
OTU_6319	OTU_220	1	3.97186e-24	1.87114e-22	1	positive
OTU_5730	OTU_220	1	3.97186e-24	1.87114e-22	1	positive
OTU_811	OTU_220	1	3.97186e-24	1.87114e-22	1	positive
OTU_6984	OTU_220	1	3.97186e-24	1.87114e-22	1	positive
OTU_4313	OTU_5237	1	3.97186e-24	1.87114e-22	1	positive
OTU_120	OTU_5237	1	3.97186e-24	1.87114e-22	1	positive
OTU_496	OTU_5237	1	3.97186e-24	1.87114e-22	1	positive
OTU_528	OTU_5237	1	3.97186e-24	1.87114e-22	1	positive
OTU_141	OTU_5237	1	3.97186e-24	1.87114e-22	1	positive
OTU_5760	OTU_145	1	3.97186e-24	1.87114e-22	1	positive
OTU_343	OTU_145	1	3.97186e-24	1.87114e-22	1	positive
OTU_5757	OTU_234	-1	3.97186e-24	1.87114e-22	1	negative
OTU_3156	OTU_234	1	3.97186e-24	1.87114e-22	1	positive
OTU_41	OTU_234	1	3.97186e-24	1.87114e-22	1	positive
OTU_5160	OTU_234	-1	3.97186e-24	1.87114e-22	1	negative
OTU_5241	OTU_214	1	3.97186e-24	1.87114e-22	1	positive
OTU_323	OTU_214	1	3.97186e-24	1.87114e-22	1	positive
OTU_3156	OTU_5757	-1	3.97186e-24	1.87114e-22	1	negative
OTU_41	OTU_5757	-1	3.97186e-24	1.87114e-22	1	negative
OTU_5160	OTU_5757	1	3.97186e-24	1.87114e-22	1	positive
OTU_77	OTU_106	1	3.97186e-24	1.87114e-22	1	positive
OTU_95	OTU_106	1	3.97186e-24	1.87114e-22	1	positive
OTU_131	OTU_94	1	3.97186e-24	1.87114e-22	1	positive
OTU_180	OTU_94	1	3.97186e-24	1.87114e-22	1	positive
OTU_92	OTU_104	1	3.97186e-24	1.87114e-22	1	positive
OTU_41	OTU_3156	1	3.97186e-24	1.87114e-22	1	positive
OTU_5160	OTU_3156	-1	3.97186e-24	1.87114e-22	1	negative
OTU_6319	OTU_84	-1	3.97186e-24	1.87114e-22	1	negative
OTU_5730	OTU_84	-1	3.97186e-24	1.87114e-22	1	negative
OTU_811	OTU_84	-1	3.97186e-24	1.87114e-22	1	negative
OTU_6984	OTU_84	-1	3.97186e-24	1.87114e-22	1	negative
OTU_95	OTU_77	1	3.97186e-24	1.87114e-22	1	positive
OTU_213	OTU_80	-1	3.97186e-24	1.87114e-22	1	negative
OTU_4285	OTU_80	-1	3.97186e-24	1.87114e-22	1	negative
OTU_5160	OTU_41	-1	3.97186e-24	1.87114e-22	1	negative
OTU_139	OTU_1170	1	3.97186e-24	1.87114e-22	1	positive
OTU_4285	OTU_213	1	3.97186e-24	1.87114e-22	1	positive
OTU_135	OTU_174	1	0	0	1	positive
OTU_5730	OTU_6319	1	3.97186e-24	1.87114e-22	1	positive
OTU_811	OTU_6319	1	3.97186e-24	1.87114e-22	1	positive
OTU_6984	OTU_6319	1	3.97186e-24	1.87114e-22	1	positive
OTU_120	OTU_4313	1	3.97186e-24	1.87114e-22	1	positive
OTU_496	OTU_4313	1	3.97186e-24	1.87114e-22	1	positive
OTU_528	OTU_4313	1	3.97186e-24	1.87114e-22	1	positive
OTU_141	OTU_4313	1	3.97186e-24	1.87114e-22	1	positive
OTU_180	OTU_131	1	3.97186e-24	1.87114e-22	1	positive
OTU_79	OTU_99	1	0	0	1	positive
OTU_323	OTU_5241	1	3.97186e-24	1.87114e-22	1	positive
OTU_343	OTU_5760	1	3.97186e-24	1.87114e-22	1	positive
OTU_496	OTU_120	1	3.97186e-24	1.87114e-22	1	positive
OTU_528	OTU_120	1	3.97186e-24	1.87114e-22	1	positive
OTU_141	OTU_120	1	3.97186e-24	1.87114e-22	1	positive
OTU_158	OTU_554	1	3.97186e-24	1.87114e-22	1	positive
OTU_177	OTU_5740	1	3.97186e-24	1.87114e-22	1	positive
OTU_124	OTU_270	1	3.97186e-24	1.87114e-22	1	positive
OTU_528	OTU_496	1	3.97186e-24	1.87114e-22	1	positive
OTU_141	OTU_496	1	3.97186e-24	1.87114e-22	1	positive
OTU_811	OTU_5730	1	3.97186e-24	1.87114e-22	1	positive
OTU_6984	OTU_5730	1	3.97186e-24	1.87114e-22	1	positive
OTU_98	OTU_322	1	3.97186e-24	1.87114e-22	1	positive
OTU_173	OTU_159	1	0	0	1	positive
OTU_141	OTU_528	1	3.97186e-24	1.87114e-22	1	positive
OTU_114	OTU_204	1	3.97186e-24	1.87114e-22	1	positive
OTU_6984	OTU_811	1	3.97186e-24	1.87114e-22	1	positive

## Sheet: 4F
Supplementary Table 4 The basic information of co-occurrence edge in networks
Source	Target	correlation	pvalue	fdr	Weight	po_ne
OTU_6768	OTU_2	-0.828061	0.000472632	0.0925979	0.828061	negative
OTU_6265	OTU_2	0.834714	0.00038561	0.0876067	0.834714	positive
OTU_5	OTU_1	-0.818681	0.000620988	0.101671	0.818681	negative
OTU_6	OTU_1	-0.818681	0.000620988	0.101671	0.818681	negative
OTU_26	OTU_1	0.835165	0.000380208	0.0870145	0.835165	positive
OTU_57	OTU_1	0.818681	0.000620988	0.101671	0.818681	positive
OTU_2799	OTU_1	0.846154	0.000266012	0.0788536	0.846154	positive
OTU_205	OTU_1	0.846154	0.000266012	0.0788536	0.846154	positive
OTU_6319	OTU_1	0.817057	0.000650041	0.101671	0.817057	positive
OTU_5730	OTU_1	0.847319	0.000255725	0.0788536	0.847319	positive
OTU_5	OTU_3	0.846154	0.000266012	0.0788536	0.846154	positive
OTU_57	OTU_3	-0.851648	0.000220219	0.0778901	0.851648	negative
OTU_4351	OTU_3	-0.846154	0.000266012	0.0788536	0.846154	negative
OTU_43	OTU_3	-0.92985	4.18231e-06	0.00929816	0.92985	negative
OTU_93	OTU_3	-0.806053	0.000876306	0.118074	0.806053	negative
OTU_375	OTU_3	-0.806053	0.000876306	0.118074	0.806053	negative
OTU_323	OTU_3	-0.82094	0.000582305	0.101671	0.82094	negative
OTU_15	OTU_5	-0.824176	0.000530223	0.0970776	0.824176	negative
OTU_26	OTU_5	-0.835165	0.000380208	0.0870145	0.835165	negative
OTU_57	OTU_5	-0.824176	0.000530223	0.0970776	0.824176	negative
OTU_2799	OTU_5	-0.89011	4.56544e-05	0.03119	0.89011	negative
OTU_27	OTU_5	0.869327	0.000113558	0.0561031	0.869327	positive
OTU_205	OTU_5	-0.818681	0.000620988	0.101671	0.818681	negative
OTU_56	OTU_5	-0.840659	0.000319071	0.0834546	0.840659	negative
OTU_43	OTU_5	-0.910592	1.52891e-05	0.0209958	0.910592	negative
OTU_93	OTU_5	-0.811555	0.000756523	0.108281	0.811555	negative
OTU_375	OTU_5	-0.828061	0.000472632	0.0925979	0.828061	negative
OTU_323	OTU_5	-0.903585	2.28357e-05	0.024509	0.903585	negative
OTU_6768	OTU_8	0.899588	2.83266e-05	0.0267171	0.899588	positive
OTU_26	OTU_15	0.906593	1.92962e-05	0.0217657	0.906593	positive
OTU_57	OTU_15	0.82967	0.000450286	0.0925979	0.82967	positive
OTU_76	OTU_15	0.828061	0.000472632	0.0925979	0.828061	positive
OTU_205	OTU_15	0.82967	0.000450286	0.0925979	0.82967	positive
OTU_220	OTU_15	0.818681	0.000620988	0.101671	0.818681	positive
OTU_6466	OTU_15	0.818681	0.000620988	0.101671	0.818681	positive
OTU_422	OTU_15	0.869327	0.000113558	0.0561031	0.869327	positive
OTU_1170	OTU_6852	-0.814306	0.000701689	0.105	0.814306	negative
OTU_6433	OTU_14	0.813187	0.000723608	0.106741	0.813187	positive
OTU_75	OTU_14	0.82094	0.000582305	0.101671	0.82094	positive
OTU_51	OTU_14	0.912088	1.39756e-05	0.0207138	0.912088	positive
OTU_156	OTU_14	0.818185	0.000629757	0.101671	0.818185	positive
OTU_375	OTU_14	0.817057	0.000650041	0.101671	0.817057	positive
OTU_180	OTU_14	0.840659	0.000319071	0.0834546	0.840659	positive
OTU_113	OTU_46	0.835165	0.000380208	0.0870145	0.835165	positive
OTU_16	OTU_6	-0.824176	0.000530223	0.0970776	0.824176	negative
OTU_86	OTU_6	-0.841816	0.000307254	0.0834546	0.841816	negative
OTU_65	OTU_6	-0.840961	0.00031596	0.0834546	0.840961	negative
OTU_6319	OTU_6	-0.92985	4.18231e-06	0.00929816	0.92985	negative
OTU_554	OTU_6	-0.803302	0.000941544	0.123579	0.803302	negative
OTU_284	OTU_29	0.902339	2.44457e-05	0.0253625	0.902339	positive
OTU_220	OTU_29	0.901099	2.61386e-05	0.0254239	0.901099	positive
OTU_6466	OTU_29	0.807692	0.00083916	0.11557	0.807692	positive
OTU_37	OTU_3424	0.802198	0.000968779	0.123579	0.802198	positive
OTU_134	OTU_3424	0.806053	0.000876306	0.118074	0.806053	positive
OTU_528	OTU_3424	0.806053	0.000876306	0.118074	0.806053	positive
OTU_57	OTU_26	0.934066	2.9987e-06	0.00929816	0.934066	positive
OTU_2799	OTU_26	0.895604	3.48097e-05	0.0288734	0.895604	positive
OTU_55	OTU_26	0.830812	0.00043494	0.0925979	0.830812	positive
OTU_205	OTU_26	0.934066	2.9987e-06	0.00929816	0.934066	positive
OTU_43	OTU_26	0.855572	0.000191546	0.073231	0.855572	positive
OTU_93	OTU_26	0.92985	4.18231e-06	0.00929816	0.92985	positive
OTU_375	OTU_26	0.817057	0.000650041	0.101671	0.817057	positive
OTU_5241	OTU_26	0.821596	0.000571423	0.101671	0.821596	positive
OTU_323	OTU_26	0.870527	0.0001082	0.0561031	0.870527	positive
OTU_811	OTU_26	0.817057	0.000650041	0.101671	0.817057	positive
OTU_237	OTU_22	0.814306	0.000701689	0.105	0.814306	positive
OTU_2799	OTU_57	0.851648	0.000220219	0.0778901	0.851648	positive
OTU_55	OTU_57	0.858323	0.000173278	0.0700425	0.858323	positive
OTU_205	OTU_57	0.901099	2.61386e-05	0.0254239	0.901099	positive
OTU_43	OTU_57	0.883082	6.33114e-05	0.0378955	0.883082	positive
OTU_93	OTU_57	0.946356	9.87659e-07	0.00384261	0.946356	positive
OTU_65	OTU_57	0.821596	0.000571423	0.101671	0.821596	positive
OTU_375	OTU_57	0.888584	4.91024e-05	0.03119	0.888584	positive
OTU_323	OTU_57	0.848488	0.000245715	0.0788536	0.848488	positive
OTU_149	OTU_57	0.830812	0.00043494	0.0925979	0.830812	positive
OTU_6433	OTU_13	0.82531	0.000512864	0.0967448	0.82531	positive
OTU_4096	OTU_13	0.896694	3.29286e-05	0.0288734	0.896694	positive
OTU_4152	OTU_13	0.853994	0.000202691	0.0760091	0.853994	positive
OTU_152	OTU_13	0.802759	0.000954851	0.123579	0.802759	positive
OTU_134	OTU_32	0.87758	8.06408e-05	0.0456354	0.87758	positive
OTU_4364	OTU_32	0.840659	0.000319071	0.0834546	0.840659	positive
OTU_65	OTU_32	0.843727	0.000288505	0.0823828	0.843727	positive
OTU_554	OTU_32	0.828061	0.000472632	0.0925979	0.828061	positive
OTU_528	OTU_32	0.844568	0.00028055	0.080853	0.844568	positive
OTU_1454	OTU_61	-0.817057	0.000650041	0.101671	0.817057	negative
OTU_114	OTU_61	-0.833563	0.00039967	0.0882251	0.833563	negative
OTU_4518	OTU_12	0.816051	0.000668565	0.102508	0.816051	positive
OTU_6517	OTU_12	0.834267	0.000391026	0.0878959	0.834267	positive
OTU_205	OTU_2799	0.917582	9.90623e-06	0.0154166	0.917582	positive
OTU_43	OTU_2799	0.817057	0.000650041	0.101671	0.817057	positive
OTU_93	OTU_2799	0.888584	4.91024e-05	0.03119	0.888584	positive
OTU_5248	OTU_2799	0.818185	0.000629757	0.101671	0.818185	positive
OTU_5241	OTU_2799	0.835428	0.000377083	0.0870145	0.835428	positive
OTU_323	OTU_2799	0.950417	6.45648e-07	0.00287083	0.950417	positive
OTU_5730	OTU_2799	0.85007	0.000232679	0.0788536	0.85007	positive
OTU_5470	OTU_6849	0.839065	0.000335937	0.084323	0.839065	positive
OTU_213	OTU_6849	0.802198	0.000968779	0.123579	0.802198	positive
OTU_4314	OTU_6849	0.924881	6.03466e-06	0.0116455	0.924881	positive
OTU_43	OTU_27	-0.837466	0.000353571	0.0870145	0.837466	negative
OTU_323	OTU_27	-0.812415	0.000739042	0.107994	0.812415	negative
OTU_4351	OTU_55	0.866576	0.000126645	0.0579679	0.866576	positive
OTU_205	OTU_55	0.847319	0.000255725	0.0788536	0.847319	positive
OTU_43	OTU_55	0.818182	0.000629812	0.101671	0.818182	positive
OTU_93	OTU_55	0.906336	1.95804e-05	0.0217657	0.906336	positive
OTU_3544	OTU_55	0.892415	4.0817e-05	0.0288734	0.892415	positive
OTU_375	OTU_55	0.855372	0.00019293	0.073231	0.855372	positive
OTU_1170	OTU_55	0.847107	0.000257565	0.0788536	0.847107	positive
OTU_323	OTU_55	0.812415	0.000739042	0.107994	0.812415	positive
OTU_4152	OTU_6433	0.814306	0.000701689	0.105	0.814306	positive
OTU_75	OTU_6433	0.831959	0.000419951	0.0920491	0.831959	positive
OTU_152	OTU_6433	0.80992	0.000790671	0.111356	0.80992	positive
OTU_156	OTU_6433	0.818185	0.000629757	0.101671	0.818185	positive
OTU_94	OTU_6433	0.847319	0.000255725	0.0788536	0.847319	positive
OTU_180	OTU_6433	0.846154	0.000266012	0.0788536	0.846154	positive
OTU_128	OTU_38	0.813644	0.000714585	0.106418	0.813644	positive
OTU_122	OTU_38	0.871672	0.000103277	0.0554226	0.871672	positive
OTU_75	OTU_5845	0.926897	5.21637e-06	0.010824	0.926897	positive
OTU_156	OTU_5845	0.908966	1.68282e-05	0.0217657	0.908966	positive
OTU_93	OTU_4351	0.85007	0.000232679	0.0788536	0.85007	positive
OTU_3544	OTU_4351	0.807166	0.000850957	0.116679	0.807166	positive
OTU_1170	OTU_4351	0.822559	0.000555759	0.10057	0.822559	positive
OTU_86	OTU_16	0.866576	0.000126645	0.0579679	0.866576	positive
OTU_4572	OTU_16	0.874156	9.32101e-05	0.0518065	0.874156	positive
OTU_543	OTU_58	0.802198	0.000968779	0.123579	0.802198	positive
OTU_6319	OTU_58	0.852821	0.000211317	0.0778901	0.852821	positive
OTU_1011	OTU_19	0.869327	0.000113558	0.0561031	0.869327	positive
OTU_41	OTU_2338	0.839348	0.000332896	0.084323	0.839348	positive
OTU_364	OTU_47	0.835165	0.000380208	0.0870145	0.835165	positive
OTU_164	OTU_37	0.906593	1.92962e-05	0.0217657	0.906593	positive
OTU_5454	OTU_37	-0.857143	0.000180934	0.0703947	0.857143	negative
OTU_177	OTU_37	0.837469	0.000353535	0.0870145	0.837469	positive
OTU_4808	OTU_164	0.844568	0.00028055	0.080853	0.844568	positive
OTU_5454	OTU_164	-0.840659	0.000319071	0.0834546	0.840659	negative
OTU_67	OTU_164	0.895604	3.48097e-05	0.0288734	0.895604	positive
OTU_6466	OTU_164	0.807692	0.00083916	0.11557	0.807692	positive
OTU_213	OTU_164	0.873626	9.5289e-05	0.0520328	0.873626	positive
OTU_204	OTU_23	-0.816503	0.000660186	0.10223	0.816503	negative
OTU_49	OTU_6606	1	0	0	1	positive
OTU_98	OTU_6606	1	0	0	1	positive
OTU_157	OTU_76	0.814306	0.000701689	0.105	0.814306	positive
OTU_65	OTU_76	0.803336	0.000940705	0.123579	0.803336	positive
OTU_554	OTU_76	0.847107	0.000257565	0.0788536	0.847107	positive
OTU_422	OTU_76	0.841598	0.00030946	0.0834546	0.841598	positive
OTU_149	OTU_76	0.842975	0.000295771	0.0834546	0.842975	positive
OTU_251	OTU_1207	0.835165	0.000380208	0.0870145	0.835165	positive
OTU_93	OTU_205	0.932601	3.37438e-06	0.00929816	0.932601	positive
OTU_120	OTU_205	0.846493	0.000262981	0.0788536	0.846493	positive
OTU_323	OTU_205	0.848488	0.000245715	0.0788536	0.848488	positive
OTU_5730	OTU_205	0.836314	0.000366707	0.0870145	0.836314	positive
OTU_152	OTU_4152	0.924139	6.36061e-06	0.0116455	0.924139	positive
OTU_94	OTU_4152	0.862259	0.000149582	0.0637773	0.862259	positive
OTU_5757	OTU_54	0.812155	0.000744294	0.108253	0.812155	positive
OTU_1414	OTU_31	0.857595	0.000177966	0.0703947	0.857595	positive
OTU_53	OTU_56	0.894086	3.75734e-05	0.0288734	0.894086	positive
OTU_6319	OTU_56	0.828061	0.000472632	0.0925979	0.828061	positive
OTU_270	OTU_56	0.880331	7.15568e-05	0.0420228	0.880331	positive
OTU_123	OTU_56	0.839065	0.000335937	0.084323	0.839065	positive
OTU_82	OTU_56	0.863456	0.000142916	0.0626515	0.863456	positive
OTU_67	OTU_4808	0.866576	0.000126645	0.0579679	0.866576	positive
OTU_147	OTU_4808	0.803302	0.000941544	0.123579	0.803302	positive
OTU_5740	OTU_4808	0.817057	0.000650041	0.101671	0.817057	positive
OTU_93	OTU_43	0.870523	0.000108215	0.0561031	0.870523	positive
OTU_375	OTU_43	0.889807	4.63225e-05	0.03119	0.889807	positive
OTU_323	OTU_43	0.92138	7.69956e-06	0.0133138	0.92138	positive
OTU_543	OTU_86	0.817057	0.000650041	0.101671	0.817057	positive
OTU_134	OTU_86	0.805785	0.000882498	0.118396	0.805785	positive
OTU_6319	OTU_86	0.862259	0.000149582	0.0637773	0.862259	positive
OTU_67	OTU_5454	-0.851648	0.000220219	0.0778901	0.851648	negative
OTU_213	OTU_5454	-0.868132	0.000119103	0.0579229	0.868132	negative
OTU_75	OTU_4918	0.826449	0.000495889	0.095275	0.826449	positive
OTU_4313	OTU_235	0.819808	0.000601441	0.101671	0.819808	positive
OTU_6466	OTU_53	0.817057	0.000650041	0.101671	0.817057	positive
OTU_270	OTU_53	0.884298	5.99199e-05	0.0365687	0.884298	positive
OTU_654	OTU_6265	0.801656	0.000982369	0.124801	0.801656	positive
OTU_5237	OTU_543	0.828742	0.000463075	0.0925979	0.828742	positive
OTU_70	OTU_1121	0.842144	0.000303973	0.0834546	0.842144	positive
OTU_156	OTU_75	0.893646	3.84059e-05	0.0288734	0.893646	positive
OTU_48	OTU_134	0.827824	0.000476005	0.0925979	0.827824	positive
OTU_4364	OTU_134	0.811555	0.000756523	0.108281	0.811555	positive
OTU_4572	OTU_134	0.810262	0.000783443	0.110839	0.810262	positive
OTU_528	OTU_134	0.827824	0.000476005	0.0925979	0.827824	positive
OTU_375	OTU_93	0.892562	4.05224e-05	0.0288734	0.892562	positive
OTU_323	OTU_93	0.910346	1.5515e-05	0.0209958	0.910346	positive
OTU_149	OTU_93	0.811295	0.000761882	0.108281	0.811295	positive
OTU_173	OTU_87	0.814306	0.000701689	0.105	0.814306	positive
OTU_509	OTU_48	0.822559	0.000555759	0.10057	0.822559	positive
OTU_554	OTU_48	0.860882	0.000157559	0.0651974	0.860882	positive
OTU_528	OTU_48	0.84573	0.000269836	0.0792325	0.84573	positive
OTU_739	OTU_48	0.857453	0.000178899	0.0703947	0.857453	positive
OTU_654	OTU_67	0.82967	0.000450286	0.0925979	0.82967	positive
OTU_147	OTU_67	0.82967	0.000450286	0.0925979	0.82967	positive
OTU_220	OTU_67	0.818681	0.000620988	0.101671	0.818681	positive
OTU_6466	OTU_67	0.846154	0.000266012	0.0788536	0.846154	positive
OTU_213	OTU_67	0.824176	0.000530223	0.0970776	0.824176	positive
OTU_5740	OTU_67	0.802198	0.000968779	0.123579	0.802198	positive
OTU_6984	OTU_67	0.813187	0.000723608	0.106741	0.813187	positive
OTU_128	OTU_119	0.809145	0.000807284	0.113183	0.809145	positive
OTU_122	OTU_119	0.826111	0.000500891	0.0956456	0.826111	positive
OTU_4314	OTU_4132	0.829912	0.000447004	0.0925979	0.829912	positive
OTU_6984	OTU_147	0.879121	7.54456e-05	0.043486	0.879121	positive
OTU_5241	OTU_5248	0.861311	0.000155035	0.0651974	0.861311	positive
OTU_811	OTU_5248	0.867587	0.000121701	0.0579679	0.867587	positive
OTU_145	OTU_4518	0.825497	0.000510044	0.0967448	0.825497	positive
OTU_177	OTU_4518	-0.907587	1.82296e-05	0.0217657	0.907587	negative
OTU_375	OTU_3544	0.840001	0.000325956	0.084323	0.840001	positive
OTU_1170	OTU_3544	0.964139	1.1159e-07	0.000578875	0.964139	positive
OTU_100	OTU_4364	-0.894086	3.75734e-05	0.0288734	0.894086	negative
OTU_554	OTU_4364	0.808804	0.000814681	0.113201	0.808804	positive
OTU_528	OTU_4364	0.885833	5.58454e-05	0.0347637	0.885833	positive
OTU_128	OTU_88	0.808855	0.000813567	0.113201	0.808855	positive
OTU_81	OTU_88	0.834143	0.000392531	0.0878959	0.834143	positive
OTU_159	OTU_88	0.83912	0.000335353	0.084323	0.83912	positive
OTU_135	OTU_88	0.860606	0.000159197	0.0651974	0.860606	positive
OTU_98	OTU_49	1	0	0	1	positive
OTU_118	OTU_62	0.802198	0.000968779	0.123579	0.802198	positive
OTU_141	OTU_5285	0.828268	0.00046972	0.0925979	0.828268	positive
OTU_99	OTU_105	0.842118	0.00030423	0.0834546	0.842118	positive
OTU_422	OTU_157	0.819808	0.000601441	0.101671	0.819808	positive
OTU_241	OTU_64	-0.802198	0.000968779	0.123579	0.802198	negative
OTU_749	OTU_364	0.816064	0.000668332	0.102508	0.816064	positive
OTU_94	OTU_152	0.896553	3.31683e-05	0.0288734	0.896553	positive
OTU_220	OTU_65	0.81883	0.000618379	0.101671	0.81883	positive
OTU_1170	OTU_375	0.836088	0.000369334	0.0870145	0.836088	positive
OTU_323	OTU_375	0.835863	0.000371964	0.0870145	0.835863	positive
OTU_81	OTU_128	0.803225	0.000943424	0.123579	0.803225	positive
OTU_159	OTU_128	0.892744	4.01599e-05	0.0288734	0.892744	positive
OTU_6466	OTU_220	0.851648	0.000220219	0.0778901	0.851648	positive
OTU_159	OTU_81	0.836195	0.000368096	0.0870145	0.836195	positive
OTU_135	OTU_81	0.816845	0.000653917	0.101766	0.816845	positive
OTU_123	OTU_234	0.824828	0.000520182	0.0970776	0.824828	positive
OTU_270	OTU_6466	0.833563	0.00039967	0.0882251	0.833563	positive
OTU_749	OTU_6466	0.802232	0.000967922	0.123579	0.802232	positive
OTU_131	OTU_41	0.892758	4.01337e-05	0.0288734	0.892758	positive
OTU_159	OTU_41	0.86351	0.00014262	0.0626515	0.86351	positive
OTU_528	OTU_174	0.811555	0.000756523	0.108281	0.811555	positive
OTU_554	OTU_6319	0.811295	0.000761882	0.108281	0.811295	positive
OTU_5241	OTU_4313	0.828268	0.00046972	0.0925979	0.828268	positive
OTU_811	OTU_4313	0.92011	8.38801e-06	0.0137409	0.92011	positive
OTU_159	OTU_131	0.864903	0.000135175	0.0609758	0.864903	positive
OTU_811	OTU_5241	0.88921	4.76628e-05	0.03119	0.88921	positive
OTU_149	OTU_554	0.827824	0.000476005	0.0925979	0.827824	positive
OTU_739	OTU_554	0.848963	0.000241742	0.0788536	0.848963	positive
OTU_185	OTU_89	1	0	0	1	positive
OTU_200	OTU_136	1	0	0	1	positive
OTU_169	OTU_204	-0.827587	0.000479384	0.0926759	0.827587	negative
